# Supplementary material for: LGALS1 was related to the prognosis of clear cell renal cell carcinoma identified by weighted correlation gene network analysis combined with differential gene expression analysis
Source: Front Genet. 2023 Jan 12;13:1046164. doi: 10.3389/fgene.2022.1046164 (PMC9878452; doi:10.3389/fgene.2022.1046164)
Supplement: Supplementary file 1 [file Table10.XLS]

probes	moduleColor	GS.Normal	p.GS.Normal	GS.Tumor	p.GS.Tumor	MMbrown	p.MMbrown	MMyellow	p.MMyellow	MMblack	p.MMblack	MMblue	p.MMblue	MMmagenta	p.MMmagenta	MMgrey	p.MMgrey
ABCE1	black	-0.474440747794696	2.27768834521119e-08	0.474440747794696	2.27768834521119e-08	0.616874380803116	1.85993248930235e-14	0.553239858841763	2.22015823017115e-11	-0.646163050315548	4.03197497532319e-16	-0.547184797603565	4.03804261802904e-11	-0.549695954245057	3.15546181519307e-11	0.388467646258597	7.58132552178356e-06
AC002059.10	black	-0.210292341334133	0.018577344658784	0.210292341334133	0.018577344658784	0.205906549039488	0.0212383003054846	0.194588092856103	0.0296649701981604	0.715809215565744	6.53007842116299e-21	-0.240129431609937	0.00698953874374534	-0.200619913123978	0.0248759499716461	-0.419528216184281	1.11622979775364e-06
AC002064.5	black	0.0533269823501758	0.554758612328323	-0.0533269823501758	0.554758612328323	-0.15250617250026	0.0895288935475664	-0.0657624680048455	0.466216088620166	0.656286956538645	9.71461178487455e-17	0.0649846542705093	0.47151703595276	-0.101735626030543	0.258921554322827	-0.402346722493152	3.29836518409863e-06
AC005224.2	black	0.355520613789205	4.72857155461383e-05	-0.355520613789205	4.72857155461383e-05	-0.394039327217063	5.45256426766188e-06	-0.414670274180617	1.52563807309043e-06	0.6519132083233	1.80855360688672e-16	0.412840213536289	1.71404748393068e-06	0.222960331580812	0.0124448178155635	-0.108991081668203	0.2263082829086
AC005592.3	black	-0.0370991532782143	0.68125176670285	0.0370991532782143	0.68125176670285	0.0148584336170797	0.869367070670355	0.0413383369137283	0.647146983565849	0.744890048449668	2.31067610084153e-23	-0.089835467409748	0.319096216366968	-0.26461479482355	0.00286270966029477	-0.34997034526093	6.3140679031385e-05
AC005838.2	black	0.230356693505618	0.00975352011020225	-0.230356693505618	0.00975352011020225	-0.250237861987176	0.00488437957519858	-0.29577492091529	0.000811337695916362	0.826000315347493	2.05851342142593e-32	0.251263460252056	0.00470625268643064	0.0717789429645629	0.426335802229876	-0.332567647208505	0.000151066541325633
AC007389.3	black	0.376169083955519	1.5368753907326e-05	-0.376169083955519	1.5368753907326e-05	-0.463932628506267	5.06198709449465e-08	-0.4332631719673	4.49186931534827e-07	0.929897097029765	2.88564254219851e-55	0.435904053860872	3.75317615027837e-07	0.385984361439672	8.76417802476186e-06	-0.461234254093259	6.18754098646839e-08
AC010524.4	black	0.520264273115001	5.019038633648e-10	-0.520264273115001	5.019038633648e-10	-0.613712476685937	2.74714206647479e-14	-0.550582347883255	2.89096591804899e-11	0.790228632997265	6.27409717594776e-28	0.59490475636092	2.56141043417549e-13	0.571481150024683	3.39917377634043e-12	-0.397193877953056	4.51229919906264e-06
AC012531.25	black	0.10307099616272	0.252689538755793	-0.10307099616272	0.252689538755793	-0.164725693822543	0.0663948572258444	-0.11711594805049	0.193353404598928	0.698998192366962	1.25005284162321e-19	0.0951908600349819	0.290979978435062	0.0256883250793452	0.776130068727218	-0.377608621784187	1.41694524157335e-05
AC106801.1	black	0.270286897184462	0.00229993944443614	-0.270286897184462	0.00229993944443614	-0.315726721062316	0.000334938896785927	-0.289043907769129	0.00107845897385029	0.73120060871958	3.60826509628117e-22	0.314910861940852	0.000347705355554421	0.375973531752105	1.55388585729302e-05	-0.402793900098068	3.20907705315346e-06
ACTL6A	black	-0.170140531410488	0.0578313825374381	0.170140531410488	0.0578313825374381	0.354107762196971	5.09235429941296e-05	0.206057118262438	0.0211417832144221	-0.731903822930773	3.1461108166744e-22	-0.242161714014597	0.00651099990861088	-0.40581570566134	2.66309340798029e-06	0.698716508591544	1.31115061990169e-19
ACTR3	black	-0.492754504910948	5.30200245543439e-09	0.492754504910948	5.30200245543439e-09	0.719618854597597	3.24680558440002e-21	0.4178740965746	1.24221554120574e-06	-0.684662885789508	1.3243189200934e-18	-0.566286010839517	5.86913924162322e-12	-0.55053781658644	2.90372649155092e-11	0.623049689657384	8.57324945257587e-15
ADIRF-AS1	black	0.266109501791655	0.00270347389030111	-0.266109501791655	0.00270347389030111	-0.447988890386303	1.6173277437377e-07	-0.29034782451111	0.0010211576258787	0.688209659561147	7.47961869174355e-19	0.292191138189655	0.00094489337966977	0.331729130177389	0.000157348814445901	-0.436165022503836	3.68682392569014e-07
ADNP	black	-0.212120585755101	0.0175562612644712	0.212120585755101	0.0175562612644712	0.312887903254163	0.00038132447603129	0.166483923161641	0.0635078307031034	-0.742244258133451	3.98372534160853e-23	-0.256417869153183	0.0038960220564775	-0.389652437327457	7.07169237453597e-06	0.655484682076508	1.08960104457527e-16
AK8	black	0.350195257850949	6.24116565123773e-05	-0.350195257850949	6.24116565123773e-05	-0.458563495133131	7.5350359082393e-08	-0.39031344011394	6.80160830835976e-06	0.848702311619959	7.90707615335928e-36	0.407999763257529	2.32462074764539e-06	0.452256756144453	1.19197830121965e-07	-0.469046077409974	3.44353180903539e-08
AMBN	black	0.0780051030489099	0.387214193556983	-0.0780051030489099	0.387214193556983	-0.159545462400557	0.0755263257357235	-0.12488105913876	0.165251445398785	0.732981591717797	2.54788697462841e-22	0.106364697851335	0.237762098701338	0.116289590708618	0.196536639803098	-0.462724415919585	5.53932717314585e-08
AMHR2	black	0.206611093115321	0.0207899189924391	-0.206611093115321	0.0207899189924391	-0.316691050757396	0.000320408297936296	-0.244735088410498	0.00594693967480219	0.823672078507953	4.32205919894033e-32	0.25327640382329	0.00437344147756835	0.440055933981943	2.8208762268514e-07	-0.540514925859128	7.69824787386231e-11
AMZ2P1	black	-0.497832750060212	3.48507644865905e-09	0.497832750060212	3.48507644865905e-09	0.534685523529008	1.33759322408482e-10	0.510038956164373	1.23545302336536e-09	-0.580433238470979	1.29646286929663e-12	-0.490652297571532	6.29520465823966e-09	-0.534117847794592	1.41073398047366e-10	0.370358603956677	2.12508549257097e-05
ANKRD34A	black	0.118376682815129	0.188569218721208	-0.118376682815129	0.188569218721208	-0.226001154741304	0.0112684059432202	-0.178908683878233	0.045901084034018	0.834805787814586	1.12329560947317e-33	0.125041072416212	0.16470613903391	0.080667207348791	0.371169595008659	-0.513700779782923	8.97875466049191e-10
ANO7	black	0.110564902286016	0.219634056635252	-0.110564902286016	0.219634056635252	-0.193803358118229	0.0303421363095623	-0.119535785473831	0.184247323957164	0.702380831356371	7.0172480026981e-20	0.122591024571824	0.173203274806497	0.364623175372719	2.90852872383881e-05	-0.471976654019361	2.75341945532151e-08
ANXA10	black	-0.117764516260651	0.190881360707708	0.117764516260651	0.190881360707708	0.0588887785937781	0.514176326150335	0.112584182254507	0.211276757285853	0.781774250243295	5.38267745216788e-27	-0.152840755234596	0.088819612060347	-0.280927732349176	0.00150625797009468	-0.438017818895594	3.24689105239813e-07
AP001605.4	black	0.0579735517489345	0.520748008757458	-0.0579735517489345	0.520748008757458	-0.146012735167685	0.104206888146022	-0.0751726555885609	0.404736384305413	0.781889849926572	5.23017653720727e-27	0.0836889315267141	0.353459576202251	-0.018087100417695	0.841320461881886	-0.505509582776595	1.82399170569394e-09
APOBEC4	black	0.0239848019619316	0.790622435122462	-0.0239848019619316	0.790622435122462	-0.0459198311883686	0.611095779618125	-0.0407849472801558	0.651559660499393	0.819929261657027	1.39237545794047e-31	0.0165242518287407	0.854873964104209	-0.0929632862629132	0.302468452997304	-0.43958403463184	2.91449056268082e-07
ARFGAP3	black	-0.349884614105592	6.34206543645096e-05	0.349884614105592	6.34206543645096e-05	0.395778218146395	4.913513185571e-06	0.426976522221268	6.84758293399595e-07	-0.651777482528104	1.84347122258765e-16	-0.398836182501763	4.08570806342954e-06	-0.306964110583724	0.000497794875609544	0.327278369016982	0.00019495840605982
ARID3B	black	0.339383732649328	0.000108003164164284	-0.339383732649328	0.000108003164164284	-0.39475861401364	5.22313628460288e-06	-0.398948027092445	4.05809001401499e-06	0.750303547063068	7.42239084901988e-24	0.413416158177689	1.65249263305823e-06	0.551947490257067	2.52504762077996e-11	-0.417132105450491	1.30301654895201e-06
ARID4A	black	-0.368144902093533	2.40043299397092e-05	0.368144902093533	2.40043299397092e-05	0.542343807984649	6.45901347659685e-11	0.478703704868005	1.6346880108062e-08	-0.527791006934555	2.53659892164895e-10	-0.398556603792196	4.15552533108868e-06	-0.596116032866206	2.22806279121198e-13	0.356065253109909	4.59495156296268e-05
ARMC1	black	0.171630178854357	0.0556415625164739	-0.171630178854357	0.0556415625164739	-0.126030790810627	0.161363001994684	-0.204819266122947	0.0219465830142248	-0.679731975280029	2.89171141116544e-18	0.26710212176118	0.00260219063571332	0.0146437542791937	0.871238106820934	0.591284938956967	3.87198788220915e-13
ASB12	black	0.0533160860864648	0.554839610819582	-0.0533160860864648	0.554839610819582	-0.0750726630155995	0.405363399412399	-0.0976022280150261	0.278874550703273	0.928551967567056	8.90993790679734e-55	0.0326689366409541	0.717593437226313	-0.0577429870777515	0.522410265196911	-0.468455097754137	3.60148504577729e-08
ASCL3	black	0.31514480344437	0.000343999445047951	-0.31514480344437	0.000343999445047951	-0.323046020482611	0.000238309996930442	-0.354238381451004	5.05765407175723e-05	0.914197323625226	4.43474199564873e-50	0.311199962647282	0.000411645814327942	0.214396031105238	0.0163535791271279	-0.426322892227594	7.15096027253678e-07
ATF1	black	-0.29339039316991	0.000898112933429779	0.29339039316991	0.000898112933429779	0.502210335673178	2.4139096261476e-09	0.31487517321059	0.00034827393902532	-0.596486636898366	2.13476577920004e-13	-0.351696470951801	5.77436421326231e-05	-0.59699682690025	2.01250543971949e-13	0.579785372287735	1.39149970895173e-12
AX747064	black	0.0570219293518501	0.527626056371407	-0.0570219293518501	0.527626056371407	-0.0767829571973165	0.394717919228059	-0.116143614333837	0.197102877365786	0.827151603552006	1.42064768994666e-32	0.0791547951910006	0.38023434845272	-0.0242393411064525	0.78845231410807	-0.353622427742761	5.22325001981995e-05
BARX1-AS1	black	-0.0595813409983162	0.509231930455495	0.0595813409983162	0.509231930455495	0.0369403108992195	0.682542816384908	0.0874431656296024	0.332205245758851	0.715899214213494	6.42401699459966e-21	-0.111723819853442	0.214809383593428	-0.11185186560096	0.214280984031275	-0.457162716786106	8.34974177062038e-08
BC027448	black	-0.260998202975965	0.00328354066759448	0.260998202975965	0.00328354066759448	0.218051319114682	0.0145711250101205	0.243737160809913	0.00616029561541665	0.757341030193114	1.62251741690739e-24	-0.289991001577644	0.00103655524177158	-0.36219282352813	3.31628281148938e-05	-0.471124096969412	2.93916310234924e-08
BC039122	black	0.0159892534238321	0.859523578269621	-0.0159892534238321	0.859523578269621	-0.0299217381419875	0.740456753699287	-0.0793784053952477	0.378885724365621	0.776893056373881	1.78325888511365e-26	0.0240245419609043	0.790283518232707	-0.170561943540634	0.0572048371743612	-0.322498187032589	0.000244532567169569
BC069756	black	0.0445569902528657	0.621728028457888	-0.0445569902528657	0.621728028457888	-0.0859394467774366	0.340618519465812	-0.0523649086795965	0.561932205063231	0.795692166143196	1.48305977131748e-28	0.0137598525591518	0.878949134986058	-0.167003368680013	0.0626747767533335	-0.453174696230031	1.11564635645206e-07
BC069776	black	-0.0425566884113534	0.637475207878311	0.0425566884113534	0.637475207878311	0.0443200051620685	0.623584945752771	0.0740646778583411	0.41171604800029	0.520631853811884	4.85640210494101e-10	-0.0610206282291789	0.499035692315571	-0.434569336875566	4.11071491525271e-07	-0.240364031176712	0.00693274920277456
BIRC6	black	0.0461205733769157	0.609536431293962	-0.0461205733769157	0.609536431293962	0.124848960322969	0.165360995813772	-0.0296421326154809	0.742796885743655	-0.715316423786886	7.14184287859002e-21	0.0120692406318828	0.893728816788005	-0.255434508025583	0.00404017973967875	0.637342721816944	1.33476422506359e-15
BLM	black	-0.0813934467939102	0.366864304536688	0.0813934467939102	0.366864304536688	0.146060744134339	0.10409183068885	-0.00338845983820083	0.970083436384646	0.752330217949133	4.81551754220746e-24	-0.116026421305458	0.197558318238381	-0.0612992980917159	0.497073988122794	-0.394256941012082	5.38216650083999e-06
BLOC1S6	black	-0.561653865400669	9.47576928809163e-12	0.561653865400669	9.47576928809163e-12	0.630814867826899	3.15863208134169e-15	0.604964566176266	7.90297377035722e-14	-0.748190389515408	1.16025849547628e-23	-0.577743089998541	1.73736514775843e-12	-0.475518567417851	2.095350273013e-08	0.312539366811475	0.000387411134540997
BMP15	black	-0.018179953734251	0.840516628412726	0.018179953734251	0.840516628412726	-0.0583618476737768	0.517954683781712	-0.0276663924379658	0.759398479746784	0.767783763275451	1.54086510376433e-25	-0.0156096328122401	0.862825751035836	0.0648381158106007	0.472519385046151	-0.471474924811095	2.86132021076396e-08
BSN	black	0.382896550114739	1.04784306658096e-05	-0.382896550114739	1.04784306658096e-05	-0.487396052526831	8.19459507412522e-09	-0.452587731135625	1.16389780759287e-07	0.858838043753101	1.53800635744971e-37	0.46106795435114	6.26422637448631e-08	0.394155965794951	5.41472429703697e-06	-0.442234160240505	2.42470576253604e-07
BTAF1	black	-0.352040242259584	5.67216661310469e-05	0.352040242259584	5.67216661310469e-05	0.504794083985947	1.93876516131975e-09	0.397487558505339	4.43304417291261e-06	-0.676458564996906	4.81598393200544e-18	-0.455533009248634	9.40366401377942e-08	-0.443788535972775	2.17508872391819e-07	0.476387661278392	1.95859858460221e-08
BTBD3	black	-0.337751195829648	0.000117124950124665	0.337751195829648	0.000117124950124665	0.428639583704504	6.12994022428688e-07	0.397663634990601	4.38616026310232e-06	-0.687280101801263	8.69456260771813e-19	-0.378650992501918	1.33566754166445e-05	-0.424798851209633	7.90877935259329e-07	0.48552052656024	9.52678546383163e-09
BTNL3	black	0.355210773592515	4.80620175418144e-05	-0.355210773592515	4.80620175418144e-05	-0.453331295273651	1.10309983910115e-07	-0.407178101603964	2.44686631132687e-06	0.712988458997659	1.0875073344224e-20	0.403176345607752	3.13453519885982e-06	0.744046497203178	2.75088942115208e-23	-0.506219021943142	1.71666092235045e-09
BTNL8	black	0.0332203167689526	0.713033827966677	-0.0332203167689526	0.713033827966677	-0.059161897034538	0.512223517017311	-0.0433750043580271	0.63101301426884	0.9011551317286	1.7773108471347e-46	0.021725662851125	0.809951634301688	-0.00504513069371188	0.955469307143323	-0.507597177370161	1.52527134433732e-09
C11orf85	black	0.276645742424103	0.00178952043021991	-0.276645742424103	0.00178952043021991	-0.335362142244831	0.000131773820310418	-0.227649390181444	0.0106724483237897	0.803687317264574	1.65719692882945e-29	0.285658497444012	0.00124121199487602	0.185880638341336	0.0379444598263459	-0.579450381533504	1.4432531869181e-12
C16orf45	black	0.343176616819245	8.93037741962227e-05	-0.343176616819245	8.93037741962227e-05	-0.381129874637431	1.15967096922447e-05	-0.45924339586204	7.16756360589264e-08	0.634626251660853	1.91495657575845e-15	0.356542197088267	4.48085236663863e-05	0.399806168980279	3.85199013070916e-06	-0.184369361804482	0.0395629398292599
C17orf67	black	0.162724268611606	0.0698102323168373	-0.162724268611606	0.0698102323168373	-0.212721757151	0.01723129483564	-0.226270271021196	0.0111691507398002	0.817274401937696	3.14087103918208e-31	0.158362975020141	0.0777466222698178	0.332316266758982	0.000152924996849654	-0.472248650283064	2.69656574462609e-08
C19orf84	black	0.173119702464106	0.0535206138449322	-0.173119702464106	0.0535206138449322	-0.267376317346214	0.00257482336160914	-0.209512379499378	0.0190283382396106	0.89508441909696	5.74379077422536e-45	0.189949916243353	0.0338607463598965	0.182417780993825	0.041738216875906	-0.539908654027744	8.15754898316164e-11
C1D	black	0.147800270081478	0.0999897562005152	-0.147800270081478	0.0999897562005152	-0.080721468712153	0.370846856577805	-0.0836636474071368	0.353605538850749	-0.715905620824441	6.41653140858196e-21	0.203671501838124	0.0227161947701413	-0.109373129496741	0.224675114772551	0.636318397791846	1.5300159647695e-15
C1orf105	black	0.332243865848105	0.000153464186258013	-0.332243865848105	0.000153464186258013	-0.408469656065231	2.25733762056329e-06	-0.347434792321245	7.192910868679e-05	0.672813859801969	8.43372110202908e-18	0.413742547853129	1.61854695929916e-06	0.388295205907264	7.65832942436189e-06	-0.323438281234554	0.000233945003300526
C1orf111	black	0.170766359928808	0.0569029304997838	-0.170766359928808	0.0569029304997838	-0.294663239202411	0.000850789064617163	-0.223683967142493	0.0121555283775718	0.854889467316241	7.39550973680285e-37	0.199431394935144	0.0257634272183778	0.229035671518299	0.0101928240503137	-0.537812681168553	9.95826614977137e-11
C1orf159	black	0.115236471568794	0.200648112542187	-0.115236471568794	0.200648112542187	-0.217104158876723	0.0150159470561725	-0.146708560633617	0.102549013743084	0.767538859284129	1.63061951185622e-25	0.077517710707557	0.390196324104875	0.397504540085799	4.42850190705499e-06	-0.632026611675925	2.69604022371664e-15
C1orf194	black	0.204880897256426	0.021905899081509	-0.204880897256426	0.021905899081509	-0.306714541905711	0.000503355151933822	-0.244447861655764	0.00600766399103016	0.93923713400331	5.83338389262533e-59	0.233771440542917	0.00869426584438426	0.12173552392891	0.176245240477754	-0.554250730575993	2.00679874690841e-11
C20orf203	black	-0.0709799185733349	0.431516120062277	0.0709799185733349	0.431516120062277	-0.0164192157066855	0.855786434477058	0.0158851378176572	0.860429000649115	0.680063533741245	2.74509068276841e-18	-0.0439333248547008	0.626619888515501	0.0487931772011052	0.588944772137556	-0.441353542061233	2.57801641693974e-07
C2orf16	black	0.228792525800687	0.0102755509590445	-0.228792525800687	0.0102755509590445	-0.381268786700144	1.15048590002144e-05	-0.289881779063706	0.0010413106541288	0.882451848923143	4.19973812538701e-42	0.27434526479622	0.00196091575359005	0.418768366721795	1.17251631171339e-06	-0.603993749903815	8.86863642840535e-14
C3orf18	black	0.456680185132456	8.6494039300972e-08	-0.456680185132456	8.6494039300972e-08	-0.60298048970983	9.99842255122092e-14	-0.539629064651671	8.37817153799879e-11	0.798568776865225	6.81791144202519e-29	0.51930559792205	5.46828438448795e-10	0.591503978559243	3.77692534739672e-13	-0.447430308223312	1.68271348088556e-07
C4orf17	black	0.283325224920518	0.00136610191468218	-0.283325224920518	0.00136610191468218	-0.417550349294356	1.26840527518802e-06	-0.355556323967829	4.71970025687676e-05	0.750573486698182	7.00842970197901e-24	0.315197433738326	0.000343170763245695	0.209265792116744	0.0191728745061403	-0.456114003904937	9.01413052080945e-08
C6orf52	black	0.339440723398851	0.00010769702127307	-0.339440723398851	0.00010769702127307	-0.398168618280143	4.25428699756586e-06	-0.386737964660643	8.38796862542702e-06	0.899323470042001	5.1914941438516e-46	0.371015952142798	2.04922404553458e-05	0.317343817093079	0.000310905543615384	-0.484420562419167	1.04023357801789e-08
CA14	black	-0.00064668885699982	0.994289138476444	0.00064668885699982	0.994289138476444	-0.0824698448368156	0.360540037273745	-0.0522440030306773	0.562836846531786	0.845602621866799	2.49125923463727e-35	0.0220591984465701	0.807090383677864	0.0585331752946843	0.516724624917062	-0.526477650234697	2.86081603896521e-10
CABP4	black	0.0357194791920892	0.692495975401541	-0.0357194791920892	0.692495975401541	-0.101214502611719	0.261381872553268	-0.059716913259803	0.508266929496445	0.81455505018925	7.12897030242775e-31	0.0315832653562045	0.726600311837594	0.24882008466502	0.0051405365084553	-0.543796835649504	5.61407281324209e-11
CACNA1G-AS1	black	0.166797853466985	0.0630032957231165	-0.166797853466985	0.0630032957231165	-0.243587924815041	0.00619278060418827	-0.227853328315959	0.0106006693500131	0.86076274122015	7.03027464590504e-38	0.197354566103112	0.0273791810252832	0.199950919097539	0.0253722207502705	-0.49453541814511	4.58006831362497e-09
CACNB4	black	0.397114370420529	4.53398525227082e-06	-0.397114370420529	4.53398525227082e-06	-0.504786526661093	1.9400137458315e-09	-0.498707569835855	3.23980466641249e-09	0.855696887362764	5.38470138333379e-37	0.475173357984524	2.1521702289963e-08	0.30610229041533	0.000517238955979967	-0.359410212922596	3.84880335573317e-05
CARNS1	black	0.12233853169894	0.174097021677929	-0.12233853169894	0.174097021677929	-0.144836285438948	0.107057649636192	-0.189505320403802	0.03428804441601	0.825391935793301	2.50143911711494e-32	0.16154694134107	0.0718849635408196	0.173658830916463	0.0527695712051635	-0.375789338339389	1.57007024929299e-05
CASP7	black	-0.23314222223389	0.00888145524640062	0.23314222223389	0.00888145524640062	0.490082523081934	6.59378056356348e-09	0.340546470973141	0.000101914893095624	-0.683606824420654	1.56744325106913e-18	-0.336166750081079	0.000126659798350263	-0.405757209032855	2.67277141533159e-06	0.550208454630671	2.99981114644887e-11
CATIP-AS1	black	0.0716079965768788	0.427441076878937	-0.0716079965768788	0.427441076878937	-0.114614612247208	0.203104833159741	-0.0911740785499506	0.311909045334599	0.857157725218252	3.01779337613371e-37	0.0432345442571558	0.632120258289849	-0.0380651278533263	0.673420416030359	-0.425498957171367	7.55162908124532e-07
CC2D2B	black	0.0148901707903073	0.869090526604703	-0.0148901707903073	0.869090526604703	-0.0413951828273855	0.646694389402046	-0.0765332479184493	0.396261701565485	0.918159761250818	2.73791048444057e-51	0.0156269068249443	0.862675439212974	-0.0480685829120113	0.594496174458158	-0.452284288593677	1.18961793254884e-07
CCDC155	black	0.0839907318848112	0.35172021928217	-0.0839907318848112	0.35172021928217	-0.221962640675248	0.0128535342761711	-0.127107964162433	0.157782264453677	0.900675951865082	2.35735284633474e-46	0.136436401827488	0.129220072722216	0.20040563868406	0.0250339905873545	-0.589394478557682	4.7947993217568e-13
CCDC172	black	-0.00277055022192177	0.975537056200656	0.00277055022192177	0.975537056200656	-0.0477423061542068	0.597003597888193	0.00921413917443746	0.91876903883842	0.647259098127281	3.46516020925539e-16	-0.0113701704705942	0.899851199781992	-0.0309643008191264	0.731752174697234	-0.335372721462496	0.000131705350583949
CCL25	black	0.116496488447747	0.195736107710549	-0.116496488447747	0.195736107710549	-0.197511572084905	0.0272540851158678	-0.200244105655836	0.0251536980723367	0.827000102932569	1.49193371881529e-32	0.186748233639078	0.0370407136050696	0.259594500695614	0.00346133254649163	-0.504899880220379	1.92136698860531e-09
CD1A	black	0.034389742926337	0.703396944144969	-0.034389742926337	0.703396944144969	-0.0101012106554265	0.910979422942373	-0.144999460883276	0.106658637846228	0.805276982447964	1.05902350030965e-29	0.0338335224212306	0.707974831018335	0.0737962372017766	0.413417633031908	-0.345334996350766	8.00588800442812e-05
CD1B	black	0.108220850270644	0.229626243498501	-0.108220850270644	0.229626243498501	-0.172429512693837	0.0544949418254108	-0.181068448602999	0.0432999715360095	0.894875153637925	6.45014932952034e-45	0.14477674605322	0.107203531420845	0.00257740470788908	0.977241986343212	-0.409056255766087	2.17593360435201e-06
CD83	black	0.360098982797088	3.70999112476525e-05	-0.360098982797088	3.70999112476525e-05	-0.274097524834216	0.00198023432657266	-0.485844599625173	9.28262309798008e-09	0.656253194998243	9.76171132563497e-17	0.401807989874321	3.40905989904804e-06	0.238639815106754	0.00735985637895034	-0.130957801851285	0.145469913898576
CDK15	black	-0.194218950827575	0.029981895504516	0.194218950827575	0.029981895504516	0.129608240722992	0.149700479854571	0.141924648252348	0.114375599576049	0.838670290791234	2.96811099829904e-34	-0.208302119393267	0.0197468549644748	-0.139000964136067	0.122109310281281	-0.517133236010854	6.63419952152029e-10
CDKN1B	black	-0.369421609192198	2.23779473664511e-05	0.369421609192198	2.23779473664511e-05	0.501769506908286	2.50543967271067e-09	0.395173128893211	5.09509841245769e-06	-0.734858307332841	1.7604545222993e-22	-0.356863884578469	4.40539975181645e-05	-0.328986181641334	0.00017963642701783	0.464666129252183	4.79168103393473e-08
CDT1	black	-0.222832049315894	0.0124967251647779	0.222832049315894	0.0124967251647779	0.14930106757429	0.0965539152149836	0.195171584092258	0.0291698214196883	0.750234627122116	7.53185568464594e-24	-0.241927259932573	0.00656467972535803	-0.22758979516001	0.0106935040903195	-0.528192850820282	2.44469084234548e-10
CEACAM19	black	0.0451246262746142	0.617289945482677	-0.0451246262746142	0.617289945482677	-0.139198124836102	0.121575404481177	-0.0759445743187904	0.399915290558432	0.848190507739388	9.5735919882538e-36	0.0267344704755074	0.767267864044789	0.164445108629777	0.0668653098422609	-0.63113130888818	3.03087837795217e-15
CEBPA-AS1	black	0.340945848968162	9.98986019681133e-05	-0.340945848968162	9.98986019681133e-05	-0.411635678445442	1.84989095139144e-06	-0.378740795875183	1.32887469738566e-05	0.8568027702744	3.47574947871005e-37	0.365728889773586	2.73903815557208e-05	0.53640099654997	1.1381311948177e-10	-0.563339226420896	7.96698158976111e-12
CHD1	black	-0.389090069946605	7.30941889257e-06	0.389090069946605	7.30941889257e-06	0.452534079775557	1.16840634381169e-07	0.473686464569696	2.41423774424047e-08	-0.737220111932505	1.10058792675168e-22	-0.45094368810619	1.30989271266593e-07	-0.367739840733983	2.45431193491749e-05	0.364696924022267	2.89692444659731e-05
CHGA	black	0.357609949143275	4.2349651001236e-05	-0.357609949143275	4.2349651001236e-05	-0.470291871997106	3.13201910408592e-08	-0.385857305114723	8.8291544231737e-06	0.76072237601823	7.67100226590618e-25	0.36893440951644	2.29859638593332e-05	0.444362442188919	2.08928182262399e-07	-0.586216641163365	6.84664385007453e-13
CHRM2	black	0.252830396692653	0.00444530899501319	-0.252830396692653	0.00444530899501319	-0.348610413016281	6.77210880251076e-05	-0.263803748577452	0.00295260793959252	0.801467488057003	3.07592823045779e-29	0.32471219411873	0.000220275023753326	0.268369012583244	0.00247790374423637	-0.448920477615947	1.51364364322363e-07
CHRM5	black	0.547932959751571	3.75277479296641e-11	-0.547932959751571	3.75277479296641e-11	-0.676445113685968	4.8260240917076e-18	-0.587640364120236	5.83948352384823e-13	0.577178271792155	1.84686992014931e-12	0.662389781174372	4.01127765341575e-17	0.657200648198034	8.5207396731331e-17	-0.271317959971981	0.00220912126801863
CIDEC	black	0.191457676560984	0.0324449839930659	-0.191457676560984	0.0324449839930659	-0.293507186799834	0.000893672259874782	-0.33128145861588	0.000160801434491246	0.73557475191385	1.52746976603958e-22	0.264803229458696	0.0028421797231291	0.265850964446241	0.0027304315768654	-0.326792083334562	0.000199538068429221
CILP	black	0.18124522401441	0.0430926311692455	-0.18124522401441	0.0430926311692455	-0.194508207049202	0.0297333134784959	-0.263248423224548	0.00301562074268006	0.689022634353669	6.55403724910246e-19	0.154128796394842	0.0861307511604886	0.021181975755335	0.81462104560005	-0.278284946379277	0.00167581733659281
CLEC1A	black	-0.395265687771613	5.06691653573842e-06	0.395265687771613	5.06691653573842e-06	0.484188677263227	1.05965241683296e-08	0.426762136762354	6.945712183049e-07	0.472153190549013	2.71638976106809e-08	-0.463093478652869	5.38912802226058e-08	-0.424469179156148	8.08246849301008e-07	-0.255036728952045	0.00409983871322259
CLK3	black	-0.0577937410405162	0.52204412337365	0.0577937410405162	0.52204412337365	-0.0853285205509152	0.344074813696617	0.031139513203005	0.730292595369014	0.805036132910079	1.13366406760409e-29	-0.0572605936411585	0.525896772108939	0.118113035462472	0.189562496070082	-0.669905232153534	1.31143233947521e-17
CMTR2	black	0.113856328355954	0.206129698078292	-0.113856328355954	0.206129698078292	-0.0499079364905274	0.58045063428389	-0.145401375470483	0.105680803955093	-0.668904957974126	1.52469304791153e-17	0.181208779053449	0.0431353096084376	-0.1653314717405	0.0653883410982428	0.59317534984349	3.12244492710323e-13
CNR2	black	0.049229601701043	0.585612598312243	-0.049229601701043	0.585612598312243	-0.144403565437466	0.108121434047969	-0.128096502700698	0.154548791645134	0.872232222331493	5.12179135342679e-40	0.0859692893311167	0.340450250947165	0.023607617213161	0.793841140066861	-0.523180450681206	3.86059773954852e-10
CNTD2	black	0.38819697914465	7.70252253354702e-06	-0.38819697914465	7.70252253354702e-06	-0.456011954276821	9.08141475243914e-08	-0.418674228120795	1.17967459601673e-06	0.648407064497565	2.95477355277174e-16	0.357425303930821	4.27656137101332e-05	0.487621952992994	8.04676735791704e-09	-0.433344017839299	4.46733175263472e-07
COMMD3	black	-0.409445324852655	2.12348575649019e-06	0.409445324852655	2.12348575649019e-06	0.390318775325414	6.7994685377052e-06	0.373650135539059	1.77003549516165e-05	0.526678641792968	2.80873046762643e-10	-0.419650420843071	1.1074206304393e-06	-0.287156630040461	0.00116660912534317	-0.41794404842987	1.23662464052781e-06
COX10	black	0.139936092910848	0.119593000513557	-0.139936092910848	0.119593000513557	-0.28764903065854	0.00114299746319939	-0.241716839322339	0.006613191271347	0.799777666648031	4.89980769766117e-29	0.178849365372354	0.0459743195153587	0.101788843566392	0.258671199583871	-0.52421634097894	3.51488146829454e-10
COX10-AS1	black	-0.192217485658247	0.0317507265973831	0.192217485658247	0.0317507265973831	0.157348816780664	0.079692413535845	0.178769433867457	0.0460731578265488	0.711514063352221	1.41631590892692e-20	-0.238781232868333	0.00732396805308642	-0.430410230445282	5.44480061211477e-07	-0.348827143873952	6.69708914226826e-05
CPA4	black	0.270709504451674	0.00226231449448961	-0.270709504451674	0.00226231449448961	-0.290405494459874	0.00101868877315179	-0.313826014523533	0.000365377627428108	0.806871925845149	6.72950485010531e-30	0.290835990113398	0.00100043093975894	0.262150973506478	0.00314372343028675	-0.355223075949551	4.80309679260301e-05
CRMP1	black	0.46226639540269	5.73130585290969e-08	-0.46226639540269	5.73130585290969e-08	-0.480888937932463	1.37664818456207e-08	-0.551987539022401	2.51501941532133e-11	0.688425888906383	7.22168856913221e-19	0.502521374432116	2.35127261350369e-09	0.656024466564464	1.00867091374498e-16	-0.274769097566454	0.0019282614807898
CSMD2-AS1	black	-0.0528749837638088	0.558123376000016	0.0528749837638088	0.558123376000016	-0.023206371654408	0.797268977663375	0.0206734059320504	0.81899475484697	0.886457302177101	5.65048310533637e-43	-0.0620092965623543	0.492094333709898	-0.106339965969819	0.237871843484368	-0.511312104078788	1.10616529186354e-09
CSN3	black	-0.0863795184807642	0.338142490146031	0.0863795184807642	0.338142490146031	0.061929937673527	0.492649610879376	0.0368738304516333	0.683083433361577	0.866887985303058	5.37198261666836e-39	-0.112869742619957	0.210113476261923	-0.16094762359732	0.0729601089148791	-0.481799492484292	1.28108763559077e-08
CTC-459F4.3	black	0.00800514792284536	0.929397788596997	-0.00800514792284536	0.929397788596997	-0.0765012328465986	0.396459889026873	-0.0238646762422869	0.791647147676951	0.758643077761112	1.21771373449472e-24	0.00566203691269953	0.95003085685815	0.0934423291736229	0.299973030318975	-0.446249456036838	1.82934606089744e-07
CTC-527H23.4	black	0.0807471242460903	0.370694321248231	-0.0807471242460903	0.370694321248231	-0.157385063510332	0.0796222021494024	-0.0869850004151479	0.334754504984018	0.863895349507887	1.91682096686776e-38	0.0701712684310528	0.436795347481574	0.0826310337353948	0.359598840436182	-0.496638486154088	3.84888651002522e-09
DDIT3	black	0.381553654782718	1.13186411724079e-05	-0.381553654782718	1.13186411724079e-05	-0.438532895895926	3.1337772964706e-07	-0.374510363097635	1.68690345981476e-05	0.636319180556965	1.52985664757031e-15	0.369132633965804	2.27367333333586e-05	0.443876457859255	2.1617284910634e-07	-0.350202157258031	6.2389417968828e-05
DEFB118	black	0.252643394930686	0.00447575479509678	-0.252643394930686	0.00447575479509678	-0.408640488217804	2.23333747011327e-06	-0.317878356693477	0.000303318717085506	0.839391887615702	2.30601630959878e-34	0.321686260111182	0.000254032173481358	0.389536372127757	7.12014972717213e-06	-0.516653015140338	6.92251720654468e-10
DGKK	black	0.116855439797791	0.194352852618789	-0.116855439797791	0.194352852618789	-0.254019820985316	0.00425596020899342	-0.129772211690747	0.149181575301324	0.923801773024572	4.03088308272605e-53	0.153289157918888	0.08787606519449	0.206817361218308	0.0206601994600535	-0.612824734946775	3.06265480936749e-14
DHX32	black	0.0335453526877744	0.710350685528151	-0.0335453526877744	0.710350685528151	-0.117014499823389	0.193742169664414	-0.0342449095238001	0.704587958723918	0.703598055741994	5.6894195311263e-20	-0.0117457357722175	0.896561283230212	-0.0396136475875028	0.660939199656425	-0.459040989885115	7.27512842078206e-08
DKFZP434F142	black	0.0464901726489892	0.606669995764761	-0.0464901726489892	0.606669995764761	-0.0461956319589651	0.608953831677225	-0.139807072451724	0.119937772159537	0.691082090546421	4.68092283691484e-19	0.0564739925936917	0.531607034599726	-0.101480745939509	0.260122902144455	-0.276697699024898	0.001785811582244
DMTF1	black	0.0262147408536456	0.771666968171348	-0.0262147408536456	0.771666968171348	0.0231994360473279	0.797328262672224	-0.0165424279818131	0.85471608354803	-0.63606936530055	1.58152961444385e-15	-0.00308981167465853	0.972719123728712	-0.0317326113050515	0.725359068775525	0.555421164004046	1.78448640162092e-11
DNAJB14	black	-0.138647590623253	0.12307076365449	0.138647590623253	0.12307076365449	0.190936648376659	0.0329284494445344	0.143644979198779	0.110006239354788	-0.72010331361762	2.9682931391336e-21	-0.0907001331842356	0.314441570111372	-0.352887268777277	5.42753458539898e-05	0.602513857305338	1.05645599553802e-13
DNAJC9-AS1	black	0.0793965130271038	0.378776642144216	-0.0793965130271038	0.378776642144216	-0.106156294375915	0.238687969976132	-0.0931304293476537	0.301596229185946	0.746370085988101	1.69879332498051e-23	0.0549476535491498	0.542775200491776	-0.0968143797147745	0.282791874910766	-0.42469002285482	7.96571961974666e-07
DPM1	black	-0.039572125029635	0.661272682410692	0.039572125029635	0.661272682410692	0.205293729014621	0.0216350482361751	0.0146663972782481	0.871040728167939	-0.702611622433105	6.74418498700249e-20	-0.0716514222386615	0.427160146893103	-0.275220969708153	0.00189399078486903	0.747646777910982	1.30062768970414e-23
DYNLL1	black	-0.0788452784979836	0.382105887162073	0.0788452784979836	0.382105887162073	0.158002005607738	0.0784347600018095	0.0327976252495691	0.716528357105769	-0.650739604431081	2.13306530574527e-16	-0.0659825404789215	0.46472220702341	0.038739834576558	0.667971040602549	0.535997838077535	1.1822508177695e-10
EBLN3	black	-0.253527410141271	0.00433345456407577	0.253527410141271	0.00433345456407577	0.228952226413889	0.0102211488273359	0.296907709726488	0.000772868185299261	-0.652506079031203	1.66342962395674e-16	-0.223251035469373	0.0123278866033703	-0.410192302734033	2.02613360419584e-06	0.49103660042578	6.10120117317855e-09
EDEM3	black	-0.268813552209346	0.00243558074166727	0.268813552209346	0.00243558074166727	0.43390548343992	4.30041077556128e-07	0.248188348089363	0.00525848822839039	-0.632394621819842	2.56909415391183e-15	-0.285534572301892	0.00124757391990564	-0.530362055434148	2.00142783103362e-10	0.628917915139902	4.04163413748846e-15
EEF1A1	black	0.0402061532330604	0.656187840202584	-0.0402061532330604	0.656187840202584	0.0382177178618376	0.672186503501737	-0.069822265654607	0.439085094876735	0.540961812198179	7.37578850683185e-11	0.0186159810636765	0.836744138529247	-0.286603153873265	0.00119368036250116	-0.11690582686845	0.194159249536443
EFCAB7	black	-0.322983938639381	0.000239007708279103	0.322983938639381	0.000239007708279103	0.298074498664155	0.000734998834571922	0.368119892489748	2.4037271700334e-05	-0.64977775829568	2.44067893692777e-16	-0.30574615257587	0.000525476274839534	-0.478901014977533	1.60960533422016e-08	0.380988601566296	1.16908302576186e-05
EFR3A	black	0.044651598421343	0.620987380916508	-0.044651598421343	0.620987380916508	0.107844459172643	0.231260013942693	-0.108413249081213	0.228794253352701	-0.76529439592305	2.7308550873144e-25	0.0607162526692644	0.501182986113074	-0.10647000806439	0.237295192581272	0.687373778785442	8.56389324895147e-19
ELK1	black	0.0795132653419667	0.378073772801116	-0.0795132653419667	0.378073772801116	-0.160655582341432	0.0734887057339411	-0.119567793383021	0.184129013961487	0.832572394327935	2.38661726783086e-33	0.105562909285145	0.241337948114295	0.257543875030658	0.00373663365058885	-0.515358653707264	7.76102440107326e-10
EMC2	black	-0.19366113483084	0.0304662577718321	0.19366113483084	0.0304662577718321	0.185071053157288	0.0388044158648263	0.252105653132465	0.00456434723320193	-0.733676322793981	2.222814379311e-22	-0.121638051441489	0.176594311422361	-0.270645610063667	0.00226796707063044	0.459459167096213	7.05457197988691e-08
ERICH6	black	0.231731569450913	0.00931409164271015	-0.231731569450913	0.00931409164271015	-0.289071617587242	0.00107721130692764	-0.245982013352442	0.00568960666757346	0.800832460815146	3.66598637206252e-29	0.274211387911598	0.00197133404425171	0.180307410662934	0.0442021262096695	-0.427017761267679	6.82885878518221e-07
ERVH-1	black	0.0281254645037472	0.755530931036195	-0.0281254645037472	0.755530931036195	-0.126348607279788	0.160300270572709	-0.0297277872916058	0.742079756413913	0.899974156484449	3.55588830128788e-46	0.0173488196968619	0.847717525167732	0.143490004559142	0.110394429760641	-0.674866792043821	6.15721554608657e-18
EU250746	black	0.0571527947648024	0.526677493370824	-0.0571527947648024	0.526677493370824	-0.13958051175263	0.120545053074829	-0.105974455634966	0.239497872989385	0.68028775962558	2.65006904558497e-18	0.0719842009217986	0.425010859828417	-0.0511780455357366	0.570842455069646	-0.299460209382672	0.000692238817590467
EXOC1	black	-0.52808324199505	2.46943649179745e-10	0.52808324199505	2.46943649179745e-10	0.622377063650249	9.33559864150127e-15	0.537344282260287	1.04102418861298e-10	-0.5519553196082	2.52308411759451e-11	-0.570803525185358	3.65214457782693e-12	-0.639591282213728	9.87343008149021e-16	0.328409519960357	0.000184680371535181
EXOC3L2	black	0.18230371349018	0.0418683931894121	-0.18230371349018	0.0418683931894121	-0.243451619791027	0.00622258386450621	-0.170416246754235	0.057420821902449	0.767942932498149	1.48514233229135e-25	0.1889893244549	0.0347896622827301	0.290068233841105	0.00103320463424662	-0.5823932423389	1.04568286990055e-12
EXOC8	black	-0.249104020829539	0.00508829629566284	0.249104020829539	0.00508829629566284	0.383246285373842	1.02694697479893e-05	0.274902927231644	0.00191805347163258	-0.592924700026175	3.21306041003227e-13	-0.268572078316995	0.00245848881843876	-0.507530228366225	1.5340739491056e-09	0.510335752312742	1.20407261400933e-09
FAM124B	black	-0.369500120874383	2.22813921666134e-05	0.369500120874383	2.22813921666134e-05	0.461911836484525	5.88427432700088e-08	0.316548234258501	0.000322522855999575	0.50535427450484	1.84833519440762e-09	-0.454351065038766	1.02463579193068e-07	-0.427458089019935	6.631946671316e-07	-0.224763396839276	0.0117349423732032
FAM186B	black	0.0658671012677631	0.465505495755002	-0.0658671012677631	0.465505495755002	-0.0825223402294831	0.360233344301856	-0.0833862095324343	0.355209630792827	0.577396524471454	1.80378568565169e-12	0.0921359503977006	0.306810227607002	0.190843469437454	0.0330155497694066	-0.272453740673158	0.00211284693255759
FANCL	black	-0.46114089293819	6.23048108855318e-08	0.46114089293819	6.23048108855318e-08	0.464979811720147	4.68035247555218e-08	0.557411976272798	1.45990892987982e-11	-0.722827304869073	1.78636278653331e-21	-0.510795980162984	1.15692488976767e-09	-0.470349454839747	3.11829381928798e-08	0.368179160738429	2.39592745224888e-05
FAR1	black	-0.267933603400825	0.00252000061938504	0.267933603400825	0.00252000061938504	0.393044721234097	5.78554692983019e-06	0.191777017793018	0.0321516443438776	-0.715949203826349	6.36583390081135e-21	-0.333997979518654	0.000140885678064102	-0.516750393297824	6.86309391633425e-10	0.736873879591992	1.17941682857051e-22
FEV	black	0.397848911265791	4.33733353738303e-06	-0.397848911265791	4.33733353738303e-06	-0.529077996611932	2.25343517645484e-10	-0.441998557007507	2.46484814600501e-07	0.85141987990277	2.83001271646645e-36	0.469236106304352	3.39416772267451e-08	0.58661453180862	6.54936464824493e-13	-0.51781699705067	6.24356382885135e-10
FLJ22184	black	0.44343794720312	2.22915042698693e-07	-0.44343794720312	2.22915042698693e-07	-0.629904824854261	3.55590864185019e-15	-0.57203550075103	3.20491951948878e-12	0.641888732480078	7.23708735240656e-16	0.518595917202988	5.82555558582627e-10	0.454832764637298	9.89455354475337e-08	-0.329658375425084	0.00017391846518214
FLJ90680	black	0.117451418902823	0.192071859696507	-0.117451418902823	0.192071859696507	-0.241533696614287	0.00665567288885432	-0.163738212425363	0.068062577415713	0.846233336125557	1.97650483702045e-35	0.150865135735982	0.0930731945794194	0.178149847036073	0.0468453110131585	-0.580005619808199	1.35845779472429e-12
FMR1	black	0.31827345325679	0.000297821491867253	-0.31827345325679	0.000297821491867253	-0.197980303529404	0.0268835135196636	-0.28068574529803	0.00152110777427298	-0.633088324974707	2.34541536362611e-15	0.379056170033944	1.30527636531559e-05	0.0323672789095109	0.720092204401043	0.618169127333782	1.58338838696467e-14
FNDC4	black	0.272552253791903	0.00210467827800071	-0.272552253791903	0.00210467827800071	-0.414766783777495	1.51626919845434e-06	-0.4282547972308	6.28932006997752e-07	0.791795467728921	4.16708809055173e-28	0.295604859133835	0.000817262164637121	0.493849728532921	4.84607398773334e-09	-0.428565508131756	6.16032061940327e-07
FRMPD3	black	-0.30314281852828	0.00058945637425508	0.30314281852828	0.00058945637425508	0.26324913292007	0.00301553944616051	0.256360504924678	0.00390430298910833	0.587989665497332	5.61524728371095e-13	-0.361797170930157	3.38753631277996e-05	-0.249873265352667	0.00494913978114128	-0.362343935612063	3.28944185279125e-05
GABRA3	black	0.103129457440608	0.252419086287477	-0.103129457440608	0.252419086287477	-0.190262848648559	0.0335626931871652	-0.127615972520429	0.156114321977981	0.890933162452608	5.48338590713056e-44	0.0955837243870141	0.28898429929637	0.135473473088415	0.131970531633633	-0.544147243793686	5.4268872190354e-11
GATAD2B	black	0.17241852641037	0.0545105683384405	-0.17241852641037	0.0545105683384405	-0.108377506780622	0.228948653234576	-0.31253816487515	0.000387432278811404	0.615091635239494	2.31863501109071e-14	0.197968969611262	0.0268924229802719	-0.144180772009619	0.108672355413925	-0.085687002347896	0.34204404302878
GCSAM	black	-0.0929180200340802	0.302704956384325	0.0929180200340802	0.302704956384325	0.104621980862386	0.245581823275043	0.00808564745790194	0.92868967572338	0.796144619065287	1.3135062957338e-28	-0.111441144620671	0.215979167400934	-0.193574545612957	0.0305420369054	-0.356456659379592	4.501118235713e-05
GJB4	black	0.332678358971355	0.000150254728884848	-0.332678358971355	0.000150254728884848	-0.416713073006316	1.33859158588349e-06	-0.41909241684483	1.14818986757021e-06	0.937447601086414	3.290993235377e-58	0.391760840778521	6.2438497431123e-06	0.418057029099688	1.22764512146495e-06	-0.519506765226264	5.37091493297902e-10
GLRA2	black	-0.127376084621928	0.156900291291637	0.127376084621928	0.156900291291637	0.0221976483738539	0.8059034306235	0.0585952113502258	0.516279601612436	0.801685668331327	2.8955226328001e-29	-0.107111421382452	0.234465223031042	-0.094927692003385	0.292321932355077	-0.554949592214426	1.87103262308966e-11
GMCL1	black	-0.445921011481192	1.87225115637869e-07	0.445921011481192	1.87225115637869e-07	0.388230156239356	7.68756899595911e-06	0.53641901365407	1.13619706148291e-10	-0.591765316084156	3.66646442374242e-13	-0.442030069840393	2.45944245100367e-07	-0.572035688140348	3.2048557091213e-12	0.265764879821866	0.00273946130348652
GML	black	0.0421324028056854	0.640836554335439	-0.0421324028056854	0.640836554335439	-0.112530953833231	0.211494100352792	-0.0707784750837513	0.432827804635319	0.892961519477742	1.84212630307439e-44	0.0460185916603754	0.610328398344989	-0.0828318415063169	0.358428440187193	-0.523982264209915	3.59028933512799e-10
GMNC	black	0.138526789979492	0.123400772183935	-0.138526789979492	0.123400772183935	-0.141137437590183	0.116419446291624	-0.129808204851857	0.149067852611117	0.66977460826164	1.33753607975139e-17	0.17389433810079	0.0524442350630622	-0.090984390513445	0.312921044063435	-0.312027668240268	0.000396509777868421
GNAO1	black	0.397423600904506	4.45019127437035e-06	-0.397423600904506	4.45019127437035e-06	-0.484624632603922	1.02342702764741e-08	-0.468501861588562	3.5887376693475e-08	0.891747290882324	3.54845465419568e-44	0.445739850179923	1.89632580905269e-07	0.455781132417772	9.2353780811959e-08	-0.495299213252412	4.30028657636959e-09
GNG13	black	-0.0641148298535442	0.477483726176734	0.0641148298535442	0.477483726176734	0.0823962614697999	0.360970204521725	0.0627049085068382	0.487241336809938	0.632024854895043	2.69666061657041e-15	-0.0900891833096565	0.317725825190781	-0.0699875854713045	0.437999612062145	-0.280274190308785	0.00154666949051463
GOLPH3	black	0.207527362477398	0.020219003048229	-0.207527362477398	0.020219003048229	-0.0602871825064902	0.504218160768896	-0.153835671138777	0.08673688589953	-0.629372699154998	3.81028353348409e-15	0.171148068544019	0.0563426829363989	0.0490141620274839	0.58725643568067	0.55967388399138	1.16027913499116e-11
GOLT1B	black	-0.499379040116385	3.06289306689866e-09	0.499379040116385	3.06289306689866e-09	0.645942491798475	4.1564770342144e-16	0.43917580541917	2.99785748882888e-07	-0.68268776773493	1.81403131797907e-18	-0.558624882426083	1.29099029051299e-11	-0.560565675554598	1.05930792357843e-11	0.548905011337678	3.4111026774124e-11
GPA33	black	-0.019561956739732	0.828572446002789	0.019561956739732	0.828572446002789	-0.0666251415556322	0.460375233894043	-0.0353620109122999	0.69542037905016	0.800214996798405	4.34544514671728e-29	-0.016328038902784	0.856578660588525	-0.0351517821157156	0.697142330262435	-0.438531736489984	3.13402763683205e-07
GPR19	black	-0.0834624660666221	0.354768278954057	0.0834624660666221	0.354768278954057	0.0679464005500559	0.451508369437962	0.0424355666140973	0.638434032240002	0.814688130764222	6.85081478595701e-31	-0.103281653939853	0.251715932647351	-0.200624750490763	0.024872391988747	-0.429307688811835	5.8623018379444e-07
GPR52	black	-0.037192451508266	0.680493880505624	0.037192451508266	0.680493880505624	-0.0259180330144371	0.774181632926907	0.0227823110080874	0.800895925445434	0.873699190331487	2.63749398510523e-40	-0.0470395072445309	0.602420653283792	-0.0584115719930715	0.517597530470947	-0.503415918140702	2.17972175545492e-09
GUCA2A	black	0.442563531084194	2.3696313773368e-07	-0.442563531084194	2.3696313773368e-07	-0.577097881567286	1.86298922887024e-12	-0.513581951875407	9.07276962957546e-10	0.675287718632589	5.77076729382578e-18	0.533225830674911	1.53352123604519e-10	0.783161110927105	3.80843866975954e-27	-0.423310833369119	8.72196750878283e-07
HAT1	black	-0.406113712613935	2.61430295435827e-06	0.406113712613935	2.61430295435827e-06	0.501235446505361	2.62080380911776e-09	0.444853168664325	2.0184829047149e-07	-0.622952155382245	8.6799194999431e-15	-0.459936883182627	6.8104405698612e-08	-0.557905451182035	1.38875190254987e-11	0.455708392797259	9.28441198944325e-08
HDGFL1	black	0.146798505260077	0.102336232868475	-0.146798505260077	0.102336232868475	-0.225387862953335	0.0114974947157642	-0.164642745928958	0.0665336533632207	0.90934024674697	1.12712588182875e-48	0.159878708751592	0.0749099251896478	0.18046665133954	0.0440120727471926	-0.545413723661408	4.79932520784931e-11
HGH1	black	0.239096397138371	0.00724454456190588	-0.239096397138371	0.00724454456190588	-0.367311262949098	2.51255484106591e-05	-0.28473885030222	0.00128913734236534	0.889297178373603	1.30127835090133e-43	0.268624290750143	0.0024535191074578	0.242636125203201	0.00640357176979004	-0.588498339401356	5.30356573198007e-13
HMGN4	black	-0.500750626674498	2.72994197618693e-09	0.500750626674498	2.72994197618693e-09	0.681279569991043	2.26683760954997e-18	0.514661905651022	8.25205349087377e-10	-0.591452010415277	3.79927245578908e-13	-0.591917408566918	3.60362769177563e-13	-0.562544617453319	8.64686364980021e-12	0.487833791862835	7.91047047619878e-09
HMP19	black	0.251245611142339	0.00470930239664248	-0.251245611142339	0.00470930239664248	-0.318335414926891	0.000296967788185606	-0.302979927492708	0.000593688435058066	0.895525462627454	4.4945676576767e-45	0.299100762936943	0.000703105542453932	0.322474911047056	0.000244800251979182	-0.483854478099676	1.08825253406651e-08
HS3ST4	black	0.133353600973927	0.138183280423013	-0.133353600973927	0.138183280423013	-0.181786437048205	0.0424629875063991	-0.151112535871245	0.0925318508860768	0.744327070223984	2.59606885787749e-23	0.156017949094237	0.08230496328512	0.196436469714617	0.0281205203776999	-0.389493725254175	7.13803350919837e-06
HSPA13	black	-0.51543737575402	7.70734876540115e-10	0.51543737575402	7.70734876540115e-10	0.511849740417122	1.05557267769456e-09	0.513886317122241	8.83383369203814e-10	-0.64725754985897	3.46590335582299e-16	-0.527313146237217	2.65023480029027e-10	-0.509180646614383	1.33069648644553e-09	0.430782053820777	5.31050175539342e-07
HTR1F	black	-0.0888845660493006	0.324266247180484	0.0888845660493006	0.324266247180484	0.0935490516276371	0.299418945659905	0.12307996824638	0.171482204102339	0.632997512428279	2.37358212203126e-15	-0.11590424178842	0.198033947237807	-0.186948621072458	0.0368345699478367	-0.380022835447889	1.23538035908953e-05
HYPK	black	0.112321234965002	0.212351981084628	-0.112321234965002	0.212351981084628	-0.181823408789646	0.042420256750989	-0.115457563023453	0.199779850540444	0.787720593217598	1.19920765144727e-27	0.101863045694957	0.25832240233352	-0.0598218950601992	0.507520322274331	-0.437494782866934	3.36573011612696e-07
IDI2	black	-0.0669739035418222	0.458025418673846	0.0669739035418222	0.458025418673846	0.00473676603216341	0.958188536072569	0.030707197598555	0.733895668249702	0.844313024204738	3.98619085869498e-35	-0.0888745016034129	0.324321253911243	-0.154530224615221	0.085306152837814	-0.541830447036968	6.7859204047286e-11
IFNL2	black	-0.0763786302810691	0.397219399503427	0.0763786302810691	0.397219399503427	0.0609937612737778	0.499225037504986	0.0327271278507563	0.717111755412785	0.791006915384081	5.12229286576295e-28	-0.121429983179569	0.177341153016187	-0.113327797574365	0.208257083639382	-0.442606615964418	2.36251602093608e-07
IGFL2	black	-0.128649543136449	0.152761643206733	0.128649543136449	0.152761643206733	0.0526747987498563	0.559616716988333	0.0922787743661693	0.306057804291485	0.705619606107453	4.0063379418841e-20	-0.133556251744399	0.137579914600079	-0.0328906853816522	0.715758492050472	-0.465757698840246	4.41485715966331e-08
INO80B	black	0.151063841924147	0.0926382017244243	-0.151063841924147	0.0926382017244243	-0.273046605284107	0.00206411726599263	-0.127206456552468	0.157457847005472	0.803906774274318	1.55823612274429e-29	0.193373628561041	0.0307184869887086	0.396358838291271	4.74503966606813e-06	-0.628403901453945	4.31956660694079e-15
ITIH2	black	0.572468501646728	3.0607089492841e-12	-0.572468501646728	3.0607089492841e-12	-0.587706508545097	5.79636589178468e-13	-0.60802023681418	5.48392545140537e-14	0.678271588903646	3.63362653687978e-18	0.612315205226621	3.25935752767815e-14	0.441064254507793	2.63036671806397e-07	-0.210697800999278	0.0183465687482943
IVL	black	0.295886170388037	0.000807483404066197	-0.295886170388037	0.000807483404066197	-0.379476184399104	1.27446086918005e-05	-0.350323545259177	6.19993634442427e-05	0.861339781613188	5.54687591863671e-38	0.345236000041395	8.04625698388362e-05	0.408871070181794	2.20132664140365e-06	-0.503815041059474	2.10712560571531e-09
KB-1568E2.1	black	-0.00272253597334819	0.975960876585244	0.00272253597334819	0.975960876585244	-0.0348533910406215	0.699589051172291	-0.0548794820661853	0.543276689295034	0.877972998858555	3.63522721321061e-41	-0.0181487801503356	0.840786480631067	-0.146547931915016	0.102929875743062	-0.428613203597568	6.14074303085384e-07
KCNG4	black	-0.334732156169606	0.000135911393644899	0.334732156169606	0.000135911393644899	0.29934428310802	0.000695726520969488	0.297175095000717	0.000764035227123942	0.502997403742389	2.25842725872752e-09	-0.320211359440168	0.000272168292216574	-0.354024211672141	5.11466701073648e-05	-0.361320221233415	3.47533974568069e-05
KCNIP2-AS1	black	0.100066075337953	0.266860017722171	-0.100066075337953	0.266860017722171	-0.187561647974998	0.0362099168662414	-0.129553064683082	0.149875396121266	0.893435606376368	1.42305303856468e-44	0.116324593076944	0.196401041865889	0.102284851192859	0.256345767688295	-0.519428645370119	5.40852658581591e-10
KCNS1	black	0.107895022567814	0.231040064498711	-0.107895022567814	0.231040064498711	-0.179419713189745	0.0452741710573156	-0.211748738296136	0.0177599105413687	0.867248338414053	4.59948794895727e-39	0.109060358320364	0.226011521559899	0.165391051308047	0.0652900229351636	-0.420199679992757	1.06863654685434e-06
KCTD21	black	0.228803827947878	0.0102716925209853	-0.228803827947878	0.0102716925209853	-0.189918666224566	0.033890632891725	-0.335052445858094	0.000133792946058179	0.618368870611341	1.54444935326182e-14	0.303125666175037	0.000589900698157289	0.248760890965499	0.00515148742367543	-0.167445496456027	0.0619727710516732
KCTD3	black	-0.514225165851255	8.57495674403508e-10	0.514225165851255	8.57495674403508e-10	0.534171265301949	1.4036902918943e-10	0.596188181002596	2.20959529405125e-13	-0.597859450473738	1.82107405138806e-13	-0.533039621301044	1.56042382874611e-10	-0.582666307534008	1.01471412701458e-12	0.236121174775255	0.00802565363433158
KCTD9	black	-0.536456484677591	1.13218470879663e-10	0.536456484677591	1.13218470879663e-10	0.490224053816073	6.51837000555255e-09	0.602230716293769	1.09231146113404e-13	-0.736672875462026	1.22768450602189e-22	-0.545206124714354	4.8971550525323e-11	-0.417263926190482	1.29201220932899e-06	0.327872592680576	0.000189494684072468
KIR2DL5A	black	0.105094803212269	0.243442831837562	-0.105094803212269	0.243442831837562	-0.120514697443615	0.180654088722992	-0.168063093206661	0.061002929718004	0.751541436920012	5.70149741602705e-24	0.135073178938216	0.133127007620466	0.280461181449126	0.00153500740917597	-0.403788533841226	3.01861885707428e-06
KIR2DS2	black	0.259545930177456	0.00346763647961679	-0.259545930177456	0.00346763647961679	-0.270354626815679	0.0022938715986724	-0.319146937606945	0.00028599368975499	0.675989555618657	5.17836576074461e-18	0.338049610742618	0.000115405721523953	0.334262826216661	0.000139072048223984	-0.245465587083447	0.00579495518567183
KNSTRN	black	0.193490187009854	0.0306160176178936	-0.193490187009854	0.0306160176178936	-0.184957640403454	0.0389261810140956	-0.274302063792812	0.0019642721842844	0.769389239489924	1.06127221053286e-25	0.218013168397729	0.0145888177175773	0.132382360260145	0.141103012231944	-0.38702252344516	8.24991922595602e-06
KRT38	black	0.111367801273704	0.216283420186329	-0.111367801273704	0.216283420186329	-0.154931087071675	0.0844890198506218	-0.134241314169524	0.135555082395521	0.848417959541344	8.79428090041953e-36	0.103726796319897	0.249667107222743	-0.0492445478166436	0.585498635501096	-0.44072970758924	2.69217175736871e-07
KRT82	black	0.265112240178267	0.00280880028440516	-0.265112240178267	0.00280880028440516	-0.345516006769219	7.9325636421446e-05	-0.308930832848307	0.000455916806118348	0.93366796687403	1.08111807497664e-56	0.311815870038711	0.00040033319551506	0.183327372465319	0.040712231973747	-0.51319392571395	9.38641896202765e-10
KRTAP1-5	black	-0.0509838567818261	0.57230660790588	0.0509838567818261	0.57230660790588	-0.0292120557656058	0.746400953782453	-0.0316731716977211	0.725852997681107	0.804615668697208	1.27650640398205e-29	-0.0336142175470502	0.70978266593178	-0.114130874036401	0.20503079932422	-0.423888980271901	8.39699544582581e-07
KRTAP4-2	black	0.0112101782549313	0.901253236215605	-0.0112101782549313	0.901253236215605	-0.024418478294821	0.786926017132088	-0.0328205648863734	0.716338556304825	0.824441268574215	3.38680737377032e-32	0.00586096524473076	0.948277645541766	-0.00241077357729308	0.978712952064849	-0.432890417561255	4.60667445061314e-07
KRTAP4-9	black	0.0685275906085589	0.447638476567324	-0.0685275906085589	0.447638476567324	-0.0230833652069883	0.798320597972805	-0.0800008811728073	0.37514682752647	0.685915333836275	1.08337859213439e-18	0.0465105506624313	0.60651212684362	-0.156603713926734	0.0811467532842583	-0.210649606684594	0.0183738691127804
KRTAP8-1	black	-0.0561372441688235	0.534061084359825	0.0561372441688235	0.534061084359825	0.0105267769086903	0.907245361314112	0.0695933310388325	0.440590786869243	0.641910623781973	7.21560721466926e-16	-0.100854208126423	0.263092193007149	-0.157641561184263	0.0791267740152371	-0.432223712914631	4.81901820268994e-07
LEPR	black	-0.0750987927928359	0.405199494277769	0.0750987927928359	0.405199494277769	0.0361138974312585	0.689274535759955	0.0226670040328833	0.801882871426313	0.818234360344546	2.34406577765762e-31	-0.0863574133802936	0.338266589758612	-0.235526492205292	0.00819042372676687	-0.390365048094033	6.78093677336122e-06
LINC00520	black	0.108938759371555	0.226532598606311	-0.108938759371555	0.226532598606311	-0.120952995197065	0.179062021035189	-0.129544433625656	0.14990277178125	0.839132114476662	2.52572932140691e-34	0.0791050607973955	0.380534699081401	-0.0652445808768143	0.469741944253979	-0.427311723468566	6.69679304544244e-07
LINC00595	black	-0.0215576321728721	0.811394046734475	0.0215576321728721	0.811394046734475	-0.00872406617625007	0.923075855761414	0.0487514580356601	0.589263757048673	0.556980119665371	1.5250634997113e-11	-0.0241263380129876	0.789415544014477	-0.250344126189722	0.0048656478038054	-0.229624513237909	0.00999490104224835
LINC00612	black	0.0544168250080961	0.546686134750977	-0.0544168250080961	0.546686134750977	-0.15258172014796	0.0893683477124851	-0.165419380411673	0.0652433165253013	0.64792799501904	3.15819052528557e-16	0.118645742854314	0.187559464069931	-0.0214612473972217	0.812221720751826	-0.269538807110551	0.002367932798663
LINC00705	black	0.20233476239182	0.0236416118683452	-0.20233476239182	0.0236416118683452	-0.364979444359711	2.85287112704087e-05	-0.264702205237764	0.00285316973337475	0.834168920339746	1.3941782567242e-33	0.270768859369019	0.00225707493920884	0.252149787658842	0.00455701746168917	-0.600527883227387	1.33419865478506e-13
LINC01018	black	0.068931214839764	0.444961911772348	-0.068931214839764	0.444961911772348	-0.0972880723466179	0.280432196575461	-0.0789048434941822	0.381745285623755	0.798419065075541	7.10152062923044e-29	0.0616195251775614	0.494824761853245	-0.122586618018447	0.173218843546868	-0.361349298204947	3.46992633397361e-05
LINC01214	black	0.382579975862068	1.06710302793684e-05	-0.382579975862068	1.06710302793684e-05	-0.452444459889701	1.17597470416193e-07	-0.375381541322933	1.6064682575592e-05	0.563731940809818	7.65036134401807e-12	0.445144936370258	1.97748028668052e-07	0.459455124959484	7.0566729521243e-08	-0.341681316627141	9.62825094934997e-05
LMNTD1	black	-0.0439159489664179	0.626756414093214	0.0439159489664179	0.626756414093214	-0.0353231965517623	0.695738184960213	0.0382605674990093	0.671840158387569	0.87367740251898	2.66378164275591e-40	-0.0717297005509144	0.426654016092072	-0.0886006864477313	0.325820079562759	-0.557376390519744	1.46517436227249e-11
LOC100129461	black	0.314336585629765	0.000356959531092353	-0.314336585629765	0.000356959531092353	-0.347551178056757	7.1501872615001e-05	-0.372509531642091	1.88621803800769e-05	0.841513521892369	1.08993721144612e-34	0.386993853789317	8.26373010027333e-06	0.207837842421195	0.0200286365323371	-0.401667803019467	3.43843612450343e-06
LOC100129603	black	-0.124011563909051	0.168238063581646	0.124011563909051	0.168238063581646	0.0583711206176349	0.517888069749119	0.103954217338103	0.24862482682627	0.782578368084246	4.40570050531149e-27	-0.133754493501737	0.136991619478987	-0.0945080899894897	0.294470058530393	-0.47317908978384	2.51046631784304e-08
LOC100130264	black	0.212371012859318	0.017420252294124	-0.212371012859318	0.017420252294124	-0.306598107518561	0.000505968772307747	-0.258122450017571	0.00365703369054596	0.828729078603488	8.50847045199348e-33	0.268594185706828	0.00245638347184909	0.297618636579361	0.000749586941014434	-0.484481078888229	1.03522220574965e-08
LOC100131581	black	0.484519590192029	1.03204515694898e-08	-0.484519590192029	1.03204515694898e-08	-0.522568181236781	4.08011154784335e-10	-0.48194688250272	1.26623066905336e-08	0.754172824495313	3.23763217043443e-24	0.513592960793272	9.06401983490422e-10	0.242505166389924	0.0064330682251727	-0.26028335533619	0.00337302906684372
LOC100132005	black	0.00747141447693596	0.934094136959982	-0.00747141447693596	0.934094136959982	-0.0453227374706716	0.61574423882221	-0.0200035098254531	0.824764352548768	0.823698239264368	4.28644650878098e-32	0.0131133317546154	0.884596519872003	-0.0291676293721306	0.74677356339154	-0.454515596046915	1.01248709657263e-07
LOC100132661	black	0.0947527598843312	0.293216219381721	-0.0947527598843312	0.293216219381721	-0.136557440316288	0.128877479504042	-0.149194454860601	0.0967948687827774	0.783199963154631	3.77156732196617e-27	0.106244571217176	0.238295477322588	-0.000489520810057252	0.995677062320576	-0.352023309735024	5.67716049647533e-05
LOC100132686	black	-0.0429659951420067	0.634239493467305	0.0429659951420067	0.634239493467305	-0.0139074072237563	0.877661080790796	0.00233049218939114	0.979421676016436	0.676516636484973	4.77287210406224e-18	-0.0506814094278447	0.574590516470143	0.0657000678668374	0.466640147877615	-0.406119931463488	2.61329387145476e-06
LOC100288310	black	-0.16124183622894	0.0724306935616499	0.16124183622894	0.0724306935616499	0.0616125485915862	0.49487370701189	0.0925765040064676	0.304493196741036	0.645512852459515	4.40983351439396e-16	-0.194533345637746	0.0297117927051041	-0.278602923084018	0.00165453646614494	-0.351370024843297	5.87300345149833e-05
LOC100505478	black	0.0534663686752268	0.553722973878256	-0.0534663686752268	0.553722973878256	-0.0928572615213621	0.303022593524457	-0.08982277535845	0.319164869928563	0.892489708576574	2.37879933151048e-44	0.0639583317554295	0.4785615622685	-0.04984156489367	0.580954775712627	-0.438315534189523	3.18104512261675e-07
LOC100505711	black	0.202638935140819	0.0234282427803661	-0.202638935140819	0.0234282427803661	-0.309576420655159	0.000442894375271119	-0.284660224420353	0.00129331204014099	0.858859563526368	1.52470086377191e-37	0.25645575698085	0.0038905613243454	0.414490652188814	1.54322179988808e-06	-0.535643656430687	1.2223691144228e-10
LOC100506374	black	0.189365600230414	0.0344232648613783	-0.189365600230414	0.0344232648613783	-0.261367717070073	0.00323812551701562	-0.294340385455942	0.000862571403679577	0.855160353717039	6.65009286425644e-37	0.259353959259775	0.00349265338002911	0.224051112597534	0.0120110174597646	-0.385066751118086	9.24377028276895e-06
LOC100506885	black	0.204639861775665	0.0220653811838715	-0.204639861775665	0.0220653811838715	-0.312182730931915	0.000393731956837163	-0.292133468805382	0.000947198141077984	0.698630194410713	1.33044870659183e-19	0.296054479854005	0.000801684131577071	0.190657342744145	0.0331901175826627	-0.305603012930968	0.000528820921441448
LOC100507156	black	-0.0475136808068375	0.598763400812561	0.0475136808068375	0.598763400812561	-0.0140757771372576	0.876191714206997	0.0120433119838527	0.893955787784091	0.658497533073455	7.06816961837836e-17	-0.0542600479225785	0.54784383721456	0.0126688668313397	0.888482318223561	-0.321017830834875	0.00026210816635564
LOC100507670	black	0.388434013900001	7.59628654753119e-06	-0.388434013900001	7.59628654753119e-06	-0.503239237391894	2.21262091765828e-09	-0.421108565531523	1.00727972202749e-06	0.787838710107022	1.16340223004247e-27	0.448794076933164	1.52732995659664e-07	0.416650729175448	1.34396265057683e-06	-0.502577009053016	2.34023499888418e-09
LOC100652911	black	-0.0105859264018299	0.906726522096017	0.0105859264018299	0.906726522096017	0.0218784764831558	0.80864040157409	-0.0325696592085645	0.718415469096136	0.669481109522659	1.39804877197017e-17	-0.0212343754835407	0.81417072872551	-0.0643849351901699	0.475626542653866	-0.309396558084409	0.000446487566775254
LOC100653086	black	0.294869371627374	0.000843343698398899	-0.294869371627374	0.000843343698398899	-0.422995082828196	8.90446284158631e-07	-0.358564789308535	4.02584388987068e-05	0.775414873677443	2.54781473325704e-26	0.366010589090428	2.69736477125666e-05	0.582523787695041	1.03076493800431e-12	-0.501085956451472	2.65400009265205e-09
LOC100996345	black	0.380894565326417	1.17538788613727e-05	-0.380894565326417	1.17538788613727e-05	-0.396897286359665	4.5936992389059e-06	-0.407927696034087	2.33510662508673e-06	0.564072345531583	7.38579527026338e-12	0.395355098545775	5.03983321747702e-06	0.427600235554289	6.56954184427224e-07	-0.168322900155205	0.0605986705400431
LOC100996681	black	0.0203733257493695	0.821578070849309	-0.0203733257493695	0.821578070849309	-0.0735068145368285	0.415256818067114	-0.0597572555940913	0.507979956485952	0.840284030056353	1.68494555022908e-34	0.0198643844620917	0.825963778637235	-0.0866949137676533	0.336374984974461	-0.449214842538799	1.48222320991513e-07
LOC101926915	black	0.143445902922347	0.110505093484705	-0.143445902922347	0.110505093484705	-0.184344817071243	0.0395896959646902	-0.170221315676721	0.057710839910064	0.894334239632198	8.69519888063275e-45	0.163334679249294	0.0687538102464445	0.0370694985964144	0.681492726141905	-0.446103911088995	1.84824165147079e-07
LOC101927038	black	0.134451792646621	0.134937561391754	-0.134451792646621	0.134937561391754	-0.171221938949894	0.0562347862312935	-0.134751515717603	0.134061915625691	0.71164926508191	1.38251396021643e-20	0.145768124311533	0.104794668439604	0.123141877247555	0.171265190948433	-0.358287763874817	4.08549693247304e-05
LOC101927331	black	0.16306992163574	0.0692104149639362	-0.16306992163574	0.0692104149639362	-0.197057900690647	0.0276168878989865	-0.176467072198749	0.0489968819517329	0.897317349616318	1.6405916011606e-45	0.151079831099788	0.0926032696111078	0.0282097314014757	0.754821660635924	-0.434425053375236	4.15125300904769e-07
LOC101927675	black	-0.0472415498164572	0.600861104032635	0.0472415498164572	0.600861104032635	-0.000907856332109767	0.991982853437694	-0.0144030104811203	0.873337154014004	0.825005592921524	2.82987388414326e-32	-0.0273140205859171	0.76237115309872	-0.0411559157298126	0.64860024933445	-0.428636593799698	6.13116369800476e-07
LOC101927884	black	-0.0758299108939262	0.400629267346907	0.0758299108939262	0.400629267346907	0.002510582594736	0.977831861440017	0.0838730997558895	0.352397527185487	0.725317089263743	1.11708270014222e-21	-0.110130705481651	0.221461289777199	-0.217428496361711	0.0148623136714896	-0.488125465527019	7.72643072511509e-09
LOC101927929	black	0.305100611924382	0.000540715868437086	-0.305100611924382	0.000540715868437086	-0.426741122180075	6.95540273864516e-07	-0.377148308646427	1.45430101464231e-05	0.742362665909564	3.88834491365967e-23	0.35941644186305	3.84752646380163e-05	0.29612851165669	0.000799145400476207	-0.345354007197885	7.9981573860447e-05
LOC101927950	black	0.226385241442665	0.0111269818218852	-0.226385241442665	0.0111269818218852	-0.330706719732541	0.000165337293192693	-0.278390993918889	0.00166869252822091	0.871608719167914	6.77411200733551e-40	0.243916385352021	0.00612148323137033	0.287575448310113	0.00114649793988012	-0.554236985896153	2.00956213930385e-11
LOC101928132	black	0.148919579171798	0.0974183020732944	-0.148919579171798	0.0974183020732944	-0.21969366453675	0.0138269793784354	-0.216581963284845	0.0152662062619134	0.892017468187095	3.06888519824516e-44	0.177257333549677	0.0479764752631939	0.0480687549735762	0.594494853427106	-0.423706613594074	8.49823800240562e-07
LOC101928134	black	0.121178791283557	0.17824587553781	-0.121178791283557	0.17824587553781	-0.190663847055631	0.0331840040733482	-0.203920652509246	0.0225471913911835	0.827820059026983	1.14398682432551e-32	0.171782523502293	0.0554215103096073	0.145319033944121	0.105880561645491	-0.429796234607136	5.67367562957115e-07
LOC101928157	black	-0.0353820766804177	0.695256104397959	0.0353820766804177	0.695256104397959	-0.000634272583288309	0.994398783875811	0.00122326705671354	0.989197653864889	0.830683742202875	4.47516516111665e-33	-0.0525308190122169	0.560691959962695	-0.222949371171416	0.0124492453880779	-0.412454195787373	1.75651511550401e-06
LOC101928343	black	0.33915032038813	0.000109265490166143	-0.33915032038813	0.000109265490166143	-0.45674692863327	8.60735038746846e-08	-0.377996738960448	1.38615257734108e-05	0.811898300450753	1.56749695001709e-30	0.368122808890252	2.40334281344701e-05	0.410773228599574	1.95336555755658e-06	-0.534194301350306	1.40066321994956e-10
LOC101928443	black	0.467736742610987	3.80283663279711e-08	-0.467736742610987	3.80283663279711e-08	-0.556168988286082	1.65512179203713e-11	-0.531718375180328	1.76482406273748e-10	0.814295110376206	7.70456095994969e-31	0.537524155752244	1.02343808930813e-10	0.578244701762835	1.64540888302156e-12	-0.454019603412159	1.04953481982847e-07
LOC101928446	black	-0.0663190696537708	0.462442896556561	0.0663190696537708	0.462442896556561	0.0122539019147914	0.892112601328237	0.0204357442505671	0.82104056700462	0.85847947472612	1.77722083246453e-37	-0.0946641529774348	0.293669886343574	-0.0888992301328271	0.324186112099845	-0.496464196943657	3.90494168097403e-09
LOC101928476	black	0.205301948883318	0.0216296847088802	-0.205301948883318	0.0216296847088802	-0.284288083298939	0.00131323885089637	-0.242990527140334	0.00632435007677965	0.921096302089655	3.16913346572839e-52	0.230118835555166	0.00983136685679605	0.0686475971374395	0.446841731077872	-0.502833403952372	2.29000849896935e-09
LOC101928647	black	0.0142621606801962	0.874565634050707	-0.0142621606801962	0.874565634050707	-0.119953853288905	0.182706404811044	-0.00387065369632586	0.96582857964332	0.730455996117389	4.16987881252985e-22	0.0232933125688387	0.796525911859739	0.18617602924589	0.0376347029381635	-0.506259749489532	1.71068740360631e-09
LOC101928894	black	0.0449249231415836	0.618849769340671	-0.0449249231415836	0.618849769340671	-0.0136096001355786	0.880261064072871	-0.0527088684944991	0.559362428229064	0.804609509818134	1.27872452659751e-29	0.0317063266519804	0.725577474045206	-0.0488941238057972	0.588173259869174	-0.396359690466705	4.74479646279958e-06
LOC101928921	black	0.0425732330633721	0.637344283567366	-0.0425732330633721	0.637344283567366	-0.0730349069329108	0.418265852991296	-0.10558678016465	0.241230950614444	0.764113648692457	3.5736398821013e-25	0.0625408191371684	0.488383814775794	0.0180118044408284	0.841972421052576	-0.343798544031312	8.65425718192988e-05
LOC101929118	black	-0.125972777222667	0.161557556792417	0.125972777222667	0.161557556792417	0.110946713735144	0.218036130729129	0.127392789219739	0.156845464502716	0.611337930625844	3.67153117684407e-14	-0.141237692186793	0.116157589883724	-0.307571650021356	0.0004844947892745	-0.269984506520678	0.00232720792008515
LOC101929325	black	0.0888718585676506	0.324335700287281	-0.0888718585676506	0.324335700287281	-0.163291224758207	0.0688285843077842	-0.183013662595917	0.0410636732810392	0.741297585351687	4.8331195485742e-23	0.12461717496725	0.166153661573379	0.1435362291562	0.110278531744632	-0.364244497816802	2.96880373158539e-05
LOC101929549	black	0.12374296592782	0.169168710372301	-0.12374296592782	0.169168710372301	-0.160926572175068	0.0729981090827933	-0.130728762517857	0.146181456959552	0.800103266696894	4.48093478217443e-29	0.119267774665113	0.18524014739659	0.0591662773655732	0.512192228612744	-0.392011976781662	6.15158691815863e-06
LOC101929584	black	0.0766836799884537	0.395331251816809	-0.0766836799884537	0.395331251816809	-0.118396014695927	0.188496536376831	-0.0740546956905229	0.411779249156388	0.667650902795513	1.84019738097666e-17	0.0660262132508104	0.464426063445963	0.10158120608525	0.259648940687496	-0.330731513035423	0.000165139194909528
LOC101929668	black	-0.282431352416545	0.00141690522675233	0.282431352416545	0.00141690522675233	0.279681538018508	0.00158416593481462	0.267129248401887	0.00259947148406053	0.619341418258728	1.36776524839891e-14	-0.374370144735419	1.700198593315e-05	-0.244405842104085	0.00601659370689922	-0.45497313887452	9.79422507160268e-08
LOC101929684	black	0.0481684741801309	0.593729465802397	-0.0481684741801309	0.593729465802397	-0.119884391078868	0.182961773613516	-0.0879740021142485	0.329267174206896	0.772095042143902	5.62236340843577e-26	0.0587593352075144	0.515103186161223	0.162376128616835	0.0704186188690294	-0.457699959455486	8.02778708501104e-08
LOC102723847	black	0.28046582441666	0.00153471886156145	-0.28046582441666	0.00153471886156145	-0.393935211171511	5.48655274870041e-06	-0.303608901439944	0.000577499860482431	0.665393592472925	2.57573817001559e-17	0.328200122770768	0.000186544243140378	0.473572452754527	2.43554822083719e-08	-0.41429642856237	1.56245137846198e-06
LOC102724165	black	0.198454267417069	0.0265131830408245	-0.198454267417069	0.0265131830408245	-0.293053652324487	0.000911029662787592	-0.259477422852256	0.00347654554156873	0.907191408618396	4.45228778562001e-48	0.239890244480285	0.00704786326433914	0.266743259905917	0.00263840518803291	-0.56497182590489	6.72861035103512e-12
LOC102724561	black	0.00307192808825097	0.972876963024957	-0.00307192808825097	0.972876963024957	-0.0721114685947037	0.424190540227233	-0.0111746181840943	0.901564896083832	0.541914486706971	6.73133160594095e-11	-0.0841867517043336	0.350593377607158	-0.170925767364809	0.0566684081993359	-0.381864598731982	1.11186230880504e-05
LOC149373	black	0.197440588388443	0.0273105815390608	-0.197440588388443	0.0273105815390608	-0.297126145628757	0.000765645293753302	-0.230211532949544	0.00980096382956288	0.916858573622494	6.93761311474338e-51	0.23569416081808	0.00814366736827182	0.278499523629841	0.00166142946508639	-0.606580858897487	6.51716056306921e-14
LOC151484	black	0.161026446462732	0.0728179668265191	-0.161026446462732	0.0728179668265191	-0.278197558613066	0.00168170924906322	-0.188315252158708	0.035454264213316	0.861379997968608	5.45579410014017e-38	0.172551196233231	0.0543221100435644	0.229558428853417	0.010016943764637	-0.579380871319225	1.45422322327744e-12
LOC283357	black	-0.116638255825971	0.195188943714094	0.116638255825971	0.195188943714094	0.246228604234497	0.00563990780253763	0.0797106499211066	0.376887289394835	-0.690364391266008	5.26515145621005e-19	-0.109928725568617	0.222314939803753	-0.412193512115247	1.7857570130021e-06	0.62990100084963	3.55767635259938e-15
LOC283435	black	-0.0579563497212175	0.520871933842588	0.0579563497212175	0.520871933842588	-0.0120508633169319	0.893889684971358	0.0522962458262483	0.562445869796497	0.806704753485642	7.05844744278617e-30	-0.0987385632729661	0.273288985358754	-0.188546069132608	0.0352254955433872	-0.497465461394669	3.59328862372734e-09
LOC284373	black	0.0624382411736411	0.489098741462234	-0.0624382411736411	0.489098741462234	-0.197159491148383	0.0275352900937057	-0.0591732748512736	0.512142248094462	0.737678784122297	1.00404423436513e-22	0.0865476406086766	0.337199585813376	-0.0410985187466947	0.649057778581261	-0.435908476673217	3.75204221280353e-07
LOC338963	black	-0.159690893261204	0.0752568235516826	0.159690893261204	0.0752568235516826	0.0917236756105182	0.308988951722015	0.148667872255618	0.0979919639726577	0.805652566146585	9.52133014667679e-30	-0.199913702075795	0.0254000756794856	-0.0603343171230435	0.503884270325167	-0.613608764417886	2.78230653266526e-14
LOC339468	black	-0.0539059950973383	0.55046269581237	0.0539059950973383	0.55046269581237	-0.0120727002955524	0.893698532661125	0.0323624656378805	0.720132098934099	0.810380462722263	2.44497019242072e-30	-0.0835595837281581	0.354206683998063	-0.117094939877952	0.193433864617164	-0.553562218379793	2.14984355316983e-11
LOC339666	black	0.0340922295805151	0.705844273085993	-0.0340922295805151	0.705844273085993	-0.143926870419342	0.109302872441426	-0.104282821221324	0.247124136742891	0.60433592111882	8.51588875026098e-14	0.0682674223629707	0.449368517482597	0.0463310719725731	0.607903175357891	-0.279551657597468	0.0015924929528975
LOC388942	black	-0.110986418852144	0.217870435149568	0.110986418852144	0.217870435149568	0.0364809242325251	0.686281806040028	0.0844397997968966	0.34914205025924	0.837922573978027	3.85033144068176e-34	-0.126279929289794	0.160529475875096	-0.0981077437077889	0.276380328068967	-0.570226826214209	3.88171323276106e-12
LOC400748	black	0.103772210157452	0.249458733037746	-0.103772210157452	0.249458733037746	-0.162407944834123	0.0703628411700215	-0.121728712864342	0.176269615911255	0.930367389175848	1.93530970553573e-55	0.122098424594115	0.174950078450039	0.103318845996917	0.251544309282063	-0.537377572952461	1.0377475327081e-10
LOC51145	black	-0.0894420459330234	0.321228741971976	0.0894420459330234	0.321228741971976	0.0491133479299656	0.586499370118044	0.0248547931222268	0.783211889745659	0.810671662870127	2.24578499152799e-30	-0.0792416783517829	0.379709998337333	-0.153373087615503	0.0877003473572509	-0.385151240428665	9.19859733364254e-06
LOC646482	black	0.103827295879648	0.249206142109421	-0.103827295879648	0.249206142109421	-0.114052166530496	0.205345403569127	-0.0950992773608432	0.291446514380631	0.82155793440504	8.39717376166113e-32	0.0911178888372376	0.312208598954418	-0.0160398444464785	0.859083688449157	-0.396459630921062	4.71635598847945e-06
LOC731157	black	-0.1261428129655	0.160987818307893	0.1261428129655	0.160987818307893	0.118687619498956	0.187402660566877	0.095636249048736	0.288718175649034	0.745257762041695	2.14107883145832e-23	-0.162751671857683	0.0697625256994675	-0.340300232328142	0.000103176887251338	-0.382713469091762	1.05894111919332e-05
LRRC25	black	0.0187072355822716	0.835955074348483	-0.0187072355822716	0.835955074348483	-0.0187266609278406	0.835787127309303	-0.0959392269999318	0.287186280346021	0.848750046606854	7.7670038036621e-36	0.0277910722504816	0.758347495988153	-0.00644185214087479	0.943159572196691	-0.421618179400924	9.7435772396309e-07
LRRC52	black	0.257373001965229	0.0037604379627848	-0.257373001965229	0.0037604379627848	-0.351782323520188	5.74868150465398e-05	-0.291881742005306	0.000957318769643401	0.828730333321771	8.50498414438616e-33	0.284806812676785	0.00128553873405833	0.219798117543049	0.0137807934805606	-0.398536720000767	4.16053354212497e-06
LSM10	black	0.369743617586537	2.19844199586576e-05	-0.369743617586537	2.19844199586576e-05	-0.333323127452013	0.000145606898741445	-0.53917447233325	8.74924038209181e-11	0.712311619741835	1.22797288442595e-20	0.432294253947124	4.79611756631573e-07	0.271411575558461	0.00220103833882853	-0.0980279073587676	0.276773239694737
LSM5	black	-0.249709242343381	0.00497852312192185	0.249709242343381	0.00497852312192185	0.27650066008217	0.00179991398310212	0.23512582205665	0.00830311761901871	-0.639186555840175	1.04259463229516e-15	-0.240366299399323	0.00693220213795973	-0.37295505589302	1.84000796736039e-05	0.532538041991416	1.63517455170987e-10
LUZP4	black	0.0780911196736472	0.386689326166846	-0.0780911196736472	0.386689326166846	-0.119306144546266	0.18509777016134	-0.057574620013782	0.523625806936088	0.690158165764092	5.44578844022609e-19	0.110979422980306	0.217899623511396	-0.0465141704201229	0.606484086398114	-0.449412708833744	1.46145418339705e-07
LYSMD3	black	-0.487054406707241	8.42313042466391e-09	0.487054406707241	8.42313042466391e-09	0.470875565499591	2.99553170269743e-08	0.57872647199129	1.56153932549545e-12	-0.611033345300364	3.81003390996089e-14	-0.498868031967995	3.19665542238294e-09	-0.515362918718168	7.75810715460224e-10	0.301087087490298	0.000644956950735255
MAGI2-AS2	black	0.00233179980350045	0.979410132271334	-0.00233179980350045	0.979410132271334	-0.0230881694541356	0.798279518175731	-0.0385250386310844	0.669704015895173	0.753950980677916	3.39677058817366e-24	-0.0114566634684094	0.89909337656241	-0.122546218717189	0.173361625988868	-0.356965311634288	4.38185767919534e-05
MAS1	black	0.101029425091896	0.262259486166923	-0.101029425091896	0.262259486166923	-0.206976853212697	0.0205603752776821	-0.136659476228098	0.128589213962519	0.899494395751938	4.70143547360428e-46	0.146538170963882	0.102953055408487	0.0409852918358862	0.649960729065062	-0.529264426817922	2.21503458541052e-10
MGC39584	black	-0.054847428071386	0.543512566323082	0.054847428071386	0.543512566323082	-0.00464834375285953	0.958968353656061	0.0189845114573046	0.833558514748413	0.813769987410258	9.00967735213635e-31	-0.0441649490122583	0.624801182802408	-0.049803791449514	0.581241783351931	-0.492088111403282	5.5992888844728e-09
MGC70870	black	-0.265075102315107	0.00281279314749476	0.265075102315107	0.00281279314749476	0.29727077331388	0.000760897091771324	0.309935199094637	0.000435806402711661	-0.672904151883201	8.31826460374956e-18	-0.282141231314272	0.00143376041707869	-0.399746976384124	3.8658820776155e-06	0.475881300113045	2.03719669891093e-08
MITD1	black	-0.562752060942989	8.46414398514456e-12	0.562752060942989	8.46414398514456e-12	0.587150103168761	6.1689074906002e-13	0.593925119576751	2.86593547113515e-13	-0.736288997907645	1.32528811939636e-22	-0.588828810617437	5.11013420000938e-13	-0.586300992990776	6.7825486776533e-13	0.357089264234074	4.35324726794088e-05
MKNK1-AS1	black	-0.119963065978433	0.182672555166039	0.119963065978433	0.182672555166039	0.00584125263919635	0.948451367373079	0.0950294301473535	0.291802660278959	0.715513520860924	6.89072541520772e-21	-0.121656309238162	0.176528887430526	-0.0913808148154886	0.310808522596026	-0.550338400932359	2.96154047651564e-11
MMADHC	black	-0.080423440152478	0.372621608499607	0.080423440152478	0.372621608499607	0.15842368333	0.0776313688803922	0.166797235805409	0.0630042851788772	-0.740190099075837	6.05287217429997e-23	-0.0634363727780319	0.482165878813867	-0.116067190561873	0.197399792697049	0.449740980097743	1.42760901378416e-07
MORC3	black	-0.539019539022945	8.87929548141556e-11	0.539019539022945	8.87929548141556e-11	0.667346167312847	1.92598776299678e-17	0.517058329926378	6.67839773024688e-10	-0.695419818783469	2.28257327123951e-19	-0.639439066529891	1.00778029479169e-15	-0.64717844870865	3.50407785496157e-16	0.515627599899844	7.57911876824575e-10
MS4A5	black	0.0912444649577681	0.311534071655014	-0.0912444649577681	0.311534071655014	-0.129742142152874	0.149276632060814	-0.117521070037987	0.19180655794701	0.722346336071621	1.95478922853497e-21	0.115256843359216	0.200567995625779	0.110857983635633	0.218406738432985	-0.400961294632529	3.59017015093232e-06
MXD3	black	0.0305805678856317	0.734952146624818	-0.0305805678856317	0.734952146624818	-0.240931184256936	0.00679714619841647	-0.119480623728853	0.184451347303872	0.682776926230583	1.78854267181469e-18	0.0881874811244346	0.32809031500331	0.320569250602946	0.00026766054733061	-0.611168353554555	3.74802732366411e-14
MYOZ1	black	0.314278342160688	0.000357910692514972	-0.314278342160688	0.000357910692514972	-0.295007680356294	0.000838381590156937	-0.353512618819196	5.25329937442908e-05	0.830571773483032	4.64397117953116e-33	0.331139146274266	0.000161913667921736	0.302411810600988	0.000608668208839815	-0.306270691754007	0.000513385445340428
NALCN-AS1	black	0.236387244540341	0.00795288712959787	-0.236387244540341	0.00795288712959787	-0.32541636645517	0.0002130403991705	-0.289254903778497	0.00106899178566516	0.615961978157959	2.08242647816692e-14	0.307578858054507	0.000484338976620583	0.478555395644554	1.65378789569842e-08	-0.329204831340582	0.00017775761969044
NEK7	black	-0.224942735625819	0.0116663145568194	0.224942735625819	0.0116663145568194	0.426423376206975	7.1035036572861e-07	0.191983454459644	0.0319632134688519	-0.804612784140716	1.27754480847659e-29	-0.247264181602191	0.00543539083208922	-0.334039572303404	0.000140599408228846	0.703487506932004	5.79910071001689e-20
NMD3	black	-0.526230387054575	2.92617122727893e-10	0.526230387054575	2.92617122727893e-10	0.620871448840421	1.12884522025967e-14	0.617762033604223	1.66572425138645e-14	-0.610377155045205	4.1258753967455e-14	-0.573089495036599	2.86480350347274e-12	-0.576827231272585	1.91826616748495e-12	0.324460046359971	0.000222920494772467
NME9	black	-0.135225822841626	0.132685098802824	0.135225822841626	0.132685098802824	0.0756811744216977	0.40155653355098	0.109791835875123	0.222894813361005	0.758886042095223	1.15398214906597e-24	-0.133885643974827	0.136603476825594	-0.213765083512478	0.0166796804060209	-0.428485100268451	6.1934602697762e-07
NNAT	black	0.158212007765407	0.0780338270770126	-0.158212007765407	0.0780338270770126	-0.272676949726482	0.00209437958529944	-0.172156471340326	0.0548844021760019	0.667146533117574	1.98428892325278e-17	0.193178789430584	0.0308904243040893	0.533328151936352	1.51892949881285e-10	-0.570140747949141	3.91715524225427e-12
NOP58	black	-0.107096676436286	0.234530012633392	0.107096676436286	0.234530012633392	0.20458172363613	0.0221039975066597	0.178881621301679	0.0459344838318826	-0.706191482159481	3.62596546924918e-20	-0.174571332874055	0.0515182290974084	-0.198631844567289	0.0263755589815669	0.517210247052152	6.58905314656809e-10
NPB	black	0.0355642691398026	0.693765176567318	-0.0355642691398026	0.693765176567318	-0.179262602779709	0.0454661451388638	-0.0988033006018668	0.272973065431514	0.814979361163969	6.27868237394039e-31	0.0658866038143964	0.465373114434406	0.28173916317738	0.00145742125935268	-0.59697391810578	2.01784650627402e-13
NPTN	black	0.244655520265437	0.00596370669985366	-0.244655520265437	0.00596370669985366	-0.10532577906116	0.242402639810954	-0.244817298198056	0.00592966007266767	-0.665205620097898	2.64853414695036e-17	0.231795937600333	0.0092939532434125	-0.000256787603993244	0.997732311529073	0.787884997711827	1.1496581070965e-27
NUDT11	black	-0.121096249665545	0.178543906559337	0.121096249665545	0.178543906559337	0.0805790628788336	0.37169423189981	-0.036523082582036	0.685938357478775	0.621879900683454	9.94101385432078e-15	-0.0563017981569682	0.532861193671269	-0.0368666830066823	0.683141565732031	-0.223491191634631	0.0122320136890909
NUP35	black	-0.335338524539225	0.000131926795947152	0.335338524539225	0.000131926795947152	0.371456454751597	1.99982084381427e-05	0.488264045294646	7.64043752917087e-09	-0.719020184667394	3.62639657319207e-21	-0.35425468412705	5.05333868418886e-05	-0.488986562320862	7.20677416238392e-09	0.342346741557871	9.31163453251162e-05
NUTM1	black	0.473129281007819	2.52010874087126e-08	-0.473129281007819	2.52010874087126e-08	-0.64313643481135	6.10689266366121e-16	-0.522036551674179	4.28043136816358e-10	0.786055921997327	1.83459635237654e-27	0.544577294004507	5.20538730323455e-11	0.608833187523439	4.9725972205378e-14	-0.538179743802197	9.61737296813316e-11
NXPE4	black	-0.101327456252792	0.260847247551249	0.101327456252792	0.260847247551249	0.0344183848038791	0.703161497197981	0.0448133247574122	0.619722172069485	0.791699793073787	4.27295453573407e-28	-0.115862021783694	0.198198496426253	-0.173223754734622	0.0533749793050794	-0.421087652133862	1.00865310242197e-06
OK/SW-CL.36	black	0.113902816950769	0.205943325892615	-0.113902816950769	0.205943325892615	-0.150309975142947	0.0942970959540191	-0.15687837227163	0.0806082007201035	0.864000628233806	1.83387817004951e-38	0.133775347788306	0.136929844642915	-0.0634304179912388	0.482207082717319	-0.362383545470043	3.28244002842696e-05
OR1D2	black	0.475958257634941	2.02505936877545e-08	-0.475958257634941	2.02505936877545e-08	-0.566140315303668	5.9589147543398e-12	-0.491217152422088	6.01205053549866e-09	0.605263521612469	7.62673726725105e-14	0.568169139949938	4.82027540512533e-12	0.488782579861373	7.32675125585366e-09	-0.308146986978608	0.000472202196231359
OR4D2	black	-0.0414626838523644	0.646157129316889	0.0414626838523644	0.646157129316889	0.00869377242347863	0.923342155103285	-0.0198300989231463	0.826259422495954	0.785477202265989	2.12494309005637e-27	-0.0478650287095866	0.596059922545829	-0.0722061615237591	0.423580778951497	-0.440453110979644	2.74431458963139e-07
OR51B4	black	0.00149595060505817	0.98678985548166	-0.00149595060505817	0.98678985548166	0.0182386928364808	0.840008207298758	-0.0367331284872891	0.684228146792282	0.783967658155926	3.11069801108965e-27	-0.0144353402992658	0.873055218529199	-0.184602569562121	0.0393094762868361	-0.343606203015386	8.73878900335996e-05
OR52A1	black	0.0387629814032437	0.667784395940903	-0.0387629814032437	0.667784395940903	-0.0969311996026213	0.282208710894408	-0.0898329488843113	0.319109838759398	0.709122218778191	2.16649995558842e-20	0.0550823954238039	0.541784671628324	-0.0149254219674199	0.868783381563209	-0.373111743255174	1.82401097888793e-05
OR5P2	black	-0.0272240313265183	0.763130876249651	0.0272240313265183	0.763130876249651	-8.55186602023716e-06	0.999924478466105	0.0122501747534798	0.892145218299505	0.725086231990479	1.16703448320837e-21	-0.0471566191965476	0.601516456720219	-0.289779018769334	0.0010458029054129	-0.315476308046421	0.000338810489329323
OR7A5	black	0.430583950224501	5.38165715951186e-07	-0.430583950224501	5.38165715951186e-07	-0.44867042830594	1.54083259285897e-07	-0.488696514636324	7.37794588381492e-09	0.60177172483581	1.15295855429475e-13	0.518321013407272	5.96990626648367e-10	0.173295870722508	0.05327423563454	-0.161923964701535	0.0712151968315707
OR7E104P	black	0.0131096498057822	0.884628698708737	-0.0131096498057822	0.884628698708737	-0.0935683022039616	0.299319071817492	-0.0128654196965977	0.886763594514079	0.815364405313687	5.59360746472576e-31	-0.0399444170099831	0.658285048654249	-0.0306892425524508	0.734045437923568	-0.544172065124629	5.41385899294518e-11
OR7E12P	black	0.174372001481365	0.0517894635037408	-0.174372001481365	0.0517894635037408	-0.229868686873567	0.00991382559402542	-0.198764067264737	0.0262734814847828	0.88064499822385	1.01361253481275e-41	0.168898519960891	0.059710815821632	-0.0522517923460742	0.562778544323239	-0.441089908930564	2.62568355222483e-07
OTC	black	-0.122480216771032	0.17359508223719	0.122480216771032	0.17359508223719	0.120449708377245	0.180891035441689	0.0658733879406743	0.46546282019552	0.702555724147518	6.8093542469271e-20	-0.149382006609221	0.0963713029733657	-0.116618287587805	0.19526594582664	-0.392031195739261	6.14457955504148e-06
OTUD6B	black	-0.0945580252910249	0.29421387142647	0.0945580252910249	0.29421387142647	0.227955946121291	0.0105647121738845	0.0647294621607234	0.47326334294059	-0.745063020703455	2.22932246385377e-23	-0.106307651870287	0.238015286694507	-0.429745039005307	5.69316769075582e-07	0.718521405583294	3.97545860607127e-21
OVGP1	black	0.242696666300007	0.00638997649272756	-0.242696666300007	0.00638997649272756	-0.371788699861776	1.96330233427697e-05	-0.358264481869712	4.0905478973838e-05	0.876899113380265	6.02278114797441e-41	0.300757715776976	0.000654282922662867	0.27500115899983	0.0019105919516547	-0.527523570693506	2.59960330630364e-10
PAPD4	black	-0.303979754660746	0.000568146069843066	0.303979754660746	0.000568146069843066	0.252020919440349	0.00457844920055907	0.309542440598076	0.000443571160194638	-0.584930829218049	7.89948692496094e-13	-0.300051356141166	0.000674702141972612	-0.415221910202385	1.47281833387159e-06	0.262630220062897	0.00308719135154444
PDE6G	black	0.384539765000497	9.53028728351367e-06	-0.384539765000497	9.53028728351367e-06	-0.439164295323258	3.00024068149673e-07	-0.395996976106587	4.84938446986337e-06	0.786857325884362	1.4957344575071e-27	0.388315980578906	7.64901343762336e-06	0.467432130658108	3.89143435397619e-08	-0.467625156419299	3.83506537009742e-08
PELP1	black	0.242484631831343	0.00643770425207134	-0.242484631831343	0.00643770425207134	-0.362637948661575	3.23780149706159e-05	-0.29634056095239	0.000791914439977881	0.855724543359587	5.32631187974208e-37	0.29057402702864	0.00101150512804271	0.427541503436792	6.59525821903741e-07	-0.591658541052509	3.71121178098583e-13
PGLYRP4	black	0.439694735956283	2.89226751299432e-07	-0.439694735956283	2.89226751299432e-07	-0.559031470934571	1.23871977201906e-11	-0.521715606015625	4.40591890542282e-10	0.831617982445912	3.28229231294431e-33	0.528946773123785	2.28084861624616e-10	0.397421426017284	4.45077546584443e-06	-0.445303493623037	1.95553264218887e-07
PJA2	black	-0.410134169231896	2.03355543076717e-06	0.410134169231896	2.03355543076717e-06	0.448811159641537	1.5254734053809e-07	0.501256186416471	2.61622989781631e-09	-0.675163994523749	5.8818346804355e-18	-0.378115018726042	1.37689447762904e-05	-0.508876125448827	1.36615683518946e-09	0.394619621219506	5.2667461593625e-06
PLA2G3	black	0.23930915308534	0.00719136120428283	-0.23930915308534	0.00719136120428283	-0.332650288607264	0.000150460174760166	-0.242982346582292	0.00632616885982418	0.868130069928908	3.13974270001951e-39	0.258923158426427	0.00354938509943405	0.202900596345641	0.0232460174206256	-0.55815771050551	1.35368469053686e-11
PLCD1	black	0.440442044864089	2.74642063877661e-07	-0.440442044864089	2.74642063877661e-07	-0.555962729875947	1.68986685406519e-11	-0.567416853907025	5.21547460969480e-12	0.80762311274332	5.42751016421134e-30	0.511286053828208	1.10867505769604e-09	0.510231575317086	1.21499887584907e-09	-0.323221970707871	0.00023634280925744
PNPLA2	black	0.250085461729794	0.00491135647122479	-0.250085461729794	0.00491135647122479	-0.391560482338015	6.31839404517269e-06	-0.258352660109193	0.00362578743007251	0.755225515493105	2.57656651437557e-24	0.248443996249448	0.0052104682739698	0.483350712121064	1.13276824495985e-08	-0.587833262331924	5.71459958999655e-13
POLE3	black	-0.513576335104297	9.07723692501928e-10	0.513576335104297	9.07723692501928e-10	0.585260847001428	7.61519139640793e-13	0.533723907154885	1.46374309725677e-10	-0.521482532724951	4.49926381478559e-10	-0.508440054992865	1.41852348597216e-09	-0.541970412547804	6.69523971235985e-11	0.334872303376781	0.000134980625759824
POMK	black	0.188232966950257	0.0355361213847334	-0.188232966950257	0.0355361213847334	-0.29709875302706	0.000766547661759524	-0.257787553809832	0.00370292079822455	0.786256817157164	1.74318937870409e-27	0.228324348205792	0.0104365057567948	0.188994385640228	0.0347847122288199	-0.393950721879905	5.48147664078739e-06
POT1	black	-0.534187926785701	1.4015002440946e-10	0.534187926785701	1.4015002440946e-10	0.472414130205387	2.66252876261537e-08	0.602464111348858	1.06267174695473e-13	-0.62105550897288	1.10299507850049e-14	-0.535517218076561	1.23700662239147e-10	-0.494684327992923	4.52418411032297e-09	0.257976934158414	0.00367690899695287
PPID	black	0.148675279144662	0.0979750450478887	-0.148675279144662	0.0979750450478887	-0.108145466866258	0.229952802897735	-0.214925096265441	0.0160844141376739	-0.66842204934895	1.63939331213053e-17	0.213006752501633	0.0170790686463518	0.0051717319348831	0.954353055362866	0.588344926285909	5.39575628907189e-13
PPIL4	black	0.0179288611845464	0.842690718973798	-0.0179288611845464	0.842690718973798	0.20935591221871	0.019119941417349	0.00628719156914195	0.94452203650636	-0.693235881248124	3.28208273709232e-19	-0.0339885028617359	0.706698232103543	-0.266847576225306	0.00262783147656252	0.685707429184272	1.1201794847643e-18
PPIP5K2	black	-0.45832263292279	7.66948764767427e-08	0.45832263292279	7.66948764767427e-08	0.468762476824032	3.51848419992253e-08	0.52223520374047	4.20449357389399e-10	-0.788973223529644	8.68673048345094e-28	-0.476555797767133	1.93314940990659e-08	-0.483040770603547	1.16101931045736e-08	0.388803645139424	7.43337953315641e-06
PPP1CB	black	-0.221939981764049	0.0128629514353171	0.221939981764049	0.0128629514353171	0.313361357172405	0.000373197676784991	0.221423384288587	0.013079293932719	-0.694150240091826	2.82023282019518e-19	-0.306609544674761	0.000505711488387201	-0.266066454016512	0.00270794574634513	0.652589777074264	1.64387766743836e-16
PPP1CC	black	-0.536156142656068	1.1647333926707e-10	0.536156142656068	1.1647333926707e-10	0.61078308753598	3.92761719273351e-14	0.55713611061802	1.50121102341319e-11	-0.590751800800879	4.11316664142579e-13	-0.551563894222524	2.62307887767633e-11	-0.458661829272111	7.48079543128652e-08	0.377701530222264	1.40951590188166e-05
PPP1R12A	black	-0.400067212468455	3.79128750357601e-06	0.400067212468455	3.79128750357601e-06	0.653738282688206	1.3971552236409e-16	0.366066165343391	2.68921370575763e-05	-0.630901559366374	3.12312145363648e-15	-0.474146258942831	2.33009523500867e-08	-0.66980733453606	1.3309489602694e-17	0.62704081908228	5.14961838281796e-15
PPP1R36	black	0.378217338415192	1.36893264155471e-05	-0.378217338415192	1.36893264155471e-05	-0.381279177294353	1.14980162288747e-05	-0.384950565891694	9.30623167205995e-06	0.693109710814684	3.35134251179258e-19	0.329490961404591	0.000175326531474817	0.235512245984977	0.00819440736851872	-0.143067272413073	0.111458750964102
PRB1	black	0.313196237936221	0.000376013597495167	-0.313196237936221	0.000376013597495167	-0.420012248597304	1.08172393078658e-06	-0.364389283393517	2.94562072478501e-05	0.860043459454679	9.43239160950024e-38	0.36744372300495	2.49441656015453e-05	0.494455091285668	4.61048892396181e-09	-0.576353651207105	2.0188339348018e-12
PRB4	black	-0.090288832414523	0.316650146729555	0.090288832414523	0.316650146729555	0.0473649049839436	0.599909822739305	0.0194399696191766	0.829625207461877	0.666691192849023	2.12377322323984e-17	-0.073340725727127	0.416314410224591	0.159649928229367	0.0753326584771391	-0.356692037955315	4.44555744745879e-05
PROL1	black	0.0943360999021224	0.295353563250045	-0.0943360999021224	0.295353563250045	-0.197186485869627	0.0275136424145987	-0.120568231558578	0.180459077233174	0.868927614475191	2.2175717322876e-39	0.11959518861652	0.184027797812114	0.00788095441859374	0.930490362889751	-0.516088438527764	7.27693075915185e-10
PRPH	black	0.221498242708809	0.0130477488564035	-0.221498242708809	0.0130477488564035	-0.30015716060484	0.000671606776907802	-0.244356463018083	0.00602710251597383	0.907850320582767	2.93222566414244e-48	0.23262830354814	0.00903697251649853	0.116835554219834	0.194429297803675	-0.482286933920316	1.23258146528688e-08
PSAPL1	black	0.339507204915668	0.000107340917858037	-0.339507204915668	0.000107340917858037	-0.437835610516577	3.28782912158662e-07	-0.416796531465535	1.33143335740535e-06	0.822823338399593	5.64869889954555e-32	0.382133842132992	1.09481262832579e-05	0.535179237342739	1.27696933078971e-10	-0.514558765315855	8.32723688688267e-10
PSMC6	black	-0.247110461468834	0.00546532499114383	0.247110461468834	0.00546532499114383	0.44443529229502	2.07862368451263e-07	0.307745723282086	0.000480744807255918	-0.606155525757833	6.8570724402846e-14	-0.269222935117988	0.0023971840042173	-0.515232094655703	7.84807265779709e-10	0.532659655306906	1.61673931859361e-10
PSORS1C2	black	0.180084700736232	0.0444690772687347	-0.180084700736232	0.0444690772687347	-0.165503506166416	0.065104778148602	-0.136193962498791	0.129908385582774	0.802700117439847	2.18397799233914e-29	0.157621126812637	0.079166152227376	0.06239454211572	0.489403475167229	-0.417040401983212	1.31072436659608e-06
PTPRT	black	0.471617187184474	2.83032086685499e-08	-0.471617187184474	2.83032086685499e-08	-0.558357127652429	1.32657082805813e-11	-0.490990429195984	6.12420210095039e-09	0.800117269285878	4.46373040328099e-29	0.545678887946348	4.67711114666548e-11	0.494184902106789	4.71424386453603e-09	-0.47634206661281	1.96555497983515e-08
RAB10	black	-0.195825321175349	0.0286234238744341	0.195825321175349	0.0286234238744341	0.301151298650225	0.000643153133798177	0.211728720304266	0.0177709315336178	-0.688036947762704	7.69207226320901e-19	-0.181355882294196	0.0429632620495775	-0.303923238124201	0.000569562491254352	0.523724539690936	3.67511922264609e-10
RAB4B	black	0.583767696878927	8.98583916292369e-13	-0.583767696878927	8.98583916292369e-13	-0.688061805634022	7.66113585838431e-19	-0.633559512046548	2.20440896517983e-15	0.643270299993064	5.99636705375209e-16	0.675728450673633	5.39148584086748e-18	0.633311733730434	2.27749827436544e-15	-0.374252288642902	1.71144961512983e-05
RALY-AS1	black	-0.115143385022367	0.201014491103413	0.115143385022367	0.201014491103413	-0.0131622476570706	0.884169031294242	0.0709173904691462	0.431923023469007	0.640029014438863	9.307918684724e-16	-0.0704432678379809	0.435015526257182	-0.00887329470896341	0.921764176824263	-0.442380362515962	2.40011008147012e-07
RAN	black	-0.356689194369273	4.44622482116984e-05	0.356689194369273	4.44622482116984e-05	0.532942153156763	1.57468654085374e-10	0.358562761508418	4.02627756308974e-05	-0.646060004582121	4.08968436485789e-16	-0.447060725982606	1.72735492019415e-07	-0.334064215427749	0.000140430052858094	0.55114641208651	2.7339498111661e-11
RAP1B	black	-0.372233214849507	1.91542400402973e-05	0.372233214849507	1.91542400402973e-05	0.593300669864921	3.07807327468034e-13	0.39617595149218	4.79750765063766e-06	-0.676963769736559	4.45328856032753e-18	-0.458276774831264	7.69534479657568e-08	-0.307219684422075	0.000492159475866858	0.505359952517145	1.84743972589427e-09
RASA1	black	-0.509992139452692	1.24047432208692e-09	0.509992139452692	1.24047432208692e-09	0.558676602229981	1.28422470307016e-11	0.491360099762548	5.94235676726423e-09	-0.744845372745869	2.33215552607504e-23	-0.515278942032454	7.8157416140135e-10	-0.416073269318938	1.39469458521558e-06	0.43557009960643	3.83974647237117e-07
RB1CC1	black	-0.231336348667365	0.00943858656520014	0.231336348667365	0.00943858656520014	0.342160102719038	9.3994451033542e-05	0.217111688388123	0.0150123648428292	-0.798125173027479	7.69226162889406e-29	-0.218374474581063	0.014422006986607	-0.489922011629753	6.68031853656885e-09	0.605550905187539	7.37004102450419e-14
RBBP7	black	-0.0461569794922903	0.60925381893203	0.0461569794922903	0.60925381893203	0.219404815948039	0.013955402852985	0.0570181962635842	0.527653127852357	-0.69997329629558	1.05925698285936e-19	-0.127785846760722	0.155559532519946	-0.226558990694652	0.0110635190234906	0.744673824714028	2.4164618904324e-23
REG1P	black	0.39677713945296	4.62706750361441e-06	-0.39677713945296	4.62706750361441e-06	-0.501844410455244	2.48965538500817e-09	-0.458267108460984	7.70080582279298e-08	0.649058575246227	2.69848215152837e-16	0.494203098517865	4.70718639429378e-09	0.53249552289659	1.64166770461227e-10	-0.316105771281945	0.000329156189516041
REM2	black	0.106002707551331	0.239371914565231	-0.106002707551331	0.239371914565231	-0.176543999071526	0.0488967679309177	-0.178411637348008	0.0465177556240251	0.871691366256013	6.52819212178751e-40	0.136056293653219	0.130300492550838	0.147588906535652	0.100481281351465	-0.497656693902882	3.53655000308634e-09
RFPL3S	black	-0.171118698514741	0.0563856287023109	0.171118698514741	0.0563856287023109	0.179912460285865	0.0446764533459356	0.130602658830546	0.146574337165928	0.566020173849831	6.03394271315923e-12	-0.225722727937089	0.0113719084271458	-0.320158455649559	0.000272840561874686	-0.240575495962039	0.00688191110735568
RGAG1	black	0.232026872019666	0.00922201791382503	-0.232026872019666	0.00922201791382503	-0.351925672027546	5.70603696800597e-05	-0.286598238522853	0.00119392332566	0.748591944554369	1.06619367057822e-23	0.294239324608154	0.000866290149748607	0.0241494491291869	0.78921852067801	-0.387048446958208	8.23744999747357e-06
RILP	black	0.344004550320662	8.56456630758493e-05	-0.344004550320662	8.56456630758493e-05	-0.452174581940286	1.19904977210132e-07	-0.405554815073329	2.70651444235393e-06	0.808967454094864	3.68512264048689e-30	0.398594397771888	4.14602173369779e-06	0.597558664924206	1.88572621120944e-13	-0.462788359930831	5.51301979277085e-08
RNF11	black	0.227222686820339	0.0108240150561478	-0.227222686820339	0.0108240150561478	-0.108416229814974	0.228781380463274	-0.182731447440551	0.0413819976291288	-0.699947170350667	1.06397702545879e-19	0.261394832051851	0.00323481531740473	0.0532680582401238	0.555196698772915	0.671629799620279	1.01001978266676e-17
RNF122	black	0.161981475164453	0.0711134773940153	-0.161981475164453	0.0711134773940153	-0.236947317471854	0.00780161908032126	-0.18391376219218	0.0400620656341688	0.826749817438775	1.617453924578e-32	0.137680974188553	0.12573055788694	0.209423582363174	0.0190802775644225	-0.580809802994348	1.24414668199663e-12
RNF39	black	0.504851728484391	1.92926682518493e-09	-0.504851728484391	1.92926682518493e-09	-0.518735111395875	5.75375390112006e-10	-0.569431833599697	4.2212047462044e-12	0.729492283415313	5.02487570100848e-22	0.566326086070497	5.84467590723845e-12	0.282253369093637	0.00142722401362262	-0.156555466228479	0.0812416550220241
RP1-228H13.5	black	0.139399364671262	0.121032313824486	-0.139399364671262	0.121032313824486	-0.185004574543197	0.0388757515349148	-0.21603142281228	0.0155339696606769	0.868267799719664	2.95723024169218e-39	0.191622945217183	0.0322928904519433	-0.00843115504518516	0.925651063998697	-0.370425145980803	2.11728773713422e-05
RP1-58B11.1	black	0.0874768865116852	0.332018111451279	-0.0874768865116852	0.332018111451279	-0.14622496446308	0.103699016637182	-0.146141892299762	0.103897579077181	0.913171759377623	8.92037467716134e-50	0.109476041435721	0.224236615190664	0.0816842085737142	0.365149266884307	-0.457913734144465	7.90300910468009e-08
RP11-1069G10.1	black	-0.101623332566557	0.25945036781248	0.101623332566557	0.25945036781248	0.0377765482907822	0.675756375054241	0.0666113250429474	0.460468460847018	0.8239704356017	3.93255438672571e-32	-0.114336002636658	0.204212500263411	-0.188954586027596	0.0348236539755522	-0.532220257748977	1.6843097390493e-10
RP11-1078H9.6	black	0.0750767928000162	0.405337491770884	-0.0750767928000162	0.405337491770884	-0.169504492871193	0.0587876882324212	-0.130353885154698	0.147351738559976	0.817814068543886	2.66502038764616e-31	0.0896658569876752	0.32001445804106	0.118988770826243	0.186277840177906	-0.557942892814486	1.38349207446402e-11
RP11-1277A3.1	black	0.0258195418393874	0.775016886562011	-0.0258195418393874	0.775016886562011	-0.119185893780677	0.185544246311898	-0.103525984943778	0.250589938171482	0.906330827740771	7.64637556210208e-48	0.0688315348535506	0.445622082931313	0.0129659698873397	0.885884552995397	-0.499050122806892	3.14835936180615e-09
RP11-333O1.1	black	0.021329720799709	0.813351498387362	-0.021329720799709	0.813351498387362	-0.0965975387524826	0.283876480488083	-0.0520916841482355	0.563977515578805	0.852063474143805	2.21210180703731e-36	0.0329093747811598	0.715603913339039	0.0234856503750468	0.794882689042537	-0.463913033717957	5.06940451661245e-08
RP11-349E4.1	black	0.132790218819281	0.13987125917747	-0.132790218819281	0.13987125917747	-0.195281981883112	0.0290769328721221	-0.186836250103098	0.0369500496401165	0.937805077457879	2.33892426002266e-58	0.133695536988198	0.137166376099995	0.109989412709646	0.222058206820883	-0.521941892871004	4.31707957092404e-10
RP11-356B19.11	black	-0.224824250194846	0.0117116159950383	0.224824250194846	0.0117116159950383	0.117495730314273	0.191903046339262	0.221292667414275	0.0131345373196149	0.733248982551191	2.41761603822506e-22	-0.260417468482951	0.00335607476551967	-0.190646064786337	0.0332007201771861	-0.526741031894255	2.79274935377306e-10
RP11-378A13.1	black	0.188356507619994	0.0354132832032563	-0.188356507619994	0.0354132832032563	-0.257042268011979	0.00380689957505033	-0.341545425844616	9.69413155604046e-05	0.752578769571752	4.56534864935918e-24	0.242252449979847	0.00649033019972252	0.220490960175561	0.0134778324991988	-0.356818575616196	4.41595458562771e-05
RP11-384P7.7	black	0.13802598634744	0.124776172747188	-0.13802598634744	0.124776172747188	-0.175057359065985	0.0508618025639003	-0.183932052513654	0.040041926758437	0.783601129574065	3.41071102915916e-27	0.173713991273394	0.0526932221334273	0.139520920366383	0.120705178034539	-0.376926317164308	1.47264598639954e-05
RP11-38C18.2	black	0.0913224376736508	0.311119025906087	-0.0913224376736508	0.311119025906087	-0.179802281536437	0.0448095297481933	-0.137752087143799	0.125533384433643	0.813723919575814	9.1340015926941e-31	0.12036617414616	0.181195931515168	0.251520828246778	0.00466247450515765	-0.478667269949836	1.63936055262125e-08
RP11-38C18.3	black	0.0269986395179759	0.765034706426683	-0.0269986395179759	0.765034706426683	-0.0857445841951082	0.341718553828645	-0.0768491805556173	0.394309108906046	0.878428945755948	2.92961510940095e-41	0.0233934631137865	0.795670171924896	-0.0248793200596959	0.783003248272582	-0.482962665970427	1.16824447823025e-08
RP11-403N16.3	black	0.0738363521647806	0.413163092218266	-0.0738363521647806	0.413163092218266	-0.143823130194871	0.109561312517634	-0.125945793262624	0.161648109989397	0.854762356123748	7.77296703589502e-37	0.106874959955259	0.235505749958242	0.0888490653548888	0.324460301217776	-0.455937224734733	9.13099035957247e-08
RP11-440I14.2	black	0.00801840231164541	0.929281192765518	-0.00801840231164541	0.929281192765518	-0.0286592847217072	0.751041255155529	-0.0466327816988925	0.605565581295272	0.876894715308482	6.03518876943455e-41	-0.00467333136356891	0.958747977877415	-0.191560504841301	0.0323502820486217	-0.436015926240298	3.72459400091879e-07
RP11-488L18.10	black	-0.423739478467286	8.4799074161927e-07	0.423739478467286	8.4799074161927e-07	0.525809199249467	3.04082600765232e-10	0.43211613764103	4.85414237444454e-07	-0.656760832379864	9.07641777720486e-17	-0.514281341670857	8.53275126105568e-10	-0.578351845098094	1.62638749693352e-12	0.42638361435764	7.1222464576559e-07
RP11-490G2.2	black	6.74745383208658e-05	0.99940413236591	-6.74745383208658e-05	0.99940413236591	-0.0707868369031	0.432773311958601	-0.043932308293259	0.626627875479408	0.801441334500625	3.09827910000497e-29	0.029602307533069	0.743130389672774	-0.0026326216241764	0.976754565885963	-0.461638325286865	6.00493757936643e-08
RP11-559M23.1	black	0.388445685434726	7.59109142338783e-06	-0.388445685434726	7.59109142338783e-06	-0.550299772674147	2.97286737322033e-11	-0.448196369642846	1.59366465244845e-07	0.764225057392596	3.48432145506179e-25	0.448497142472681	1.55994767054716e-07	0.661589798524277	4.50969004278844e-17	-0.571977172950479	3.22484137737466e-12
RP11-60A24.3	black	0.077240474835796	0.39189873867371	-0.077240474835796	0.39189873867371	-0.118725207425275	0.187261997234376	-0.102466653316424	0.255497027700808	0.873269390733587	3.20634113227637e-40	0.0691392266449409	0.44358604504154	0.0534046168041848	0.554181674015564	-0.514465550262994	8.39575256559541e-10
RP11-631N16.2	black	-0.139953219194126	0.119547292951044	0.139953219194126	0.119547292951044	0.130598507292571	0.146587284971989	0.135356744860534	0.132306970105796	0.565451091448678	6.40193322006339e-12	-0.233593371850036	0.00874688381194778	-0.32724386504397	0.000195280108676952	-0.266228297112349	0.00269116783882331
RP11-634B7.4	black	0.115825232764595	0.198341959282833	-0.115825232764595	0.198341959282833	-0.133201278195262	0.138638125677155	-0.128527760452392	0.153153843900777	0.590063409370991	4.44620560707161e-13	0.0933537414411564	0.300433475229991	0.0401766526012615	0.656424085905866	-0.303808419179025	0.000572450098499875
RP11-65L19.4	black	0.56611596262187	5.9740495947074e-12	-0.56611596262187	5.9740495947074e-12	-0.687621155672166	8.2279665753258e-19	-0.603488464221247	9.41560162367206e-14	0.763893945465125	3.75639206991923e-25	0.644576333378528	5.01526653764004e-16	0.568023904479574	4.8942420157921e-12	-0.425401915482861	7.6002010751662e-07
RP11-676J12.4	black	0.0410892151175214	0.649131953036031	-0.0410892151175214	0.649131953036031	-0.123462320542429	0.170145168328575	-0.0993347824524071	0.270388748075469	0.798941115197182	6.15979265229165e-29	0.0627538969839097	0.486900529365998	-0.135138411177772	0.132938020779821	-0.402163785119977	3.33556632885835e-06
RP11-791M20.1	black	0.104533317340493	0.245984371485658	-0.104533317340493	0.245984371485658	-0.224288882439038	0.0119182341986862	-0.167285078118304	0.0622267349453357	0.773363838275289	4.16131043745586e-26	0.153799561691163	0.0868117890428532	0.00859409757747789	0.924218413517895	-0.413678378361928	1.62516808807195e-06
RP11-843B15.2	black	0.0691252607286343	0.44367834551917	-0.0691252607286343	0.44367834551917	-0.147519864804234	0.100642249168395	-0.108873138715182	0.226814148311554	0.949652108452036	7.62737726236771e-64	0.0712968323315896	0.429457172934859	0.113306229935174	0.20834422802502	-0.578732881874807	1.56045186697695e-12
RP11-876N24.5	black	0.0802249477432397	0.373806504036004	-0.0802249477432397	0.373806504036004	-0.120236654829175	0.181669415784735	-0.101404482623091	0.260483099941545	0.862579321880232	3.3218550758423e-38	0.0569310564758914	0.528285243844097	-0.0203711386703501	0.821596905923929	-0.449341313056878	1.46891597630774e-07
RP3-333B15.4	black	0.0775741132428712	0.389850518985641	-0.0775741132428712	0.389850518985641	-0.140152248442696	0.119017103658554	-0.0908213868298242	0.31379238414124	0.656650231972867	9.22161374126892e-17	0.0580932479231267	0.519886121404485	-0.0697125441208885	0.43980636356056	-0.313964776056703	0.000363071822265591
RP5-855D21.1	black	0.087853860252025	0.329930674441475	-0.087853860252025	0.329930674441475	-0.179204710920163	0.0455370541536773	-0.147106400361547	0.1016104753413	0.802358553995935	2.40196131814464e-29	0.118384186539194	0.188541004440184	-0.0120911115709297	0.893537372345836	-0.369644894707518	2.21043725340018e-05
RPH3A	black	-0.177494526145089	0.0476736698481813	0.177494526145089	0.0476736698481813	0.132135872312162	0.141851400287842	0.154150797971437	0.0860853922353981	0.756099334198637	2.12974241092123e-24	-0.225045498454882	0.0116271488714361	-0.280813157614139	0.00151327245516205	-0.52285629084561	3.97535867053498e-10
RPP25L	black	0.389813945755777	7.00478055131499e-06	-0.389813945755777	7.00478055131499e-06	-0.490784936251912	6.22758588848898e-09	-0.353858831843549	5.15910287702559e-05	0.778835904519795	1.11106596384275e-26	0.4227178072792	9.06770983793357e-07	0.319907864848756	0.000276045854980836	-0.454676458896232	1.00074245403507e-07
RPP38	black	0.0987612456049314	0.27317826687001	-0.0987612456049314	0.27317826687001	-0.0910871483125247	0.31237255933362	-0.168267758511687	0.0606842870220885	0.703481597048569	5.80502195519217e-20	0.101987738666907	0.257736991585377	-0.046011115240471	0.610386476283994	-0.250754265653025	0.004793950827546
RPS6KA3	black	-0.367662653984333	2.46470691834685e-05	0.367662653984333	2.46470691834685e-05	0.562694615710093	8.51436523256029e-12	0.37542160680605	1.60285732212941e-05	-0.666265161962358	2.26290085969295e-17	-0.391015057076157	6.5256061618044e-06	-0.478352717417259	1.68023605932343e-08	0.437029767931839	3.47485835154978e-07
RRN3	black	-0.469612641475607	3.29834956832566e-08	0.469612641475607	3.29834956832566e-08	0.468652468195126	3.547976796304e-08	0.537483907487071	1.02734804915124e-10	-0.642052959901667	7.07744952177413e-16	-0.532825903840559	1.59186207296861e-10	-0.509983292792777	1.24142536987775e-09	0.376847522502501	1.47920967707926e-05
RSL24D1	black	-0.510758282284432	1.16071899793448e-09	0.510758282284432	1.16071899793448e-09	0.583153577322118	9.61646151350744e-13	0.56818045253441	4.81455969266439e-12	-0.550551419354917	2.89982281464022e-11	-0.528804467612826	2.31094070423979e-10	-0.520456200272888	4.93347624111861e-10	0.373906925908771	1.74482422480708e-05
RUSC1	black	-0.0185926550785984	0.83694586090586	0.0185926550785984	0.83694586090586	-0.101377865933277	0.260608892920023	-0.0626666671781847	0.487507465929672	0.778709409779054	1.14599069969011e-26	-0.000861248884243642	0.992394424350445	0.010735578181659	0.90541400367652	-0.496486083032835	3.89785979741813e-09
SALL2	black	0.0648505794087099	0.472434086749974	-0.0648505794087099	0.472434086749974	-0.0557672101348238	0.536764202762393	-0.0642242265342522	0.476731067411563	0.648305438089471	2.99683029711599e-16	0.0411170666749627	0.648909912947252	-0.202001102872006	0.0238775784009594	-0.169370442146014	0.0589908838057411
SCGB2B2	black	-0.148945161634532	0.0973601461687248	0.148945161634532	0.0973601461687248	0.107105057980496	0.234493182416347	0.127665995327319	0.155950799529999	0.686873912255089	9.28400300067224e-19	-0.15551822798259	0.083303474031279	-0.0801483906062214	0.374264124689583	-0.36258457085992	3.24711987956865e-05
SCN10A	black	0.107391939465693	0.233235005514369	-0.107391939465693	0.233235005514369	-0.179237558641335	0.0454968092369372	-0.153310696584892	0.0878309444400832	0.917766917565203	3.63104302625431e-51	0.136097786571963	0.130182217471997	0.161905535031094	0.0712478185211444	-0.513493598400019	9.14328745208187e-10
SEC22B	black	-0.00633468274935459	0.944103651242365	0.00633468274935459	0.944103651242365	0.104428520382544	0.246460757284841	0.0278747788344467	0.757642141760316	-0.639024165396952	1.06559898762514e-15	0.00877832341862447	0.92259892500188	0.134888206519445	0.133664015438496	0.421834363799879	9.60703119417176e-07
SEC24B	black	-0.482597821828943	1.20257025486637e-08	0.482597821828943	1.20257025486637e-08	0.512974297186198	9.56855007947166e-10	0.49983338760241	2.94849617793224e-09	-0.65951430773729	6.10082778117161e-17	-0.495124601245584	4.36276128034772e-09	-0.594004814748271	2.83990385478463e-13	0.401766170220456	3.41779825742521e-06
SEH1L	black	-0.359209851199414	3.89008873972923e-05	0.359209851199414	3.89008873972923e-05	0.434213362650942	4.21142001388819e-07	0.445454245838285	1.9348811605113e-07	-0.691121234625443	4.650945947291e-19	-0.353153137437807	5.3528076065389e-05	-0.504854212163108	1.92885858633475e-09	0.434203657258877	4.21419831764123e-07
SEPT12	black	0.433974197636251	4.28039535462223e-07	-0.433974197636251	4.28039535462223e-07	-0.55847415238381	1.31090485994408e-11	-0.509967219607318	1.24315509174527e-09	0.619081151123193	1.41302332463155e-14	0.502442882388366	2.36693021753082e-09	0.768450672736008	1.320245451121e-25	-0.427519110170846	6.60508851354755e-07
SERPINA9	black	0.279064880644759	0.00162405696240284	-0.279064880644759	0.00162405696240284	-0.416392153498661	1.36645884757028e-06	-0.282837806009354	0.00139359485504609	0.838508198510113	3.14072118286539e-34	0.284738665104141	0.00128914716113956	0.449658862278013	1.43600454398123e-07	-0.568262579162538	4.77326125269841e-12
SERPINB8	black	0.0816571264377801	0.365308799737646	-0.0816571264377801	0.365308799737646	-0.117892095125284	0.190397805500013	-0.12973271633558	0.149306438645432	0.921002880932056	3.39851731139029e-52	0.0829642110695748	0.357658225041507	0.0556370556629529	0.537716601153146	-0.51045712480381	1.19146215205911e-09
SGCG	black	-0.162535144724863	0.0701402018770105	0.162535144724863	0.0701402018770105	0.145061964461025	0.106506107022063	0.0861707496427736	0.339315684987418	0.708958400016866	2.23014845326839e-20	-0.183564263648171	0.0404485204513872	-0.190687240914569	0.0331620236686463	-0.319992221518174	0.000274962982221317
SHOC2	black	-0.321560153605177	0.000255537932707745	0.321560153605177	0.000255537932707745	0.495281148945914	4.30670973992237e-09	0.290757053253749	0.00100375617851177	-0.597335545097229	1.93511749092751e-13	-0.376133994067808	1.53991478281001e-05	-0.463818227872314	5.10543955979846e-08	0.562419579350967	8.75883659382851e-12
SLAMF6	black	0.0763745701842479	0.397244566210482	-0.0763745701842479	0.397244566210482	-0.0266742849604125	0.767776911192629	-0.1574091555033	0.0795755624657802	0.859940992525359	9.83441545499218e-38	0.0670943899247201	0.45721517828057	-0.0455414634378212	0.61403964495263	-0.407589771950135	2.38487609750951e-06
SLC10A1	black	0.0798645905941863	0.375963524560283	-0.0798645905941863	0.375963524560283	-0.135929752364868	0.130661705640583	-0.115536927548655	0.199468835272809	0.882222130951789	4.70130758539568e-42	0.0736534993541844	0.414324088609508	-0.0332750264404153	0.71258195790579	-0.508829755950067	1.37163556026282e-09
SLC12A5	black	-0.0899499365247955	0.318477463967056	0.0899499365247955	0.318477463967056	0.0401762088691367	0.656427639641699	0.0524951768812426	0.560958288474211	0.827714660142454	1.18380365361122e-32	-0.0852492888432492	0.344524678681795	-0.118155141720235	0.189403607967147	-0.489763870305178	6.76664488883093e-09
SLC25A32	black	-0.265572763518986	0.00275971031592564	0.265572763518986	0.00275971031592564	0.481680531262866	1.29320080902116e-08	0.305641356309111	0.000527923061728307	-0.632318735323587	2.59478636132059e-15	-0.32934970970999	0.000176522782718988	-0.330114240933117	0.000170137388886909	0.521291068444003	4.57736786644514e-10
SLC25A35	black	0.566025153549316	6.03081482535347e-12	-0.566025153549316	6.03081482535347e-12	-0.679326770665759	3.08129020293799e-18	-0.650502350728171	2.2052366164609e-16	0.78089832414673	6.688536852979e-27	0.629512030578889	3.74201855096823e-15	0.579985714897529	1.36141243796554e-12	-0.35827686916038	4.08785978176218e-05
SLC26A8	black	0.0367609306494403	0.684001898941039	-0.0367609306494403	0.684001898941039	-0.0609889753553386	0.499258770277404	-0.0553005485065773	0.540182852867065	0.905386484096481	1.37591014532737e-47	0.0259862886625714	0.773602942811361	-0.105581402081657	0.241255054154412	-0.473988912502141	2.35856821417455e-08
SLC35F1	black	0.0363303529286607	0.68750897714114	-0.0363303529286607	0.68750897714114	-0.0600467884711434	0.505922846700742	-0.0746067661893352	0.408292410625719	0.826260337592536	1.89356298706504e-32	0.0586289735280721	0.516037486969581	0.120660301965035	0.180124048898635	-0.466354400738902	4.22103785974444e-08
SLC8A2	black	-0.0130544081436913	0.885111512427541	0.0130544081436913	0.885111512427541	-0.0977253555570073	0.278265648722284	-0.022268923470544	0.805292549975913	0.876252045163029	8.1456855901184e-41	-0.0112805626715683	0.900636408983317	0.0741539043668212	0.411151371300644	-0.660231304438033	5.49752393521879e-17
SLITRK3	black	0.00588483989190559	0.948067248022143	-0.00588483989190559	0.948067248022143	-0.0742853375837133	0.410320413955593	-0.0504933863810036	0.576012502338624	0.793434676698053	2.70561154056878e-28	-0.00978014798122461	0.913797825216734	-0.093565789928429	0.299332104498919	-0.460018678251032	6.76945895333716e-08
SLTM	black	0.0866410581434099	0.336676380609131	-0.0866410581434099	0.336676380609131	0.0287683304492368	0.75012514757357	-0.050906707016722	0.572888793740939	-0.66652704256201	2.17636327598087e-17	0.0506107240365961	0.575124905400648	-0.096198820608099	0.285878059940823	0.59649998503984	2.1314771857851e-13
SMAP1	black	-0.31610743245954	0.000329131051299734	0.31610743245954	0.000329131051299734	0.53853197196307	9.30086651053055e-11	0.298481510508715	0.000722194561538242	-0.664698677370985	2.85499268055514e-17	-0.341388751811304	9.77060963754369e-05	-0.471276168254644	2.90517504054092e-08	0.565008370783066	6.70314285599527e-12
SMARCD1	black	0.186206182341422	0.0376032032618312	-0.186206182341422	0.0376032032618312	-0.225004741660153	0.0116426685762484	-0.248113684757238	0.00527258700233471	0.843116889920578	6.14119093096222e-35	0.193525160361118	0.0305853283017947	0.295448903509479	0.000822730035760256	-0.546435073545702	4.3448722938222e-11
SMCP	black	0.127416205317575	0.15676863380066	-0.127416205317575	0.15676863380066	-0.221402188962203	0.0130882376620946	-0.188117067139466	0.0356516883941338	0.74444250239684	2.53487607237143e-23	0.182742730393885	0.0413692315339258	0.2872848922215	0.00116041617512258	-0.396733368658614	4.63928080524079e-06
SMIM15	black	-0.182987831403684	0.0410927241019029	0.182987831403684	0.0410927241019029	0.161029176767676	0.0728130472534984	0.260934384408711	0.0032914420731527	-0.70139565433221	8.30926284423526e-20	-0.156442780946043	0.0814636501080719	-0.0856603324549578	0.342194864568089	0.420087725198006	1.07643556605726e-06
SMNDC1	black	-0.425857011558037	7.37495594636813e-07	0.425857011558037	7.37495594636813e-07	0.610327928174899	4.15056862000413e-14	0.436224080551056	3.67196412035084e-07	-0.683107466717848	1.6970590471896e-18	-0.478439491314845	1.66886335578128e-08	-0.579886194174879	1.37627872279502e-12	0.554395094459251	1.97799519521216e-11
SNRPC	black	0.0726949864864318	0.420441130025373	-0.0726949864864318	0.420441130025373	-0.0354389550328849	0.694790528885394	-0.134575286662472	0.134576244275525	0.870713317830881	1.00955818677839e-39	0.0508043128995123	0.573661906376122	0.138196500455668	0.124306555510535	-0.435152006590617	3.95081239572079e-07
SNX21	black	0.399758565368179	3.86315852339385e-06	-0.399758565368179	3.86315852339385e-06	-0.447458459499913	1.67935865497375e-07	-0.517475913521585	6.43557154938911e-10	0.846933507986712	1.52678210232572e-35	0.416251179074078	1.37887387038865e-06	0.264506228805426	0.00287459854132259	-0.253047960604928	0.00441012075275316
SOCS5	black	-0.375773691779656	1.57145234319524e-05	0.375773691779656	1.57145234319524e-05	0.555537349334075	1.76376510569248e-11	0.391619742468034	6.29625890061747e-06	-0.63659395872234	1.47491624314577e-15	-0.433708432922719	4.35830437787456e-07	-0.582404398075173	1.04439992780252e-12	0.623065616790948	8.55595190009959e-15
SOHLH2	black	0.0196351182747323	0.827941200137642	-0.0196351182747323	0.827941200137642	-0.0773324387890614	0.391333525470397	-0.0722709078524813	0.423164146207283	0.793503261704689	2.65693327962216e-28	0.0636286085869458	0.480836727356647	0.0408191581573422	0.651286514301693	-0.389943971060759	6.95134698481427e-06
SORCS3-AS1	black	0.00489187717482003	0.956820669103187	-0.00489187717482003	0.956820669103187	-0.0554161563316846	0.539334936377385	-0.0377742871069234	0.675774690830085	0.689827676897733	5.74794614155445e-19	0.00747595244862909	0.934054197328683	0.162160105291295	0.0707982821689735	-0.366016022117129	2.69656691681213e-05
SOX10	black	0.229184131545659	0.010142601077458	-0.229184131545659	0.010142601077458	-0.335510338278112	0.000130817692629397	-0.273480514519176	0.00202910057573637	0.844169016164646	4.19990085880111e-35	0.278452107419905	0.00166459912804065	0.46794063196053	3.74461736059092e-08	-0.556812441826692	1.55111168042155e-11
SPATA24	black	0.203716280880731	0.022685740442235	-0.203716280880731	0.022685740442235	-0.374428365808442	1.69466629672073e-05	-0.184065525675122	0.0398952204775364	0.775571922569159	2.45335781705682e-26	0.254982254347512	0.00410807000366809	0.297707098923532	0.000746735445023407	-0.607710216282074	5.69207033770047e-14
SPHKAP	black	0.00967380165238418	0.914731608958915	-0.00967380165238418	0.914731608958915	-0.0409685449088546	0.650094323913371	-0.0287046695036625	0.750659929401419	0.844379844394672	3.89068656473952e-35	0.000707345297525773	0.993753496277069	-0.205067680005038	0.0217829957243395	-0.438518909150024	3.13679860476843e-07
SPRR4	black	0.107367994300753	0.233339840664536	-0.107367994300753	0.233339840664536	-0.214062728451772	0.0165251484217839	-0.133256651293175	0.138472646573239	0.845879381705242	2.25094743512031e-35	0.104073128963178	0.24808104809756	0.125084243049367	0.16455924812059	-0.590581414198993	4.19327170921031e-13
SPSB4	black	0.184392670570063	0.0395375450541731	-0.184392670570063	0.0395375450541731	-0.331881966516623	0.00015618594683949	-0.214021151297993	0.0165466596368976	0.811511608211546	1.75613967704709e-30	0.230053285701746	0.009852916065116	0.453237882140892	1.11056765541862e-07	-0.619345728973847	1.36702764073601e-14
SRRM5	black	0.217748187221527	0.0147122219176003	-0.217748187221527	0.0147122219176003	-0.253880764665658	0.00427771776654431	-0.251839974487355	0.00460869387100072	0.851511095777216	2.73310635980017e-36	0.199199465187069	0.0259397291707449	0.152083582609294	0.0904311713923406	-0.443679388532863	2.19178395124414e-07
STAC	black	0.411300039075764	1.8895261496099e-06	-0.411300039075764	1.8895261496099e-06	-0.448497298535521	1.55993035387602e-07	-0.507601612603709	1.52468991007661e-09	0.647334059675385	3.42936465323155e-16	0.445299507073879	1.95608160312941e-07	0.222832228403673	0.0124966525680034	-0.12640985130528	0.160096081495278
STATH	black	0.148864552669197	0.0975434852392944	-0.148864552669197	0.0975434852392944	-0.19253187623922	0.0314671621026194	-0.193363597567072	0.0307273190573477	0.879152996831324	2.0758881512786e-41	0.153688891503229	0.0870416775869361	0.0253467095302321	0.779030302833279	-0.421330791040166	9.92795582817429e-07
STAU2-AS1	black	0.131421102261858	0.144038618622953	-0.131421102261858	0.144038618622953	-0.210968533322668	0.0181938595010574	-0.157706148964964	0.0790024130961696	0.936670324056935	6.86761488111276e-58	0.14290911070741	0.111859007642431	0.0990659425025342	0.27169389746069	-0.583732330603199	9.02104152103117e-13
STX10	black	-0.0417731098075375	0.643688709426156	0.0417731098075375	0.643688709426156	-0.0784515110403403	0.384494909423293	0.0113481647473088	0.900044021116693	0.802702777489623	2.18235884663006e-29	-0.0664115345750395	0.461817712719739	0.152287345949673	0.0899952152780124	-0.56232100656196	8.84809725130247e-12
SYNPR	black	0.257464722896606	0.00374764345688754	-0.257464722896606	0.00374764345688754	-0.27616198319386	0.00182439005204058	-0.299340793597864	0.00069583175436289	0.789379679379028	7.82009905058528e-28	0.269885370565211	0.00233621108128743	0.2274506768913	0.0107427985956671	-0.320276289409889	0.00027134529703889
SYT2	black	0.338275584242863	0.000114119514243695	-0.338275584242863	0.000114119514243695	-0.447320445223922	1.69586732627599e-07	-0.389651655364318	7.07201780021918e-06	0.936669945350017	6.87006111763014e-58	0.39943466994982	3.93996617731357e-06	0.351182907510874	5.93025130698136e-05	-0.537806940720017	9.96368888507741e-11
TAF13	black	0.0896756900002389	0.319961177241601	-0.0896756900002389	0.319961177241601	0.0779659086373556	0.387453497351543	-0.0867105747427377	0.336287372658616	-0.757316620587179	1.63124271526826e-24	0.0908338021044712	0.313725962573628	-0.100071734188994	0.266832834460123	0.712492181448413	1.18885711978943e-20
TAS2R16	black	0.0234724406447961	0.794995516673102	-0.0234724406447961	0.794995516673102	-0.0855126788360036	0.343030624020355	-0.0607205442114657	0.501152676785162	0.815579373764438	5.243577262379e-31	0.00842313649702197	0.925721572200249	-0.108838707487546	0.22696197630317	-0.406645892468377	2.52927374928122e-06
TAS2R8	black	-0.0948498590486393	0.292719605867158	0.0948498590486393	0.292719605867158	0.0553438769174064	0.539864986888241	0.0704493116644636	0.434976025649309	0.785624319391377	2.04713087743197e-27	-0.142364544894542	0.113245700595128	-0.221705055090589	0.0129609440508402	-0.477972340931604	1.73097172332141e-08
TBCK	black	0.221710945581071	0.0129584790594346	-0.221710945581071	0.0129584790594346	-0.231546777293618	0.00937212006712154	-0.246316437305143	0.00562229924090348	-0.637908440827149	1.23755206931233e-15	0.310837656850305	0.000418437449857214	0.058530699849942	0.516742386898075	0.550943457222851	2.78947178970036e-11
TDRG1	black	0.207723410946529	0.0200986180507592	-0.207723410946529	0.0200986180507592	-0.260128030274518	0.00339276117217157	-0.276928284529649	0.00176943563201787	0.914921816749488	2.69250387971071e-50	0.227842115834906	0.0106046046996398	0.123004608473444	0.171746641317882	-0.443468920938492	2.22432303194631e-07
TEDDM1	black	0.0520333465950917	0.564414678573106	-0.0520333465950917	0.564414678573106	-0.136168384850309	0.129981167063041	-0.089636623578533	0.320172894958067	0.762521465583424	5.12331074051316e-25	0.0504346674445569	0.576456919504532	0.00210974330645123	0.981370527821418	-0.484379816425379	1.04362086416806e-08
TEX40	black	0.320599917247195	0.000267277524897679	-0.320599917247195	0.000267277524897679	-0.444336206390125	2.09313293922529e-07	-0.347390310847035	7.20930230922149e-05	0.836228610294545	6.90927185327309e-34	0.361583628580102	3.42658764600244e-05	0.454628797434351	1.00420858484576e-07	-0.540303432717443	7.85556036767277e-11
TFAP4	black	0.468258533138376	3.65554254455246e-08	-0.468258533138376	3.65554254455246e-08	-0.589572024618175	4.69977579250572e-13	-0.517795545544747	6.25547517235375e-10	0.655720007783982	1.05356979055185e-16	0.539582465440193	8.41549851599061e-11	0.832143595924029	2.75466187399574e-33	-0.4782246836086	1.69715218663896e-08
TGIF2LY	black	0.100850155591688	0.263111473709426	-0.100850155591688	0.263111473709426	-0.199460841484032	0.0257411167524875	-0.13281093850927	0.139808903516776	0.789675510722783	7.24315411925853e-28	0.13483879187999	0.13380775472976	0.217543318964733	0.0148082529127599	-0.498984401911642	3.16570907553119e-09
TGM5	black	0.24445585178664	0.00600596731669749	-0.24445585178664	0.00600596731669749	-0.315109069023632	0.000344563149022145	-0.321156600403517	0.000260412243527377	0.682588612411927	1.84279385256614e-18	0.316913619444821	0.00031713845705845	0.33414900644352	0.000139848790779343	-0.293481407921872	0.000894650680138048
TMCO5B	black	0.140139156443274	0.119051923096125	-0.140139156443274	0.119051923096125	-0.173190564019195	0.0534213984304807	-0.23594471789917	0.00807423636105995	0.840805282374872	1.40144404725686e-34	0.14780181007377	0.0999861819162056	0.0387813944486529	0.667635936661962	-0.352824343490423	5.44536312200751e-05
TMEM123	black	-0.387464792815685	8.03960875078486e-06	0.387464792815685	8.03960875078486e-06	0.520895704678282	4.74280510023841e-10	0.493793581686566	4.86850121155678e-09	-0.731345903141895	3.50764117685617e-22	-0.466911174809841	4.04755646219249e-08	-0.454051158847487	1.04713972713317e-07	0.522762211579896	4.00927626810181e-10
TMEM31	black	0.28262244070026	0.00140590232499608	-0.28262244070026	0.00140590232499608	-0.312131498051346	0.000394647758987762	-0.298665352169696	0.000716478425147605	0.837021455749377	5.25947647395693e-34	0.309208546774089	0.000450272260607851	0.255793231179103	0.00398704710706296	-0.388596311704947	7.52434641456276e-06
TMEM63B	black	0.306827942506888	0.000500821586989967	-0.306827942506888	0.000500821586989967	-0.433766813380667	4.34107519368207e-07	-0.30662867078307	0.000505281507216469	0.798058219743856	7.83342803108625e-29	0.31916665084415	0.000285731840567773	0.564641624406569	6.96300751369927e-12	-0.663900480108527	3.21222222738259e-17
TOPORS	black	-0.142519048578336	0.11285091706014	0.142519048578336	0.11285091706014	0.30149478677229	0.000633582341016146	0.184672938338755	0.0392332634559052	-0.713069027639144	1.07186995433031e-20	-0.169449005943575	0.0588717261969307	-0.542376848551613	6.43850265714737e-11	0.622331636377185	9.3893951981755e-15
TREML5P	black	-0.00786421543145477	0.930637631635922	0.00786421543145477	0.930637631635922	-0.0335406106046972	0.710389805614334	-0.0243487456050805	0.787520062627835	0.652284059335243	1.71639680139539e-16	0.013884991507093	0.877856734583278	0.123283798845005	0.170768471670138	-0.382891404452538	1.04815348375077e-05
TRIM26	black	0.449129274573421	1.4912918988912e-07	-0.449129274573421	1.4912918988912e-07	-0.351431318924014	5.85436343001303e-05	-0.557722307554238	1.41475997877554e-11	0.674489160878395	6.5252961880403e-18	0.491863833315835	5.70289612732823e-09	0.309139842782622	0.000451662643139893	-0.156417385415102	0.0815137475226926
TRIM78P	black	0.214378131867806	0.0163627534204116	-0.214378131867806	0.0163627534204116	-0.261071997258315	0.00327442544367631	-0.230658400155878	0.00965555778095812	0.723097333718524	1.69810602566471e-21	0.253078590579666	0.00440518681275992	0.1280665583051	0.154646002690672	-0.344466823117859	8.36645020181547e-05
TSACC	black	0.293379626478798	0.000898523314840319	-0.293379626478798	0.000898523314840319	-0.282438509606228	0.00141649170492827	-0.335834820963401	0.000128746704875001	0.582407024954273	1.04409805102093e-12	0.332614502768625	0.000150722468642027	0.425413051088351	7.59461234342241e-07	-0.21174909034352	0.017759716773101
TSPO2	black	0.101884792249679	0.258220240732658	-0.101884792249679	0.258220240732658	-0.174865208971994	0.0511204884934277	-0.130227300115309	0.147748501698498	0.851963823257008	2.29828045138557e-36	0.0962903897161197	0.285417548525368	0.0780687089079172	0.386826033757985	-0.546262079157433	4.41880592262588e-11
TSPY1	black	-0.0118216812057278	0.895896220051018	0.0118216812057278	0.895896220051018	-0.0991699153458383	0.271188631406696	-0.0161103827272023	0.858470429011449	0.792582847675981	3.38802951164633e-28	-0.0106173250782285	0.906451119554745	0.171234324567914	0.056216712175625	-0.490954144669932	6.14233623909554e-09
TTC37	black	-0.382167561882711	1.09269480042544e-05	0.382167561882711	1.09269480042544e-05	0.337534585689928	0.000118387794451835	0.443278441215268	2.25416887535698e-07	-0.752087100964399	5.07316387427456e-24	-0.33353479801018	0.000144110458176241	-0.332677522040944	0.000150260850570661	0.366985985292082	2.55762354566231e-05
TUBA3FP	black	0.317236288721136	0.000312452758845386	-0.317236288721136	0.000312452758845386	-0.370353788421903	2.12565084953374e-05	-0.366354037822358	2.6473619749957e-05	0.901110959252178	1.82430298366591e-46	0.372701444726148	1.86618041469154e-05	0.260143619173934	0.00339077612195838	-0.420045556742463	1.07938711590903e-06
TVP23B	black	-0.164293002526675	0.0671214746146613	0.164293002526675	0.0671214746146613	0.273912263450884	0.00199479345166464	0.195063799719971	0.029260754259039	-0.739113031277574	7.52551142046675e-23	-0.206664309310257	0.0207563850247642	-0.29529122508578	0.00082829236965764	0.639900219865153	9.47095412797357e-16
TYW1	black	-0.0488060488125728	0.58884637163674	0.0488060488125728	0.58884637163674	-0.0678450853228276	0.452184891716973	0.0133679264374731	0.882371917729672	0.774861170057736	2.91009949048516e-26	-0.0714019401250888	0.428775548615952	-0.104049859362122	0.24818739443183	-0.475596739780968	2.08268464291008e-08
UBE2Q2	black	-0.32969571727572	0.000173605830827668	0.32969571727572	0.000173605830827668	0.490631688729951	6.30577407762225e-09	0.250518056423415	0.00483512665887304	-0.628314035756138	4.37002941791817e-15	-0.368447642240266	2.36089215873971e-05	-0.462387184842822	5.68006791650577e-08	0.629067447447193	3.96409899636706e-15
UBLCP1	black	-0.246237795515132	0.00563806285762561	0.246237795515132	0.00563806285762561	0.368761554114913	2.32053910920476e-05	0.166409531055413	0.0636278724015181	-0.673230710250235	7.91341276449068e-18	-0.246451822207498	0.0055952535441422	-0.375100008065448	1.63205848515525e-05	0.673842861731034	7.20559517661905e-18
UCA1	black	0.225126605240855	0.0115963182963696	-0.225126605240855	0.0115963182963696	-0.292686319665883	0.000925313578533516	-0.242824090267252	0.00636144560048614	0.873799776080622	2.51939775871322e-40	0.248445330035288	0.00521021877039995	0.193221681240587	0.0308525042068561	-0.479755247662073	1.50520791566379e-08
UGT2B17	black	-0.0435429360072306	0.629690285731948	0.0435429360072306	0.629690285731948	0.0102624598719012	0.909564335014431	-0.00452668341473384	0.96004136900576	0.84891318211034	7.30642774263616e-36	-0.0526826985364629	0.559557749860626	-0.183824026705705	0.0401609934434837	-0.45075570521451	1.32765942141727e-07
USP32P2	black	-0.0912971059508403	0.311253826156514	0.0912971059508403	0.311253826156514	0.19285151005155	0.0311810710912546	0.111775437936497	0.214596262502512	-0.660778718778357	5.07642670927545e-17	-0.105802534584842	0.240265361518071	-0.222944519047069	0.0124512058946496	0.482786500618843	1.18469963384409e-08
VGLL2	black	0.0758377238227059	0.400580594441927	-0.0758377238227059	0.400580594441927	-0.178282407854936	0.0466792104435436	-0.123464857161351	0.17013632394846	0.782204357835955	4.83635837938256e-27	0.103480972213574	0.250797116987086	0.0905594004295456	0.315196139183989	-0.56122024994467	9.90660337406269e-12
VPS4B	black	-0.261044649644156	0.00327780081933675	0.261044649644156	0.00327780081933675	0.373414214959049	1.79349957963111e-05	0.23091040883303	0.00957439719006826	-0.691046577567092	4.70828197777174e-19	-0.251321144479597	0.00469640879411692	-0.217823296487938	0.0146771508829176	0.52947909706725	2.17159890955905e-10
VPS52	black	0.268268651883929	0.00248755020578781	-0.268268651883929	0.00248755020578781	-0.21700039346924	0.0150653899132558	-0.261089917231323	0.00327221536982391	0.763768348795583	3.86493942429441e-25	0.232915838186603	0.00894966809733383	0.281917802673325	0.00144686517580924	-0.375223041770392	1.62082837355094e-05
VWA3A	black	0.0674219510021508	0.455016437294761	-0.0674219510021508	0.455016437294761	-0.107371743492201	0.233323424021744	-0.105223194085199	0.242864246052244	0.91267650231732	1.24626870230604e-49	0.0460573209575514	0.610027582209331	0.0757070492500383	0.401395131031724	-0.501001914299752	2.67283998110111e-09
WDR43	black	-0.354285978587972	5.04506456460765e-05	0.354285978587972	5.04506456460765e-05	0.45113058512891	1.29245395756686e-07	0.439762441641875	2.87875548920211e-07	-0.697967093539594	1.48823728702153e-19	-0.437865279642151	3.28112977015771e-07	-0.396079964152172	4.82526437996772e-06	0.311931900544594	0.000398234399870824
WDR47	black	-0.330831331523068	0.000164343875322154	0.330831331523068	0.000164343875322154	0.432391577894179	4.76469216574188e-07	0.37174609218574	1.96795021742279e-05	-0.752164768562982	4.98942306991342e-24	-0.371806338711781	1.96138121363259e-05	-0.530917808761389	1.90099512296467e-10	0.605035074986582	7.83696107439833e-14
WDR5B	black	-0.0274464364429107	0.761253659960756	0.0274464364429107	0.761253659960756	-0.0556846465629765	0.537368260096437	0.02045155036555	0.820904469116067	0.653842000619467	1.37673939415878e-16	-0.00919949155550554	0.918897730277118	-0.179566579515482	0.0450953250743091	-0.345449730104355	7.95933816689933e-05
WDR70	black	-0.432090173009647	4.86265648803496e-07	0.432090173009647	4.86265648803496e-07	0.382002387326083	1.10310589153138e-05	0.380489840887494	1.2028911538838e-05	0.50445513720793	1.99553156402533e-09	-0.43799664058824	3.25162425377959e-07	-0.362146647225604	3.32452567850162e-05	-0.318863024704036	0.000289789591279837
WDR87	black	0.135140823712105	0.132931035269483	-0.135140823712105	0.132931035269483	-0.247651117294944	0.00536068838815445	-0.2157963666447	0.0156495303747749	0.885841634229878	7.72854626146391e-43	0.163423700565573	0.0686008332300706	0.299591053311121	0.000688321593876321	-0.626150338128637	5.77353088696988e-15
WHAMMP2	black	0.244965605229789	0.00589860055377417	-0.244965605229789	0.00589860055377417	-0.33589042482241	0.000128394894947484	-0.302132270410118	0.000616165782362651	0.853871147962042	1.1004876425007e-36	0.245995368264444	0.00568690510803575	0.154659897432272	0.0850411352253971	-0.451273251014394	1.27929178366398e-07
WNT10B	black	0.485769898403557	9.33836576680656e-09	-0.485769898403557	9.33836576680656e-09	-0.571172496734544	3.51222227439976e-12	-0.558002863834807	1.37510742349687e-11	0.741952676096885	4.228457665771e-23	0.576311450942731	2.0280392441186e-12	0.704396319755955	4.9553417033739e-20	-0.370794606230847	2.07447947602549e-05
WNT2	black	0.469257964021167	3.38853337695746e-08	-0.469257964021167	3.38853337695746e-08	-0.566998392078669	5.44869604394281e-12	-0.551047780534588	2.76079750612331e-11	0.543667223710541	5.68487836208769e-11	0.547274814861516	4.00264187123555e-11	0.578823007217682	1.54523925731632e-12	-0.188122596996711	0.0356461672306491
WT1-AS	black	0.306354316407807	0.00051148170846566	-0.306354316407807	0.00051148170846566	-0.357561641998845	4.24581080567148e-05	-0.401685679186311	3.43467687316122e-06	0.797554950322467	8.97888878671752e-29	0.362785686796326	3.2121409065472e-05	0.218241803439452	0.0144830656211542	-0.307829739199436	0.000478944473458719
WWP1	black	0.0794567772410153	0.378413741901745	-0.0794567772410153	0.378413741901745	-0.00673523037268277	0.940575545305989	-0.116802807409545	0.194555232304862	-0.668393094568361	1.64653152192227e-17	0.152796963688149	0.0889121905289362	-0.109200754035263	0.225410948077347	0.550634009463158	2.87623005029735e-11
YTHDF3	black	-0.061472595505125	0.495856105944566	0.061472595505125	0.495856105944566	0.147237092446219	0.101303639847468	0.0713261575315355	0.429266936409105	-0.705288111299268	4.24437138997713e-20	-0.0143677982013364	0.873644244376069	-0.236591374122682	0.00789745666940435	0.574407052094709	2.48854156994361e-12
YWHAQ	black	-0.433090824469111	4.54460788749954e-07	0.433090824469111	4.54460788749954e-07	0.521726585703262	4.40156794363167e-10	0.491418510652504	5.91410256135892e-09	-0.673319985907371	7.80611769904305e-18	-0.555399540610414	1.78836876225248e-11	-0.49204148043254	5.62068044485287e-09	0.497372459022909	3.62119769038585e-09
ZBTB41	black	-0.428229816555527	6.29980234870373e-07	0.428229816555527	6.29980234870373e-07	0.495752902043605	4.14195401351201e-09	0.450087846281309	1.39266073324786e-07	-0.628729568408361	4.14139537700502e-15	-0.470290244474283	3.13240787567565e-08	-0.657540152114854	8.11459180966741e-17	0.469705352075569	3.27515784653916e-08
ZBTB9	black	0.25486986720067	0.0041250988888905	-0.25486986720067	0.0041250988888905	-0.283268745614266	0.00136926213135693	-0.297006601319877	0.000769590490109277	0.826319036758858	1.85815822379718e-32	0.264820473049277	0.00284030768251409	0.195960752135198	0.0285113251385699	-0.366262302014806	2.66063191483553e-05
ZFHX4-AS1	black	-0.125516256813062	0.163094656161779	0.125516256813062	0.163094656161779	0.102367673240888	0.255958874874443	0.0938824607623199	0.297692289871131	0.763855130186905	3.78961591631571e-25	-0.13942251916025	0.120969946722886	-0.256224153200152	0.00392404973305377	-0.342991267193396	9.01424449563064e-05
ZFP92	black	0.188536101495527	0.0352353489540487	-0.188536101495527	0.0352353489540487	-0.205989821494365	0.0211848746877357	-0.206417495955081	0.0209123072642299	0.892951436573046	1.85224227777355e-44	0.174737245405856	0.0512933649016254	0.197620928158249	0.0271672428034232	-0.435443282670671	3.87311688084367e-07
ZNF121	black	-0.44421583144964	2.11088963246436e-07	0.44421583144964	2.11088963246436e-07	0.559503958058423	1.18054715311841e-11	0.464915654218057	4.70291913155582e-08	-0.616102255463692	2.04661122806536e-14	-0.558124182601197	1.35829565387278e-11	-0.529381301088609	2.1912837509445e-10	0.482799791753558	1.18345042545997e-08
ZNF213	black	0.132044800358723	0.142128674081464	-0.132044800358723	0.142128674081464	-0.276443464563454	0.00180402645033566	-0.1955140431177	0.0288824964542617	0.805571277566543	9.74332243018422e-30	0.200920808019954	0.0246554625726646	0.244070928318868	0.00608819063674789	-0.543565459634859	5.74107468295614e-11
ZNF213-AS1	black	0.430645019064396	5.35962605208782e-07	-0.430645019064396	5.35962605208782e-07	-0.612303461602387	3.26403274475895e-14	-0.451560710508419	1.25315909138206e-07	0.565154995003368	6.60189770604186e-12	0.496119713785203	4.01805200927537e-09	0.322730606165816	0.00024187447176251	-0.328967694925581	0.000179796121750787
ZNF217	black	-0.385925073637629	8.79444134526228e-06	0.385925073637629	8.79444134526228e-06	0.499814727554058	2.95311244740950e-09	0.309793154243086	0.00043860001775316	-0.611719506289185	3.50490515976177e-14	-0.462592690857323	5.5938997190555e-08	-0.513743714350482	8.94501674623486e-10	0.496276452976604	3.96620195207566e-09
ZNF227	black	-0.475381300325701	2.11776942918052e-08	0.475381300325701	2.11776942918052e-08	0.589435526569845	4.77266604793637e-13	0.54791830278456	3.7581715468345e-11	-0.65177922907197	1.84301775615144e-16	-0.506664388159507	1.65241536379014e-09	-0.631951542948147	2.72267425780989e-15	0.453679716521479	1.07566679001824e-07
ZNF239	black	0.115878168437195	0.198135554438377	-0.115878168437195	0.198135554438377	-0.0863188789482308	0.338482993873525	-0.157166206830175	0.0800468928280122	0.652093782462152	1.76309461377759e-16	0.0978945489611882	0.277430396413468	-0.10843360427691	0.228706355543302	-0.194683045692326	0.0295839104874162
ZNF25	black	-0.603462031972045	9.44509769832315e-14	0.603462031972045	9.44509769832315e-14	0.68509389999149	1.23602938025899e-18	0.599179943116813	1.56179927428533e-13	-0.595190160247092	2.47876084186976e-13	-0.671620362384908	1.01146902363931e-17	-0.690889255413766	4.83137025392686e-19	0.46010958952066	6.7241867118996e-08
ZNF260	black	-0.0740741522805022	0.411656066846454	0.0740741522805022	0.411656066846454	0.147938900194734	0.0996684021386968	0.0790991334944973	0.380570504213211	-0.729981334072976	4.57154658318261e-22	-0.094140268189409	0.296361674157548	-0.416519881122451	1.35530215524998e-06	0.695880612428414	2.11332403317321e-19
ZNF295-AS1	black	0.0466217139749084	0.605651261789539	-0.0466217139749084	0.605651261789539	-0.157831597684542	0.0787613158631283	-0.0798875309578845	0.375825982680307	0.820044502477101	1.34365977849621e-31	0.0681721096260739	0.450003254885066	0.185478353731766	0.0383697512776128	-0.577816474775806	1.72360781135091e-12
ZNF571-AS1	black	-0.0758797794145514	0.400318657233633	0.0758797794145514	0.400318657233633	0.0555835674793733	0.538108240947184	0.0439465819354179	0.626515733669857	0.779025675810764	1.06061617494635e-26	-0.091389315321734	0.310763325941104	-0.168651840808079	0.0600899879621161	-0.419074757034682	1.14950313818157e-06
ZNF703	black	0.0632480790614714	0.483469684415809	-0.0632480790614714	0.483469684415809	0.0171287349434064	0.849626456820174	-0.187657082903599	0.0361134789295607	0.71632816232585	5.94118820939094e-21	-0.0207138382111041	0.818646831026092	0.115663079565759	0.198975187589612	-0.211900119038325	0.0176767585761869
ZNF843	black	0.163016577488407	0.0693027101465982	-0.163016577488407	0.0693027101465982	-0.2670435566523	0.00260806991363732	-0.172527488456223	0.0543557476275985	0.797930708363751	8.10932842612053e-29	0.144626637030958	0.1075720148985	0.0469309348668891	0.603259457395899	-0.514920155166045	8.06666137619422e-10
ZSCAN12P1	black	0.315960468873525	0.000331361896293496	-0.315960468873525	0.000331361896293496	-0.395949872903673	4.86312548814672e-06	-0.379918226355038	1.24277044642399e-05	0.849362938437725	6.17092068287629e-36	0.376040823330552	1.54801247053341e-05	0.277982066097978	0.00169631883779457	-0.41085134121294	1.94377226136113e-06
ZW10	black	-0.0566510022003858	0.53031934701216	0.0566510022003858	0.53031934701216	0.0481465700111869	0.593897551502231	0.0113258329489847	0.900239705584744	0.615059246101018	2.32790971080642e-14	0.000583587935545292	0.99484636998406	-0.212009426364908	0.017616926857815	-0.263028475646311	0.00304091136181321
A1CF	blue	0.268030843395886	0.0025105434757531	-0.268030843395886	0.0025105434757531	-0.319144305677901	0.000286028666233072	-0.0394328359822482	0.662391848118319	0.0849796827803961	0.346058234010946	0.393395339452764	5.66602895826615e-06	0.205733929183562	0.0213494183778	-0.35878614144219	3.97876700390926e-05
AAED1	blue	-0.661803752414026	4.37077468279579e-17	0.661803752414026	4.37077468279579e-17	0.789001452694486	8.62361822680519e-28	0.756247148930877	2.06205734258248e-24	-0.354873808963537	4.89198177385651e-05	-0.792574425231297	3.39555467770031e-28	-0.562799151725866	8.42318896157037e-12	0.0580412992548932	0.520260095043394
AASS	blue	0.616285527545095	2.00071911808819e-14	-0.616285527545095	2.00071911808819e-14	-0.587748193902795	5.76935113752825e-13	-0.655787466659768	1.04345675015658e-16	0.0486847398084992	0.589774048432895	0.722433593418613	1.92312283531918e-21	0.29516374067968	0.000832814734137626	0.212564960259715	0.0173155458578657
ABAT	blue	0.769429682043815	1.05130956436124e-25	-0.769429682043815	1.05130956436124e-25	-0.792174400888679	3.77244564346721e-28	-0.779808495813777	8.75177546309754e-27	0.165792017217043	0.064631477217013	0.918309002940005	2.45854131076169e-51	0.550899107985598	2.80174862001635e-11	0.0074922826767714	0.933910472956755
ABCA1	blue	-0.677344647406517	4.19759160284682e-18	0.677344647406517	4.19759160284682e-18	0.614619523244343	2.4574471767787e-14	0.788491712881448	9.83556000885505e-28	-0.344507442563912	8.34924795480983e-05	-0.685267682024764	1.20207896757543e-18	-0.46815500447797	3.68432568167001e-08	-0.197929068826258	0.0269238085600371
ABCA3	blue	-0.460597292165606	6.4862219551587e-08	0.460597292165606	6.4862219551587e-08	0.22514312796073	0.0115900464181273	0.471040019800706	2.95811763676003e-08	-0.155347557243586	0.0836467093441378	-0.549083432960562	3.35174285627779e-11	-0.161342470029563	0.0722503246004533	-0.20288117644513	0.0232594998908099
ABCB1	blue	0.683112559363202	1.6956858747199e-18	-0.683112559363202	1.6956858747199e-18	-0.684671877119963	1.32241583020033e-18	-0.703035043066882	6.26991959758644e-20	0.0318671334425104	0.724241638937319	0.775398458015918	2.55789097165992e-26	0.379287108856573	1.28824708300363e-05	0.201543980082766	0.0242041328400066
ABCB10	blue	-0.502862621089609	2.28435126331547e-09	0.502862621089609	2.28435126331547e-09	0.624497065479838	7.13234056054992e-15	0.571494126216041	3.39449907575293e-12	-0.448159014029868	1.59790052460081e-07	-0.547581886339163	3.884123218077e-11	-0.669096539637214	1.48138864315356e-17	0.218117911822274	0.0145402868671151
ABCC2	blue	0.248307946150703	0.0052359744577872	-0.248307946150703	0.0052359744577872	-0.234370488008383	0.00851929710965384	-0.0522052494959212	0.563126955457723	0.0232023502844694	0.797303351867942	0.302272025932392	0.000612406840917119	0.220047401796632	0.0136711110900896	-0.334882303600615	0.000134914437920202
ABCC3	blue	-0.683891285969412	1.49797692755587e-18	0.683891285969412	1.49797692755587e-18	0.66038448988483	5.37637550229454e-17	0.785727491288454	1.99423303422498e-27	-0.185804904857009	0.038024220573747	-0.789662628635326	7.26738598164462e-28	-0.461524275249049	6.0559486929152e-08	-0.267147308101264	0.00259766261802693
ABCC6P1	blue	0.44847978262306	1.56187505907112e-07	-0.44847978262306	1.56187505907112e-07	-0.470974589422204	2.97294938215289e-08	-0.40502467660519	2.79682314760878e-06	-0.0163517286960109	0.856372808590701	0.587372278307081	6.01744689105101e-13	0.31911827606871	0.000286374794571347	-0.0836363525271686	0.353763151650565
ABCD3	blue	0.538397478879614	9.4205144641245e-11	-0.538397478879614	9.4205144641245e-11	-0.558610589148891	1.29286609915969e-11	-0.467254958391513	3.94387137652043e-08	-0.225543258113216	0.0114390656066206	0.650341690028153	2.25545262724339e-16	0.237337493729918	0.00769774802522991	0.227533310838479	0.0107134944703261
ABHD10	blue	0.552404958067669	2.41276339710933e-11	-0.552404958067669	2.41276339710933e-11	-0.613849377103911	2.70138520398193e-14	-0.49421485076757	4.70263368680635e-09	0.0903032176294263	0.316572732678089	0.718477253977275	4.00789256402832e-21	0.29166861024328	0.000965964924304637	-0.0110051952408078	0.90304997810617
ABHD14B	blue	0.723264355327185	1.64566363172298e-21	-0.723264355327185	1.64566363172298e-21	-0.846597934753098	1.7281577149032e-35	-0.814859328086713	6.50858479020382e-31	0.334326936091248	0.000138636310840599	0.879487694675021	1.76897873100132e-41	0.673646511416953	7.42562843793225e-18	-0.119938484027786	0.182762885408091
ABHD17C	blue	0.792283404364156	3.66586701482993e-28	-0.792283404364156	3.66586701482993e-28	-0.727105425712358	7.94800390154762e-22	-0.839356811306372	2.33455081983873e-34	0.121751238758763	0.176189009724891	0.823444172470086	4.64482768858931e-32	0.397527030609121	4.42249287685572e-06	0.37218958951518	1.92007378859621e-05
ABHD6	blue	0.189883896484182	0.0339239117529631	-0.189883896484182	0.0339239117529631	-0.406304017269996	2.58359041695359e-06	-0.140412794349341	0.118325795133448	0.190757116132362	0.0330964435711244	0.370355401421049	2.12546146327001e-05	0.303348875848164	0.000584142552448207	-0.494765333413431	4.49405948604992e-09
AC012065.7	blue	0.488096177164158	7.74472369086312e-09	-0.488096177164158	7.74472369086312e-09	-0.429623308338892	5.73977142320405e-07	-0.576211773409061	2.04994401335258e-12	0.210613970050312	0.0183940785790426	0.498680773743195	3.24706465072907e-09	0.175658940658393	0.0500589049329264	0.25273653842748	0.00446056683216984
AC083843.1	blue	0.472116051501367	2.72414006041483e-08	-0.472116051501367	2.72414006041483e-08	-0.559214746913842	1.21583299355362e-11	-0.411810625934319	1.82954571294661e-06	-0.0146439930888685	0.871236025079549	0.493813449039314	4.86055404386624e-09	0.269560709536646	0.00236591654957238	0.181051492153519	0.0433199034896011
ACAA1	blue	0.8031225715151	1.94103542585991e-29	-0.8031225715151	1.94103542585991e-29	-0.825098842900799	2.7469289718559e-32	-0.819425360555857	1.62651456444705e-31	0.278335163441098	0.00167244006279909	0.941310458889295	7.34940772364561e-60	0.650768648015839	2.12438994056904e-16	-0.0651472335024408	0.470406321651323
ACAD8	blue	0.723228745510591	1.65671022269677e-21	-0.723228745510591	1.65671022269677e-21	-0.72056097622282	2.72669393395569e-21	-0.714501365135455	8.27858371361038e-21	-0.0705214507203571	0.434504704676708	0.879102854149504	2.12615802262503e-41	0.43037845699112	5.45642564249974e-07	0.244792844723788	0.00593479525101647
ACADM	blue	0.685415960862559	1.17383124696463e-18	-0.685415960862559	1.17383124696463e-18	-0.782121781007037	4.93685505405605e-27	-0.574346611138211	2.50470174017394e-12	-0.0453827236550966	0.615276545031056	0.842210786612467	8.49951892355343e-35	0.508460233924422	1.41605818797499e-09	0.010272059061287	0.909480103516072
ACADSB	blue	0.735855525770688	1.44463003486749e-22	-0.735855525770688	1.44463003486749e-22	-0.783453313649207	3.53955912119669e-27	-0.68129287638283	2.26208271372031e-18	0.185971749597547	0.0378486898714821	0.886504878962642	5.51495935189835e-43	0.445018869057418	1.99509823622323e-07	-0.00519852048171216	0.954116870181088
ACAT1	blue	0.655942424276774	1.02058299409502e-16	-0.655942424276774	1.02058299409502e-16	-0.760352786869134	8.33054882194919e-25	-0.554191669743998	2.01869911843336e-11	0.157228604390044	0.0799256256967524	0.795122506150083	1.72725083169838e-28	0.4482886598847	1.58324549253693e-07	-0.150057382417716	0.0948581610307509
ACE2	blue	0.176745294023862	0.0486356013596307	-0.176745294023862	0.0486356013596307	-0.270778071293005	0.0022562627417584	-0.0331123910311668	0.71392552337014	-0.00130281302680992	0.98849525117208	0.297599520972017	0.000750204424433759	0.146613178631847	0.102775037399691	-0.364430831307709	2.93899953724279e-05
ACLY	blue	-0.705646907384338	3.98732521722091e-20	0.705646907384338	3.98732521722091e-20	0.619497768617855	1.341257858454e-14	0.87472992040139	1.64631801518667e-40	-0.220634685359865	0.0134157185821402	-0.722573675950273	1.87333067444366e-21	-0.50420746723872	2.03801865924987e-09	-0.349915314444931	6.3320262028418e-05
ACMSD	blue	0.402078671113766	3.35300978797726e-06	-0.402078671113766	3.35300978797726e-06	-0.470294756174463	3.13133026494873e-08	-0.231818258396793	0.00928697886282316	0.0182889319228938	0.839573411065577	0.534567554282421	1.35248484306e-10	0.282193345232116	0.00143071936440945	-0.244109052820015	0.00608000243421643
ACO1	blue	0.597807734533191	1.83203489422339e-13	-0.597807734533191	1.83203489422339e-13	-0.592044901733207	3.55175986793423e-13	-0.543445912077442	5.80777700734308e-11	0.130231843459427	0.147734247282304	0.718267394939264	4.16562281232153e-21	0.319613298251741	0.000279858192956735	-0.056394548296518	0.532185474649135
ACOT11	blue	0.713059166753487	1.07377197613441e-20	-0.713059166753487	1.07377197613441e-20	-0.869682801841589	1.5920848413852e-39	-0.759997461467749	9.01678511063537e-25	0.325614147196336	0.000211048417781609	0.807105053494479	6.29573018389463e-30	0.609242731689185	4.7328495344376e-14	-0.0995560658730248	0.269317664226561
ACOT13	blue	0.613102996912318	2.96015097764408e-14	-0.613102996912318	2.96015097764408e-14	-0.601728698112497	1.15880840004753e-13	-0.586739988868776	6.45825360465566e-13	0.106196237710067	0.238510319879366	0.769306166563019	1.08202705565114e-25	0.472460925338317	2.65297856103508e-08	-0.0525034005744208	0.560896833246634
ACOT4	blue	0.276791755656517	0.00177911523066113	-0.276791755656517	0.00177911523066113	-0.370750202678077	2.07958101381557e-05	-0.0774316347177239	0.39072441263655	0.098241620665414	0.275722301066875	0.424122496002751	8.26903126164039e-07	0.235545079306968	0.00818522882696762	-0.401700145503564	3.43163754271451e-06
ACOT7	blue	0.251193167613833	0.0047182731566241	-0.251193167613833	0.0047182731566241	-0.309142810360399	0.000451602505729349	-0.126363417862903	0.160250873910641	0.106887700614231	0.235449603710962	0.396136051315094	4.80902722112186e-06	0.255677862555273	0.00400406628233164	-0.361419812503777	3.45683114867122e-05
ACOX2	blue	0.694038484561453	2.873083666516e-19	-0.694038484561453	2.873083666516e-19	-0.736617370060041	1.24134984036756e-22	-0.704780098802927	4.6361676061455e-20	0.198084132188643	0.026802012114127	0.876386041195275	7.65302875042958e-41	0.523077130847429	3.89682435102896e-10	-0.0526134339865625	0.560074869189423
ACPP	blue	0.80134814361339	3.17922088853324e-29	-0.80134814361339	3.17922088853324e-29	-0.746037625265729	1.82066958293906e-23	-0.840386168198969	1.6252894175686e-34	0.144792895638708	0.107163946781084	0.860000517321255	9.59887143395542e-38	0.543165368288129	5.96726088910634e-11	0.236814890302549	0.00783715414230121
ACSF2	blue	0.822457089173337	6.33759919824258e-32	-0.822457089173337	6.33759919824258e-32	-0.774942854147175	2.85364654985199e-26	-0.849385462476863	6.11885289932079e-36	0.156800831124161	0.0807599528147612	0.936311685408322	9.6128210309281e-58	0.575590505092887	2.19172731405779e-12	0.103757076424141	0.249528158429558
ACSL1	blue	0.484751363262378	1.01312142738346e-08	-0.484751363262378	1.01312142738346e-08	-0.56122946939119	9.89724895497372e-12	-0.287329851080968	0.00115825251577382	0.0141522041965013	0.87552487294904	0.559962721667571	1.12659770725967e-11	0.368408788389033	2.36593239419402e-05	-0.114151835101236	0.204947073588318
ACSL3	blue	0.602191356028816	1.09738839421405e-13	-0.602191356028816	1.09738839421405e-13	-0.5792647468061	1.47273033974123e-12	-0.645328430630545	4.52313917736176e-16	-0.121001984301067	0.178884715961497	0.66071214750284	5.12590776032209e-17	0.351772110962262	5.75173097186412e-05	0.491173039481461	6.03371581654544e-09
ACSM2A	blue	0.428363488478288	6.24390449557948e-07	-0.428363488478288	6.24390449557948e-07	-0.557790433024793	1.4050309816535e-11	-0.326064187854299	0.000206579966012198	0.162310350873063	0.0705340488613444	0.576368459249419	2.01561340102545e-12	0.359525448556814	3.82524499383465e-05	-0.349568292473644	6.44637507302933e-05
ACSM2B	blue	0.398682065102978	4.12405622189959e-06	-0.398682065102978	4.12405622189959e-06	-0.538181679855001	9.61560517049048e-11	-0.297702953335788	0.000746868851409741	0.143800220278755	0.109618450503007	0.571390829383047	3.43188510513663e-12	0.38704223157834	8.24043797714897e-06	-0.38312648433967	1.03406022262628e-05
ACSM3	blue	0.713818388394389	9.36558514969649e-21	-0.713818388394389	9.36558514969649e-21	-0.753942195446892	3.40322759687741e-24	-0.642606787154645	6.56395733827639e-16	0.034142918743239	0.705427093456087	0.82646041580343	1.77552641259025e-32	0.486362985056302	8.90450637105816e-09	0.0500451971773325	0.579408680450354
ACSS3	blue	0.498685451844223	3.24579606602261e-09	-0.498685451844223	3.24579606602261e-09	-0.530074105124583	2.05545863358671e-10	-0.489932980748186	6.67437009703862e-09	0.0136323107283545	0.880062745607389	0.654395073180043	1.27268104032699e-16	0.228246224765354	0.0104635784320704	0.0946365630285653	0.293811241659893
ACTN1	blue	-0.617065071821634	1.81643979584415e-14	0.617065071821634	1.81643979584415e-14	0.773372039606792	4.15319771719739e-26	0.541987106007623	6.6845028117925e-11	-0.161721517296974	0.0715742055492447	-0.767441578643502	1.66767382679084e-25	-0.417338769427481	1.28580367964032e-06	0.148198730682507	0.0990682896477959
ACY3	blue	0.454148983714362	1.03974786877856e-07	-0.454148983714362	1.03974786877856e-07	-0.565269435456495	6.52390556493839e-12	-0.327083112972332	0.000196785407970959	0.167723281775422	0.0615350034313962	0.609946425153593	4.34686515593145e-14	0.377061343214449	1.46146188648584e-05	-0.377550694304986	1.421596011927e-05
ADAM10	blue	-0.59353406046608	2.99706180821385e-13	0.59353406046608	2.99706180821385e-13	0.6445958141145	5.00188599055088e-16	0.586119040278762	6.92153921682582e-13	-0.426305216343674	7.15933938639272e-07	-0.706262947663142	3.58098347257625e-20	-0.645505491100525	4.41430281133603e-16	0.299516044646409	0.000690564717348948
ADAM9	blue	-0.584629748635807	8.16780868566452e-13	0.584629748635807	8.16780868566452e-13	0.584104954537156	8.65676444017188e-13	0.570848038338273	3.63498217141276e-12	-0.624901188089378	6.77400103159832e-15	-0.592212924439423	3.48450813930447e-13	-0.473167650607215	2.51267768180935e-08	0.278259524904149	0.00167752938161255
ADD3	blue	0.54499305945735	4.99956312126409e-11	-0.54499305945735	4.99956312126409e-11	-0.482407879708789	1.22082166787934e-08	-0.408315950188872	2.2791405659584e-06	0.108430580315592	0.228719412111395	0.640265590848251	9.01553098898313e-16	0.308968549953354	0.000455146396255252	-0.0530594082668675	0.556749301546326
ADH1C	blue	0.622114463971454	9.6507686633184e-15	-0.622114463971454	9.6507686633184e-15	-0.542072862313817	6.62960768169008e-11	-0.67109371375939	1.09563735911708e-17	0.0692748209801984	0.442690468061198	0.625154099813827	6.55870973209427e-15	0.344970189998359	8.15559188148046e-05	0.38818901457904	7.70611639839671e-06
ADH5	blue	0.523878281234766	3.62428559710762e-10	-0.523878281234766	3.62428559710762e-10	-0.523283080397161	3.8249346402385e-10	-0.464706424207194	4.77723939102222e-08	-0.0887949096001371	0.324756471448477	0.674146502448912	6.8777860172282e-18	0.244719812863825	0.0059501553615113	0.225144265512579	0.0115896147229185
ADH6	blue	0.72914237484892	5.37588427302117e-22	-0.72914237484892	5.37588427302117e-22	-0.706472703280519	3.45208079032564e-20	-0.678433874742371	3.54279864372189e-18	0.142734049897781	0.112303335421473	0.868790554392295	2.35451026735524e-39	0.479497486248	1.53600493711165e-08	-0.0267297397709224	0.767307872603343
ADHFE1	blue	0.595988849450052	2.2609827059695e-13	-0.595988849450052	2.2609827059695e-13	-0.760391062729907	8.2597485124028e-25	-0.665634437189246	2.4853098377879e-17	0.446021180445402	1.85906518986879e-07	0.718491161222126	3.99764846483329e-21	0.585581186927911	7.34873179205252e-13	-0.21141689508309	0.0179433740871802
ADI1	blue	0.752566297451978	4.57759331199175e-24	-0.752566297451978	4.57759331199175e-24	-0.767748928348573	1.55333038200325e-25	-0.738536941771706	8.4514256463367e-23	0.0854129992784845	0.343595565150778	0.891810366456223	3.43030362441709e-44	0.539694861564368	8.32573889860494e-11	0.11251205106123	0.211571322828997
AFAP1L2	blue	0.664191335073847	3.07727805408734e-17	-0.664191335073847	3.07727805408734e-17	-0.460524416388536	6.52126094340321e-08	-0.629925692330708	3.54627733168762e-15	0.312441002746061	0.000389145066971012	0.589437534758296	4.77158576920839e-13	0.330876330435541	0.000163986504594101	0.265279320719064	0.0027908998494643
AFM	blue	0.758206380172124	1.3410275466697e-24	-0.758206380172124	1.3410275466697e-24	-0.726266054798244	9.32797225660344e-22	-0.742247131835559	3.98138365381815e-23	0.169662819873919	0.0585484341416585	0.894620120861991	7.42700763628881e-45	0.496483692768752	3.89863263624685e-09	0.0338096583274835	0.70817147555946
AGL	blue	0.470555487876621	3.06965479045536e-08	-0.470555487876621	3.06965479045536e-08	-0.521085147534245	4.66282745705999e-10	-0.499062558569294	3.14508673755046e-09	-0.454613149043017	1.00534909835196e-07	0.569704106828265	4.10181879675059e-12	0.247500721812509	0.00538961450120154	0.541699264065123	6.87198715433422e-11
AGMAT	blue	0.686153022797421	1.04274898334309e-18	-0.686153022797421	1.04274898334309e-18	-0.688572539654696	7.05171387256796e-19	-0.508021154300338	1.4706443207412e-09	0.145194976832979	0.106182078301143	0.799222115068949	5.70471658217052e-29	0.497584195652005	3.55795809318468e-09	-0.199637516856116	0.0256076032166415
AGPAT3	blue	0.569134475793972	4.35543243480875e-12	-0.569134475793972	4.35543243480875e-12	-0.665630381150568	2.4868068108814e-17	-0.562628865911272	8.57220058566228e-12	0.115600793885035	0.199218808444056	0.737383682201247	1.06516109708083e-22	0.519608168905726	5.32246882871434e-10	-0.193105057230882	0.0309557023525254
AGPAT9	blue	0.806247351237119	8.04109054806562e-30	-0.806247351237119	8.04109054806562e-30	-0.808067839609846	4.77662876859757e-30	-0.79442570870415	2.07989792160817e-28	0.172391329750999	0.0545492678174018	0.938850587170494	8.51422646453678e-59	0.551715627218238	2.58387020239242e-11	0.0790048855631922	0.381140103483764
AGXT	blue	0.704475521872453	4.88776362429407e-20	-0.704475521872453	4.88776362429407e-20	-0.704237391057837	5.09370722489783e-20	-0.692300028884184	3.83097461648667e-19	0.195462112009853	0.0289259115157493	0.825167978936252	2.68697600796575e-32	0.562549951328358	8.64211804008739e-12	-0.0714676557990467	0.428349698220377
AGXT2	blue	0.546076599604639	4.49942542951806e-11	-0.546076599604639	4.49942542951806e-11	-0.621762133002294	1.00899186518621e-14	-0.3905022762645	6.72625850352347e-06	0.210148811543204	0.0186596367678063	0.696107563343057	2.03452859328857e-19	0.429378913221085	5.83443529569642e-07	-0.352038734051781	5.67261125973107e-05
AHCY	blue	0.599155665813524	1.56622553429598e-13	-0.599155665813524	1.56622553429598e-13	-0.659109461902128	6.46946568811216e-17	-0.506115691942808	1.73190656069952e-09	0.178313311857643	0.0466405577444143	0.726244802493754	9.3657882811665e-22	0.440837504527835	2.67210737867106e-07	-0.235277997780475	0.00826015577248805
AHNAK2	blue	-0.756451087040134	1.97211556865972e-24	0.756451087040134	1.97211556865972e-24	0.658158603525269	7.42264367834193e-17	0.750397403931781	7.27581710394495e-24	-0.107099482750919	0.234517680663102	-0.819687312064647	1.5003539190741e-31	-0.437985727129957	3.25406590203071e-07	-0.198363516924423	0.026583751844695
AIDA	blue	-0.708961120306778	2.22907678559469e-20	0.708961120306778	2.22907678559469e-20	0.790468309224529	5.89473422417143e-28	0.736217601379761	1.34425944258989e-22	-0.502233055472389	2.40928049913647e-09	-0.771584300523408	6.34291164831279e-26	-0.634046112605124	2.06745114207741e-15	0.207698640715729	0.0201137942107866
AIF1L	blue	0.740519975642789	5.66112019884019e-23	-0.740519975642789	5.66112019884019e-23	-0.766710847174241	1.97360939271647e-25	-0.79230748867976	3.64271920756116e-28	0.141131619174055	0.116434657547796	0.808230630070347	4.55803210352276e-30	0.493827321020135	4.85501248569116e-09	0.21554140684233	0.0157757202210022
AIFM1	blue	0.567804024315674	5.00831910329791e-12	-0.567804024315674	5.00831910329791e-12	-0.745106943832386	2.20911411852819e-23	-0.538486715818303	9.34096262788137e-11	0.11398558862733	0.205611794640964	0.733124040152841	2.47765613092949e-22	0.448364449545165	1.57473785438551e-07	-0.217724555898884	0.0147232712518607
AK055981	blue	0.687632807117246	8.21246544999637e-19	-0.687632807117246	8.21246544999637e-19	-0.792675705734666	3.30613886802531e-28	-0.696859228192869	1.79348745049572e-19	0.128353172446354	0.153717422918355	0.811803072427216	1.6120218684335e-30	0.460653636820068	6.45925474770305e-08	0.125785840788049	0.162185658331293
AK3	blue	0.757050572979106	1.72936876225266e-24	-0.757050572979106	1.72936876225266e-24	-0.687541798659896	8.33430500069163e-19	-0.745476910401385	2.04585601486206e-23	-0.141778658032807	0.114752514282995	0.821537543823535	8.45077542406371e-32	0.37331055315678	1.80390181153699e-05	0.465594474725847	4.4693418791464e-08
AKIRIN1	blue	0.540921707235297	7.40418573943341e-11	-0.540921707235297	7.40418573943341e-11	-0.398292596896432	4.22248927878034e-06	-0.588733910485299	5.16496981855643e-13	-0.105664338334363	0.240883535935927	0.509467361027184	1.29812065691888e-09	0.213102911026987	0.0170279705673199	0.503116692435919	2.23571962776424e-09
AKR1A1	blue	0.563789105515261	7.60530057428421e-12	-0.563789105515261	7.60530057428421e-12	-0.551422431421494	2.66015129347358e-11	-0.511037628125017	1.13288627910835e-09	0.293780183853884	0.000883370788717939	0.6977541738779	1.54267040382057e-19	0.404873322118918	2.82312575958995e-06	-0.291631214837536	0.000967489295830464
AKR7A2	blue	0.274881036528128	0.00191971984964703	-0.274881036528128	0.00191971984964703	-0.41280103539055	1.71831280697838e-06	-0.0350613493185806	0.697883526051914	0.117323498350923	0.192559804183044	0.381589706031224	1.12952781423813e-05	0.180127146511341	0.0444180962971728	-0.430496532074907	5.41334413246892e-07
AKR7A3	blue	0.631732302600107	2.80193268377081e-15	-0.631732302600107	2.80193268377081e-15	-0.773212648923415	4.31367441504641e-26	-0.540241187471121	7.90244775172711e-11	0.225852885642945	0.0113234202461737	0.795778346260967	1.44919194664733e-28	0.546911835359913	4.14724882242723e-11	-0.309651287289283	0.000441406605416368
ALAD	blue	0.737761855286035	9.87467130621342e-23	-0.737761855286035	9.87467130621342e-23	-0.714659423339868	8.04515145510227e-21	-0.717098142780818	5.1618369788012e-21	0.234370031110984	0.00851942936565606	0.877564716176091	4.40694145050664e-41	0.525472083895343	3.13570431519979e-10	-0.0629786330115469	0.485338697268397
ALB	blue	0.702038773254295	7.44190535376931e-20	-0.702038773254295	7.44190535376931e-20	-0.655879287614993	1.02984323552105e-16	-0.674452622925794	6.56202731110323e-18	0.142287077463588	0.113444047338741	0.82112427887817	9.61232232219226e-32	0.393908766316743	5.49521746712222e-06	0.065826103626013	0.465783851001163
ALDH1A2	blue	0.686037948801868	1.06223021128848e-18	-0.686037948801868	1.06223021128848e-18	-0.731826237982097	3.19411455249238e-22	-0.758216566600979	1.33801666789923e-24	0.0974361420988269	0.279697311745041	0.745930756749576	1.86163164271245e-23	0.709539598065142	2.01224291622205e-20	0.155522481871276	0.0832949334663596
ALDH1B1	blue	0.602971775294609	1.00087202530394e-13	-0.602971775294609	1.00087202530394e-13	-0.575952499262643	2.1079998762985e-12	-0.639286253685459	1.028711462657e-15	0.131322364930894	0.144342754654134	0.736292771856684	1.32429262831137e-22	0.474195982972286	2.3211660332641e-08	-0.0601071450212525	0.50549456393269
ALDH1L1	blue	0.491757803156246	5.75251651867499e-09	-0.491757803156246	5.75251651867499e-09	-0.649851543249154	2.41562743525129e-16	-0.421449906636159	9.85113638900427e-07	0.335881976180566	0.000128448292443146	0.642274495820266	6.86752241449703e-16	0.390647899278134	6.6686910178404e-06	-0.398710328799833	4.11699811425366e-06
ALDH2	blue	0.65814328692137	7.43906501382399e-17	-0.65814328692137	7.43906501382399e-17	-0.755644270585488	2.35204732300179e-24	-0.68958295757699	5.98216174978849e-19	0.316243397260625	0.000327079533479331	0.813619722906751	9.42143243825192e-31	0.491573785792859	5.83961983083159e-09	-0.163475645744248	0.0685116967417433
ALDH3A2	blue	0.451541935883351	1.25485018929046e-07	-0.451541935883351	1.25485018929046e-07	-0.536848385041717	1.091031744168e-10	-0.281109674442737	0.00149517989837023	0.267787041566122	0.00253431541556786	0.579521290389799	1.43214504509534e-12	0.27119570204093	0.00221971768254831	-0.33493835360755	0.000134544021995158
ALDH4A1	blue	0.745282272382254	2.13021725939716e-23	-0.745282272382254	2.13021725939716e-23	-0.773817906053714	3.73468659360588e-26	-0.696699381494446	1.84229304906645e-19	0.199089408492604	0.026023748838277	0.883448664659038	2.56696918943751e-42	0.564813817943971	6.83980515485896e-12	-0.113807173840847	0.206326889479665
ALDH5A1	blue	0.674002426954479	7.03147557215388e-18	-0.674002426954479	7.03147557215388e-18	-0.688491545998402	7.14510078621835e-19	-0.588147829064636	5.51648046410607e-13	-0.00863634431177326	0.923847004186087	0.815132452022241	5.9969812418918e-31	0.435592646558629	3.83384226606862e-07	0.108795782531458	0.227146366527817
ALDH6A1	blue	0.789959494307591	6.72861797333917e-28	-0.789959494307591	6.72861797333917e-28	-0.809471091253179	3.1850369215714e-30	-0.741575866756795	4.56658227436559e-23	0.165595634052643	0.0649533368978417	0.929454051773745	4.19355042102193e-55	0.549865618450655	3.10308854341758e-11	-0.00322504469301201	0.971525601060627
ALDH7A1	blue	0.526965724352813	2.73591820003122e-10	-0.526965724352813	2.73591820003122e-10	-0.637412812479246	1.32232846870763e-15	-0.413329973651784	1.66156828172492e-06	0.0987427243659156	0.273268671688861	0.694180853090221	2.80592173400042e-19	0.316589853491019	0.00032190530856289	-0.180726717659007	0.0437031494277851
ALDH8A1	blue	0.509231997567784	1.32480483472881e-09	-0.509231997567784	1.32480483472881e-09	-0.580364935439706	1.30617789791615e-12	-0.484181906548958	1.06022461443213e-08	0.0950250832559426	0.291824834308783	0.647660578115938	3.27759889667719e-16	0.341709455080916	9.61466155485223e-05	-0.0687081243649761	0.446440182186198
ALDH9A1	blue	0.69811195259726	1.45227987771694e-19	-0.69811195259726	1.45227987771694e-19	-0.656995621432428	8.77552742850531e-17	-0.621430770933177	1.0520613606237e-14	0.231480608170581	0.00939297581472515	0.803307123645465	1.84340565540882e-29	0.37217245016579	1.92190348114957e-05	-0.0729782849913888	0.418627742775813
ALDOB	blue	0.786705965463021	1.55465405674811e-27	-0.786705965463021	1.55465405674811e-27	-0.752849185233209	4.3076030123562e-24	-0.735764748670956	1.47092079055528e-22	0.181291096843226	0.0430389624497289	0.904231307809791	2.79939426204069e-47	0.514703362986396	8.22201805595826e-10	0.018058634638127	0.84156692360931
ALG6	blue	-0.477289015816973	1.82582844028486e-08	0.477289015816973	1.82582844028486e-08	0.488116738801133	7.7318769314365e-09	0.485075752966263	9.87194215929019e-09	-0.148293072282431	0.0988511016061015	-0.564211714335459	7.28005019366229e-12	-0.643707156152842	5.64904899596776e-16	0.182400351845896	0.0417580854664504
ALLC	blue	0.659253464790142	6.33592223724228e-17	-0.659253464790142	6.33592223724228e-17	-0.622307502818373	9.41809740191078e-15	-0.631886516025957	2.74595214852813e-15	0.298387062823003	0.000725147439521454	0.731674693716774	3.28995165598004e-22	0.540551790680249	7.67114031722195e-11	-0.0403008965778496	0.655429350338781
ALPK2	blue	-0.513053893182822	9.50215383486578e-10	0.513053893182822	9.50215383486578e-10	0.484464753691128	1.03657180908232e-08	0.642970728753058	6.24645539803903e-16	-0.17845035602864	0.0464694723454424	-0.54925271949111	3.29634595770349e-11	-0.342829686983719	9.08795529594838e-05	-0.304170273654059	0.000563395104478284
ALS2CL	blue	0.716818058653331	5.43302679381281e-21	-0.716818058653331	5.43302679381281e-21	-0.726028779297932	9.75877452674433e-22	-0.784360136610296	2.81808007640619e-27	0.269033829672059	0.00241485199626222	0.773782719097928	3.76615645424438e-26	0.479937551559521	1.48378501807005e-08	0.0910254500562439	0.312701807672949
AMDHD1	blue	0.408562236775204	2.24430079472996e-06	-0.408562236775204	2.24430079472996e-06	-0.454170507085255	1.03812822382324e-07	-0.293058665490016	0.000910836127011665	-0.0107330778627114	0.905435930595681	0.563201769419424	8.08077134125915e-12	0.286691721314448	0.00118931024427211	-0.152385141211071	0.0897865744262335
AMN	blue	0.486038180967578	9.1396535803424e-09	-0.486038180967578	9.1396535803424e-09	-0.605988685292765	6.99505214017767e-14	-0.335148584325832	0.000133163091888322	0.179024650077776	0.0457581908437856	0.619177203366229	1.39615384828909e-14	0.489431267197369	6.95171660432137e-09	-0.427261652872173	6.71911471519104e-07
AMPH	blue	0.375520809425671	1.59394945686036e-05	-0.375520809425671	1.59394945686036e-05	-0.475595076125563	2.08295342535162e-08	-0.492889600981604	5.2436118457661e-09	0.392303937299772	6.0459457470544e-06	0.460628720615582	6.47116667664483e-08	0.253855135737836	0.00428173867263326	0.0176362368594358	0.845225907425064
AMT	blue	0.767171938295008	1.77473960581851e-25	-0.767171938295008	1.77473960581851e-25	-0.821843566444126	7.68043852974759e-32	-0.838965990514725	2.67686056211719e-34	0.391809737136447	6.22578420684839e-06	0.864947474089574	1.22988908075074e-38	0.522035111118997	4.2809868411348e-10	0.00799805905431468	0.929460148369227
ANGPTL1	blue	0.571270261687094	3.47602629873984e-12	-0.571270261687094	3.47602629873984e-12	-0.402666174223634	3.23434374534461e-06	-0.705911843055648	3.80733763576987e-20	0.188657480379054	0.0351155190350633	0.592944996267762	3.20562897167877e-13	0.23754361889272	0.00764336998876065	0.473960118373966	2.36381469268784e-08
ANGPTL3	blue	0.622022234649808	9.76389592123646e-15	-0.622022234649808	9.76389592123646e-15	-0.615883588015795	2.10270524336903e-14	-0.61276806953165	3.08394718132554e-14	0.168908884409462	0.0596949275714921	0.766713811885241	1.97226359843102e-25	0.390089777895166	6.89188608650141e-06	-0.0178243211543168	0.843596231498997
ANK2	blue	0.725352244130513	1.10966162969361e-21	-0.725352244130513	1.10966162969361e-21	-0.689634941401175	5.93164323642224e-19	-0.767251070853615	1.74264009634715e-25	0.217435878249308	0.0148588329731784	0.850640423855255	3.80786087178208e-36	0.409199439683616	2.15649063707666e-06	0.0842127808148447	0.350443916624774
ANKRD2	blue	0.656596629475496	9.29279416376025e-17	-0.656596629475496	9.29279416376025e-17	-0.697440670752799	1.62636944997468e-19	-0.659523047934902	6.09309928206039e-17	0.244469074359199	0.00600316048968716	0.675310188285407	5.75081674644645e-18	0.632247019498265	2.61929604476104e-15	0.039686349547642	0.660355463902758
ANKRD46	blue	0.629749280109781	3.62850537668522e-15	-0.629749280109781	3.62850537668522e-15	-0.616116977933349	2.04288720374695e-14	-0.559712221086811	1.15575321103048e-11	-0.128979687666533	0.151702211048933	0.773960521347262	3.60975107856975e-26	0.274144235919407	0.00197657868510512	0.293556940605335	0.000891786656468916
ANKRD9	blue	0.73173259753869	3.25300594481187e-22	-0.73173259753869	3.25300594481187e-22	-0.813155058566506	1.08148562719004e-30	-0.804466061080734	1.33146894649683e-29	0.0902395089890966	0.316915673942566	0.805648546910738	9.53218896024825e-30	0.607750540708542	5.66456917152256e-14	0.223691542093496	0.0121525315185349
ANO10	blue	0.75223802881994	4.91167379270252e-24	-0.75223802881994	4.91167379270252e-24	-0.791064930398295	5.04525611274374e-28	-0.842953547568401	6.51271476930015e-35	0.246923055556204	0.00550201759962729	0.855772714995856	5.22608761853498e-37	0.694696404387401	2.57528682764774e-19	0.137708445688685	0.125654359981404
ANPEP	blue	0.383070653574533	1.0373910542911e-05	-0.383070653574533	1.0373910542911e-05	-0.449478381420145	1.45462251830898e-07	-0.290565313054988	0.00101187541987465	0.119663114324309	0.18377701077783	0.509091442280724	1.34099118598674e-09	0.355077748435946	4.83989589823816e-05	-0.315205662444408	0.000343041366342129
ANXA2	blue	-0.597467245985774	1.90581361262978e-13	0.597467245985774	1.90581361262978e-13	0.64981766442167	2.42709875941656e-16	0.483859260751344	1.08783806746314e-08	-0.3827602728058	1.05609345970738e-05	-0.729272153953823	5.2429885698051e-22	-0.355032687436163	4.85135952831058e-05	0.324388184784089	0.000223679824720242
ANXA2P2	blue	-0.59970114047266	1.46964910020626e-13	0.59970114047266	1.46964910020626e-13	0.65231031687975	1.71004796062024e-16	0.458896061835809	7.3530944827662e-08	-0.250534652248221	0.00483222339671604	-0.734092868792498	2.04773149498902e-22	-0.438942731124475	3.04646972709889e-07	0.302946876455775	0.00059455053348772
ANXA5	blue	-0.686969629493712	9.14168930781582e-19	0.686969629493712	9.14168930781582e-19	0.811313793831007	1.86106514344079e-30	0.692197898907926	3.89603649979051e-19	-0.390366467635723	6.78036901670678e-06	-0.81172524554414	1.64932878980484e-30	-0.596683690894895	2.0867136095635e-13	0.266930230038796	0.00261948070447937
ANXA9	blue	0.833397337745438	1.80907894375217e-33	-0.833397337745438	1.80907894375217e-33	-0.790641832926064	5.63418839391476e-28	-0.811801167391754	1.6129251125985e-30	0.223969875358653	0.0120428627350849	0.903070643902442	5.66344002864697e-47	0.486483468484711	8.81876625023333e-09	0.107367974490128	0.233339927411776
AOX1	blue	0.508080437515978	1.46315772900788e-09	-0.508080437515978	1.46315772900788e-09	-0.544783479231156	5.10231288287756e-11	-0.403325840081516	3.10584582013261e-06	0.127568203628411	0.156270596372336	0.625811655058627	6.02961773539372e-15	0.423571056188709	8.57424505315436e-07	-0.201750997033213	0.0240557755666556
AP000525.9	blue	-0.60038568761121	1.35659964656663e-13	0.60038568761121	1.35659964656663e-13	0.671963701660043	9.60025946877297e-18	0.575463380437976	2.22188781618829e-12	-0.277910828238738	0.00170117379901903	-0.698341223975574	1.39709503643911e-19	-0.46435403894454	4.90495769869645e-08	0.0426517231978013	0.636723312759397
AP1M2	blue	0.821686199877846	8.06755569513705e-32	-0.821686199877846	8.06755569513705e-32	-0.880049705793429	1.35078610265344e-41	-0.79298537481865	3.04680930062795e-28	0.377172482022275	1.45231641767806e-05	0.880066049646403	1.34020541747798e-41	0.669673172040804	1.35815553077166e-17	-0.141359358239836	0.115840422876139
APBB1IP	blue	-0.792181382422721	3.76552942058916e-28	0.792181382422721	3.76552942058916e-28	0.712642232138423	1.15727884426588e-20	0.741887939719873	4.2847538773552e-23	-0.193533251280608	0.0305782321917111	-0.807000777243675	6.48625889829149e-30	-0.446695932006725	1.77252548612076e-07	-0.241730660113209	0.00660999520693217
APCDD1	blue	-0.458841092448766	7.38287456879481e-08	0.458841092448766	7.38287456879481e-08	0.606371177665451	6.68263450858544e-14	0.568655974487829	4.58014603267033e-12	-0.149539636291623	0.0960164470512315	-0.644172421814236	5.3006762636677e-16	-0.517821741711661	6.24093222138957e-10	0.153885342945869	0.0866339340808807
APOBEC3C	blue	-0.602538469706787	1.05339374014263e-13	0.602538469706787	1.05339374014263e-13	0.606180135369557	6.83694481495194e-14	0.560880477305925	1.02573798180916e-11	-0.185267345079575	0.0385944232007704	-0.683726889252419	1.53774821487922e-18	-0.202859297598502	0.0232746975426906	-0.165120610510758	0.0657372731728412
APOE	blue	0.361478560394722	3.4459565121758e-05	-0.361478560394722	3.4459565121758e-05	-0.318860387888504	0.000289825062838823	-0.42039845597043	1.05492153046377e-06	0.205918352939688	0.0212307201611861	0.508483541822416	1.41321575104363e-09	0.342160977821898	9.39903158534714e-05	-0.206927421718711	0.0205912693547551
APOH	blue	0.648762362677298	2.81220469578919e-16	-0.648762362677298	2.81220469578919e-16	-0.629304392200751	3.84419104768172e-15	-0.664462636684238	2.95639326586739e-17	0.262073804137944	0.00315291297525652	0.789567494202214	7.44881276645267e-28	0.439757227546478	2.87979392285977e-07	-0.0360574557636223	0.689735187815312
APOL1	blue	-0.604817511530435	8.04239240965936e-14	0.604817511530435	8.04239240965936e-14	0.704164204346773	5.15868569630397e-20	0.539273035509401	8.66746316826042e-11	-0.138153155843198	0.12442580271054	-0.730729002693423	3.9546984670091e-22	-0.409379341595479	2.13229526341596e-06	0.0458507040197408	0.611633157565582
APOM	blue	0.5668756424224	5.51900171963133e-12	-0.5668756424224	5.51900171963133e-12	-0.584750358455045	8.05927770665648e-13	-0.448202222804152	1.59300191634529e-07	0.24278331973477	0.00637056199280293	0.707429029343227	2.91953591242231e-20	0.409849011459012	2.07033620602629e-06	-0.313873700462958	0.000364583707795248
APOO	blue	0.760651446915141	7.79348593147473e-25	-0.760651446915141	7.79348593147473e-25	-0.833051406473399	2.03233176300457e-33	-0.85083352264344	3.53849256922807e-36	0.178206627528402	0.0467741042162374	0.885440859349354	9.46709782655734e-43	0.578973004328554	1.52023866341341e-12	0.193509507698475	0.030599060375308
AQP1	blue	0.440088261924018	2.81456916705361e-07	-0.440088261924018	2.81456916705361e-07	-0.426869620371758	6.89634832773603e-07	-0.345920974747936	7.77078238293296e-05	0.117424161287995	0.192175756702437	0.517220882698983	6.58284149508253e-10	0.292704148895712	0.000924615574723652	-0.138665316792562	0.123022395854901
AQP11	blue	0.541659953686606	6.89798261458102e-11	-0.541659953686606	6.89798261458102e-11	-0.589402110732146	4.79067650101996e-13	-0.49021567715011	6.52281010922485e-09	0.191185081298082	0.0326971723927393	0.689222298858541	6.344393319567e-19	0.32096619632289	0.000262741805612123	-0.165622979939193	0.0649084405911085
AQP2	blue	0.875231366052126	1.30702586665719e-40	-0.875231366052126	1.30702586665719e-40	-0.818436073502359	2.20379636954677e-31	-0.849942371258342	4.9601099853627e-36	0.263527094299922	0.00298385003933636	0.898350404645208	9.09865523310829e-46	0.573901460351087	2.62689299794936e-12	0.169915512659172	0.0581682354711554
AQP3	blue	0.661342185317001	4.67583150025565e-17	-0.661342185317001	4.67583150025565e-17	-0.626222368177135	5.72044664384016e-15	-0.524167494911768	3.53049005983814e-10	0.287868894644619	0.00113259609741502	0.637266933947659	1.34833879246657e-15	0.397041108441683	4.55405506400852e-06	-0.0282302285962735	0.754649167585517
AQP6	blue	0.692174502236622	3.9110923899169e-19	-0.692174502236622	3.9110923899169e-19	-0.666859299081581	2.07119943650589e-17	-0.67849839065751	3.50730860005929e-18	0.182072879398947	0.042132864666141	0.697932803406776	1.49687521224556e-19	0.493422857881644	5.01910554491234e-09	0.161802312171409	0.0714307532627294
ARG2	blue	0.71822148389768	4.20092922206495e-21	-0.71822148389768	4.20092922206495e-21	-0.717300543596731	4.97413732037996e-21	-0.560771697275869	1.03722003711395e-11	0.229815882172978	0.00993130966533556	0.723636830313646	1.53434454545913e-21	0.3893325660601	7.20599877097947e-06	0.0163684437010115	0.856227569685898
ARHGAP24	blue	0.751285821824899	6.02141796373157e-24	-0.751285821824899	6.02141796373157e-24	-0.801558667732028	2.99923404608418e-29	-0.745121145729673	2.20261844115869e-23	0.226502880964221	0.0110839785769952	0.89279653168138	2.01468627530182e-44	0.461287007905228	6.16340300085218e-08	0.0437290689816695	0.628225562447218
ARHGEF18	blue	0.577791274028381	1.72832021835901e-12	-0.577791274028381	1.72832021835901e-12	-0.474655692456571	2.24015237111417e-08	-0.685594526177752	1.14067208462747e-18	-0.0750671612711283	0.405397915377371	0.560414115659395	1.0758466682013e-11	0.34469491835076	8.27027933174361e-05	0.529749890818907	2.11797827671243e-10
ARL4A	blue	-0.57652588405408	1.98168200065532e-12	0.57652588405408	1.98168200065532e-12	0.670938502078041	1.12171915223357e-17	0.548756125400262	3.46141259216229e-11	-0.239443313193027	0.0071580029427196	-0.693647354225998	3.06577283563242e-19	-0.351031889893347	5.97683473502256e-05	0.141755013551452	0.114813649869023
ARL4C	blue	-0.645984053971063	4.1327332252073e-16	0.645984053971063	4.1327332252073e-16	0.763437917139927	4.16538264000229e-25	0.592787326819057	3.26380046344672e-13	-0.250926793230042	0.00476407429727114	-0.783013396303228	3.95187049896363e-27	-0.514692877941761	8.22960440518737e-10	0.154663618134286	0.0850335407920047
ARMCX2	blue	0.50713146544335	1.58752583294286e-09	-0.50713146544335	1.58752583294286e-09	-0.43697378455891	3.48822157243502e-07	-0.437744461911537	3.30849234279674e-07	-0.0229431440018804	0.799519833485996	0.438925467990163	3.05010003722521e-07	0.243781156537594	0.00615074780364589	0.387090581905139	8.21722101024792e-06
ARNT2	blue	0.640186075380887	9.11279399482763e-16	-0.640186075380887	9.11279399482763e-16	-0.661040297909181	4.88646630502043e-17	-0.686823509281481	9.35980883030432e-19	0.097158844112263	0.28107462683227	0.680071115154152	2.74182428005244e-18	0.428303028065066	6.26912861649705e-07	0.277382404376691	0.00173758257876846
ARPC1A	blue	-0.708099316279175	2.59499745845067e-20	0.708099316279175	2.59499745845067e-20	0.610451550974835	4.08882732728985e-14	0.732086774555518	3.03568781511677e-22	-0.278265843993887	0.00167710366526149	-0.735324111512874	1.60532767989644e-22	-0.454877090602621	9.86276717143713e-08	-0.0366526167311127	0.68488349154148
ARRDC2	blue	-0.539203892508933	8.72475297942428e-11	0.539203892508933	8.72475297942428e-11	0.461848796771399	5.91187766688597e-08	0.5811723541309	1.19571352359186e-12	-0.0593884918856781	0.5106062583837	-0.605218024781882	7.66816356263753e-14	-0.181987385803452	0.0422311701312015	-0.238778676347031	0.00732461545598991
ASAP2	blue	0.64349381242766	5.81614750104794e-16	-0.64349381242766	5.81614750104794e-16	-0.522003768587403	4.29308962650774e-10	-0.608423566376457	5.22416708910394e-14	-0.116709563342556	0.194914145065722	0.655897218048589	1.02720509751957e-16	0.282887935803746	0.00139074420595251	0.497008563602511	3.73241523067397e-09
ASB9	blue	0.661571016482001	4.52208807985282e-17	-0.661571016482001	4.52208807985282e-17	-0.596334427101718	2.17261564487096e-13	-0.631349293049038	2.94581107392062e-15	0.122067683380282	0.175059518500826	0.788473792916837	9.88106879059058e-28	0.309974241026588	0.000435041439389694	0.120391610553465	0.181103049934675
ASL	blue	0.549320237315056	3.2744993354185e-11	-0.549320237315056	3.2744993354185e-11	-0.644649960364813	4.96487726096798e-16	-0.442833742327693	2.32534242839654e-07	0.104092153573263	0.24799412555277	0.674792705394238	6.22779546525744e-18	0.391600381378015	6.30348268063465e-06	-0.219836935611574	0.0137636636559421
ASPA	blue	0.136287140626931	0.129643510428698	-0.136287140626931	0.129643510428698	-0.171677202921563	0.0555735626426487	0.188442883742092	0.0353276109818098	0.0621240540340283	0.491291958198268	0.180927366642464	0.0434660437498022	0.077258486098681	0.391788002407206	-0.464406037864013	4.88590778541523e-08
ASS1	blue	0.774262391947506	3.35864183724992e-26	-0.774262391947506	3.35864183724992e-26	-0.725053185315411	1.17436116716852e-21	-0.738701223358662	8.17660104312575e-23	0.222566215749813	0.012604893549937	0.87828410402999	3.13779001983033e-41	0.481833120213419	1.27768329235506e-08	0.0156430962361202	0.862534569633753
ASUN	blue	-0.629037734381398	3.97938972453034e-15	0.629037734381398	3.97938972453034e-15	0.669862155421551	1.31998540941057e-17	0.730816566937384	3.88800825488026e-22	-0.532364807708007	1.66178560220706e-10	-0.666678513352102	2.12779093308187e-17	-0.620843817262712	1.132776379588e-14	0.113728253878131	0.206643772821127
ATHL1	blue	-0.533486811351854	1.49656815359997e-10	0.533486811351854	1.49656815359997e-10	0.364641631988905	2.9056205063704e-05	0.46041056555276	6.57636362555065e-08	0.00719779998319785	0.936502574125322	-0.584573454070435	8.21894907016164e-13	-0.332575663260398	0.000151007625615321	-0.155393656317043	0.0835538883522204
ATP12A	blue	0.589410257240504	4.7862796349149e-13	-0.589410257240504	4.7862796349149e-13	-0.634981642902039	1.82700281837409e-15	-0.616090658382564	2.04954933262859e-14	0.0970181961722882	0.281774948309864	0.685489916822012	1.15998531049064e-18	0.508432080359128	1.41949890045422e-09	0.144337535385704	0.108284484341392
ATP1A1	blue	0.838798302382166	2.83839807021877e-34	-0.838798302382166	2.83839807021877e-34	-0.864509618217394	1.48000643149847e-38	-0.87456134572989	1.77873784175143e-40	0.176036899291089	0.0495598536202557	0.898046647824367	1.08278497826922e-45	0.543553292692887	5.74782933551206e-11	0.221525071218497	0.0130364596056426
ATP1B2	blue	0.533257400208108	1.52900482802831e-10	-0.533257400208108	1.52900482802831e-10	-0.5305168389386	1.97295326074859e-10	-0.541087694664655	7.28733609414979e-11	0.507972039010684	1.47687476830382e-09	0.603000766464999	9.97450157659527e-14	0.483178470779207	1.14838550379487e-08	-0.15370688847094	0.0870042605549662
ATP2B4	blue	-0.791014331011566	5.1123820036156e-28	0.791014331011566	5.1123820036156e-28	0.771095294151291	7.11709382171812e-26	0.62977356104485	3.61707868321138e-15	-0.260208098059439	0.00338257663657309	-0.816820581137706	3.6046896821613e-31	-0.551807153789448	2.5604937928756e-11	0.112628056995971	0.211097727270087
ATP5B	blue	0.733942169397535	2.10945923333689e-22	-0.733942169397535	2.10945923333689e-22	-0.850783276609745	3.60672972393282e-36	-0.769169016933529	1.11716454489221e-25	0.117258266965835	0.192808971162007	0.857179760919468	2.99140255862766e-37	0.641037401569669	8.12243395066531e-16	0.073307464379375	0.416526394729594
ATP5C1	blue	0.689540212720032	6.02401588442361e-19	-0.689540212720032	6.02401588442361e-19	-0.805130513150414	1.10382045668093e-29	-0.749339758769323	9.10478899999082e-24	0.208774433946521	0.0194637103981533	0.808809897765661	3.85680506493649e-30	0.505736569327738	1.78896732121129e-09	0.0541326663018947	0.548785352817699
ATP5F1	blue	0.609672433457446	4.49337450077178e-14	-0.609672433457446	4.49337450077178e-14	-0.64057911092005	8.64178092723255e-16	-0.609883402476936	4.38014835533336e-14	-0.172883018348107	0.0538531046788827	0.738175560306311	9.08813058641681e-23	0.444986126193292	1.99969851407767e-07	0.312000991823649	0.00039698948333464
ATP5G1	blue	0.694398085445594	2.7063844111709e-19	-0.694398085445594	2.7063844111709e-19	-0.786811068281027	1.51350512324861e-27	-0.772030231009698	5.70915669921246e-26	0.12491508498313	0.165135377126486	0.80718322033352	6.15651321893361e-30	0.681435139562212	2.21185032993326e-18	0.120979269721639	0.178966910242493
ATP5G3	blue	0.715868618572742	6.4598831833026e-21	-0.715868618572742	6.4598831833026e-21	-0.852177520097127	2.11735942448727e-36	-0.779153630805797	1.02787273921994e-26	0.138956513903123	0.122229929990514	0.866560155056154	6.18448497654119e-39	0.666833747866434	2.07910785216449e-17	0.0463527914437619	0.607734764008902
ATP5I	blue	0.627500130966823	4.85394322964624e-15	-0.627500130966823	4.85394322964624e-15	-0.765249163913123	2.75921853999722e-25	-0.689514781909726	6.04905211924713e-19	0.0425192208393656	0.637771744752365	0.749955914321142	7.99085710308356e-24	0.713420040167356	1.00626618763111e-20	0.111765812003938	0.214635994692325
ATP5J	blue	0.67567962085344	5.43227990741855e-18	-0.67567962085344	5.43227990741855e-18	-0.811917539836238	1.55864879140601e-30	-0.766606404551002	2.02159743265139e-25	0.0434871492437942	0.630129565293894	0.831766350568626	3.12406568310847e-33	0.503242859452694	2.21194169446438e-09	0.216474364453717	0.0153182206863115
ATP5L	blue	0.760539074194492	7.99146256149039e-25	-0.760539074194492	7.99146256149039e-25	-0.757138139752202	1.69645078068175e-24	-0.80893063596914	3.72455875184372e-30	0.176171300720659	0.049383388324866	0.844007617482121	4.45278464013066e-35	0.44799818992456	1.61625998344529e-07	0.268690236933105	0.00244725516076033
ATP6	blue	0.575876011951911	2.12542873833322e-12	-0.575876011951911	2.12542873833322e-12	-0.649028114317037	2.70996710792051e-16	-0.6070246289148	6.17996361709167e-14	0.49149638529965	5.87663411740776e-09	0.615589528904443	2.18049875970755e-14	0.468560537222845	3.57280437268989e-08	-0.211913868242202	0.0176692229947954
ATP6V0A4	blue	0.838980411499403	2.66339713402598e-34	-0.838980411499403	2.66339713402598e-34	-0.816697475045296	3.74167307057691e-31	-0.899554479188225	4.54020093271853e-46	0.215908868228204	0.0155941283193337	0.925367708135902	1.17977113608481e-53	0.542661628845566	6.26430621914818e-11	0.250128450314833	0.00490373346711242
ATP6V0B	blue	0.689121527405905	6.44937062425197e-19	-0.689121527405905	6.44937062425197e-19	-0.717706943599573	4.61716418557921e-21	-0.815800086915637	4.90653908086213e-31	0.106001362446025	0.23937791054011	0.746638191717292	1.60635146541908e-23	0.554820906394249	1.89534616938464e-11	0.241122937922202	0.00675183448518318
ATP6V0D2	blue	0.803018668816023	1.99821062670883e-29	-0.803018668816023	1.99821062670883e-29	-0.79029259965459	6.17057316053891e-28	-0.875340282959005	1.24295841071894e-40	0.207117656583341	0.0204725936297958	0.931020911102132	1.10569551085337e-55	0.538394891783982	9.42283050488887e-11	0.204148244286867	0.0223937563089165
ATP6V1A	blue	0.712532915755571	1.18020232461079e-20	-0.712532915755571	1.18020232461079e-20	-0.703005194591039	6.30225768912606e-20	-0.738149426431892	9.13595054088036e-23	-0.00682324227853519	0.939800470257254	0.819425657436021	1.62636585890308e-31	0.419981886849145	1.08385822247312e-06	0.301836961897072	0.000624178400199654
ATP6V1B1	blue	0.791595609448523	4.39123207359061e-28	-0.791595609448523	4.39123207359061e-28	-0.811076067882254	1.99530734952882e-30	-0.865748434695477	8.75114396690206e-39	0.180675209034005	0.0437641905877566	0.922052062673389	1.54269595149784e-52	0.646552893239468	3.82073286962202e-16	0.15892502484719	0.0766848291641841
ATP6V1B2	blue	0.33326011287874	0.000146055174631846	-0.33326011287874	0.000146055174631846	-0.334239430135273	0.000139231382105797	-0.344367010864878	8.40886109444175e-05	0.104328732382917	0.246914966552543	0.488733788333249	7.3557321440085e-09	0.266609845436235	0.0026519843200151	-0.175410682532815	0.0503889602558737
ATP6V1C2	blue	0.80415447948949	1.45348227016812e-29	-0.80415447948949	1.45348227016812e-29	-0.775786293508672	2.32993638737046e-26	-0.821109996568607	9.65514353880513e-32	0.231968871151027	0.0092400386910256	0.8866062177269	5.23684128240063e-43	0.509926108315695	1.24758986208521e-09	0.172858442196792	0.0538877263344058
ATP6V1G3	blue	0.81210656115463	1.47427948853398e-30	-0.81210656115463	1.47427948853398e-30	-0.771802503234425	6.02464560251567e-26	-0.849283962092967	6.35694250226484e-36	0.210953312207625	0.0182024158634523	0.912864760523442	1.09776409280404e-49	0.555411855784489	1.78615664086258e-11	0.192674548166886	0.0313391887269046
ATPAF1	blue	0.661843790063132	4.34524615921618e-17	-0.661843790063132	4.34524615921618e-17	-0.733994173880541	2.08795504438315e-22	-0.690168727476844	5.43639214906082e-19	-0.0894405459847905	0.321236889935826	0.818967452094999	1.87247667556517e-31	0.416086441960514	1.39351731658902e-06	0.30173398542467	0.000626994904510734
AUH	blue	0.681706731548435	2.11895470871759e-18	-0.681706731548435	2.11895470871759e-18	-0.814704567952006	6.81720557867525e-31	-0.637106486689376	1.37752141899996e-15	0.0236580434187379	0.793410626011601	0.84593900238715	2.20223583028471e-35	0.513493316028578	9.14351366598235e-10	0.0392709022630488	0.663693896852564
AVPI1	blue	0.501675635769526	2.52535689863971e-09	-0.501675635769526	2.52535689863971e-09	-0.568556430783775	4.62828412566484e-12	-0.570263797859267	3.86658595764323e-12	0.595633140064338	2.35557871833881e-13	0.534830211115551	1.31954485326231e-10	0.420648237391316	1.03792440698159e-06	-0.107911595025861	0.23096800669584
AVPR1A	blue	0.480223989907529	1.45071475900352e-08	-0.480223989907529	1.45071475900352e-08	-0.387771198492688	7.8968843122631e-06	-0.541326920811294	7.12205660039079e-11	3.19695096493933e-05	0.999717677246733	0.579317491332942	1.46429617316171e-12	0.260821228295362	0.0033054940491674	0.254794513205493	0.00413655191822326
AXL	blue	-0.795327666977028	1.6350801452271e-28	0.795327666977028	1.6350801452271e-28	0.863265188879358	2.49595765455923e-38	0.733041594878247	2.51806986016341e-22	-0.12752046433939	0.156426890991385	-0.888512550390125	1.96015122462561e-43	-0.61014586551336	4.24314794048598e-14	-0.0237826747787853	0.792346851970012
AZGP1	blue	0.704912916765902	4.53045302301438e-20	-0.704912916765902	4.53045302301438e-20	-0.680339880498915	2.62844507014649e-18	-0.614062998993119	2.63146037367854e-14	0.116041901918739	0.197498113209345	0.823747279294692	4.22046139332555e-32	0.505665726794324	1.79982837031921e-09	-0.0636370136373114	0.480778658404575
BAG1	blue	0.722090983018957	2.05041317149773e-21	-0.722090983018957	2.05041317149773e-21	-0.729403164860092	5.11208849525144e-22	-0.771285891109952	6.80493189449906e-26	0.164999679187304	0.0659380727771573	0.743657390422003	2.98062494772191e-23	0.504786496729193	1.94001869257248e-09	0.26747281879689	0.00256525363697177
BAX	blue	-0.668924578813306	1.52020194888261e-17	0.668924578813306	1.52020194888261e-17	0.659771190463958	5.8776145061642e-17	0.688808446105446	6.78644142832149e-19	-0.204478555596907	0.0221726663813477	-0.754094475484105	3.29298446248447e-24	-0.560699398274453	1.04492008935325e-11	-0.169131468180244	0.059354551446127
BAZ1A	blue	-0.707114956908953	3.0849200215713e-20	0.707114956908953	3.0849200215713e-20	0.865116822627757	1.14470917982754e-38	0.763371747518865	4.22823550959047e-25	-0.396227830327703	4.78256875495833e-06	-0.854508576141929	8.58395631987648e-37	-0.669946823252176	1.3032254982266e-17	0.105921721271538	0.239733107516623
BBOX1	blue	0.34671242796766	7.46346046504149e-05	-0.34671242796766	7.46346046504149e-05	-0.451295540281465	1.2772470071284e-07	-0.127651945639821	0.15599671439699	0.0981963114406768	0.275944884977164	0.449969150626867	1.40452682336255e-07	0.195715304328899	0.0287147626530135	-0.369922703482477	2.17683832050257e-05
BCAM	blue	0.68311356609897	1.69541454842403e-18	-0.68311356609897	1.69541454842403e-18	-0.658428992728693	7.13849730379742e-17	-0.674121648032458	6.90406323934547e-18	0.410819012093607	1.94773728430339e-06	0.697131425869332	1.71326557120755e-19	0.567615777805602	5.10802551800346e-12	-0.0887756843007231	0.324861653705139
BCKDHB	blue	0.68727020697122	8.70847783614376e-19	-0.68727020697122	8.70847783614376e-19	-0.723279281792994	1.64105469102152e-21	-0.712102626647043	1.27481796589747e-20	0.155394009540959	0.0835531774501809	0.833679542139718	1.6449184509343e-33	0.350957676723092	5.99985199526367e-05	0.109830726410728	0.222729961926095
BCL6	blue	-0.545317034083475	4.84465240405182e-11	0.545317034083475	4.84465240405182e-11	0.603686245327888	9.19771468964479e-14	0.586428014057527	6.6871271336174e-13	-0.223865181061941	0.0120840122619315	-0.732562824511941	2.76580518796737e-22	-0.466696633427914	4.11357953343758e-08	0.0895026183031604	0.320899814373348
BCMO1	blue	-0.475734063733938	2.06061268519759e-08	0.475734063733938	2.06061268519759e-08	0.341176249189235	9.8752388972532e-05	0.598736458778965	1.64460314767349e-13	-0.172818166028283	0.0539445050712621	-0.475524089029653	2.09445323290464e-08	-0.38364154625245	1.00380409645172e-05	-0.284220853653341	0.00131686845748705
BDH2	blue	0.696992093084309	1.75388212674637e-19	-0.696992093084309	1.75388212674637e-19	-0.784702602259583	2.58489439728593e-27	-0.617568624134071	1.70628491312956e-14	-0.000595633969772945	0.994739993685934	0.851468812014841	2.77761641759032e-36	0.462572092947442	5.60247963749829e-08	0.0220537937006916	0.80713672833502
BDKRB2	blue	0.585254924407494	7.62020493636686e-13	-0.585254924407494	7.62020493636686e-13	-0.45262700433279	1.16060806961445e-07	-0.596123506988242	2.2261427371327e-13	0.129682387258405	0.14946566660418	0.515344599370857	7.77064497793207e-10	0.394112688898278	5.4287351529692e-06	0.32451109920404	0.000222382494468418
BHMT	blue	0.496003746268347	4.05683331590346e-09	-0.496003746268347	4.05683331590346e-09	-0.582809690442395	9.98810643163813e-13	-0.310512837262541	0.000424614098413106	0.214209541819206	0.0164493839896249	0.643317834907089	5.95759013270788e-16	0.396289311905702	4.76492165418644e-06	-0.340889313649093	0.000100181747357079
BHMT2	blue	0.486068265783704	9.11762511388982e-09	-0.486068265783704	9.11762511388982e-09	-0.576154927094899	2.06253878207234e-12	-0.279053503558154	0.00162480143930792	-0.119666141361493	0.183765840541493	0.602340808805948	1.07823178236284e-13	0.375185461403098	1.6242508459536e-05	-0.168575981045702	0.0602069881728572
BIN1	blue	0.487713527027232	7.98757428861762e-09	-0.487713527027232	7.98757428861762e-09	-0.59663612368347	2.09821601965361e-13	-0.466463305193343	4.18655447975026e-08	0.340477345150204	0.000102267708291165	0.554656831164318	1.92678945819169e-11	0.373937722700145	1.74182344215942e-05	-0.346250700093912	7.64134103996378e-05
BLCAP	blue	0.766190180472222	2.22443723268959e-25	-0.766190180472222	2.22443723268959e-25	-0.798237418480155	7.46116942987802e-29	-0.854001378633694	1.04612281918844e-36	0.0808968761530042	0.369804737167095	0.862997704495857	2.79082402994042e-38	0.567205677512473	5.3319352788081e-12	0.267580937609234	0.00255457002623408
BLNK	blue	0.59789321218409	1.81395283801976e-13	-0.59789321218409	1.81395283801976e-13	-0.40045001961543	3.70390577184291e-06	-0.661612716399921	4.49460677635998e-17	-0.132618580133898	0.140388616828986	0.590751182222663	4.11345475646091e-13	0.253566917477726	0.00432719070058262	0.548809619272529	3.44325453883844e-11
BMPR1B	blue	0.837864457280335	3.92878670906696e-34	-0.837864457280335	3.92878670906696e-34	-0.747676563164241	1.29252428987527e-23	-0.826522684335901	1.74028507549149e-32	0.245572478509975	0.00577300836015065	0.846126677852869	2.05555157513355e-35	0.481873066725365	1.27365053944662e-08	0.262038242433702	0.00315715589762572
BPHL	blue	0.727807889606082	6.94817856208136e-22	-0.727807889606082	6.94817856208136e-22	-0.80463646271216	1.26904523876242e-29	-0.680900471710563	2.40647311900786e-18	0.179682958534981	0.0449540230888343	0.887094664796292	4.07802988037581e-43	0.550215457493297	2.99773659423220e-11	-0.113167917292562	0.208903703105071
BRE-AS1	blue	0.576182149748865	2.05649805498557e-12	-0.576182149748865	2.05649805498557e-12	-0.553184412101948	2.23247455445008e-11	-0.594663999524707	2.63320381265874e-13	0.224084765774254	0.0119978469131367	0.554637823558559	1.9304644994097e-11	0.380907096763155	1.17454584198261e-05	0.147778609124079	0.10004004141486
BSND	blue	0.768801677689549	1.21686764068094e-25	-0.768801677689549	1.21686764068094e-25	-0.81835901733321	2.25638176097903e-31	-0.809185332714091	3.45998788727381e-30	0.410028537258793	2.04710737935594e-06	0.849654028139852	5.53026199836805e-36	0.662174442477929	4.13989685266103e-17	-0.0318218198459156	0.724617978958277
BSPRY	blue	0.751011109939439	6.38480922325361e-24	-0.751011109939439	6.38480922325361e-24	-0.787068134827329	1.41730149080806e-27	-0.748664994479503	1.04990226452913e-23	0.307501611825147	0.00048601117775182	0.837841185455453	3.96064034922189e-34	0.496134684268301	4.0130716976458e-09	0.0465607277905637	0.606123480871483
BST2	blue	-0.623997057975552	7.60126128983126e-15	0.623997057975552	7.60126128983126e-15	0.699063895881993	1.23620624436044e-19	0.673083146608623	8.09391946570657e-18	-0.0621699176660559	0.49097147738946	-0.68261069661876	1.83634952727508e-18	-0.425429211983397	7.58650847622258e-07	-0.0699504586242173	0.438243252520145
BTBD11	blue	0.58611555812649	6.92422591289189e-13	-0.58611555812649	6.92422591289189e-13	-0.583594834102067	9.15917497707303e-13	-0.622907414571085	8.72928151080169e-15	0.141502510443746	0.115468105794538	0.654967189361658	1.17310620417871e-16	0.375750472068716	1.57350550107455e-05	0.20762127406844	0.0201612586276215
BTG2	blue	0.611013964217723	3.81901661450024e-14	-0.611013964217723	3.81901661450024e-14	-0.505546667157093	1.81822477955224e-09	-0.682761547135712	1.79291419039206e-18	0.307039051711033	0.000496136297722548	0.586393242218299	6.71311850306728e-13	0.491612758891538	5.82106708694701e-09	0.12655284795767	0.159620083428856
C11orf54	blue	0.601977787715422	1.12533752212024e-13	-0.601977787715422	1.12533752212024e-13	-0.683775380276511	1.52591130485576e-18	-0.469686394712454	3.2798873222664e-08	-0.097469296044733	0.279532942753245	0.755977800890921	2.1870165063211e-24	0.413774510079952	1.61525859883699e-06	-0.0478554855258641	0.596133280795247
C12orf57	blue	-0.659570024802878	6.05172315183839e-17	0.659570024802878	6.05172315183839e-17	0.660170941284337	5.545989469399e-17	0.710115448068946	1.81689438280462e-20	-0.116951993835392	0.193981984203855	-0.747444355620995	1.35702976259066e-23	-0.511685820055612	1.07075692088241e-09	-0.0483950431886845	0.591992109595763
C14orf2	blue	0.783601779530893	3.41015474100632e-27	-0.783601779530893	3.41015474100632e-27	-0.756335281680867	2.02270685169662e-24	-0.820822116137041	1.05592316398223e-31	0.234847275362239	0.00838226792023685	0.872172520774906	5.26110087854702e-40	0.531943514915633	1.72825713105074e-10	0.171489249510905	0.0558457657589817
C14orf37	blue	0.660918175288446	4.97427482064728e-17	-0.660918175288446	4.97427482064728e-17	-0.611483503551141	3.60707445144559e-14	-0.753076282051493	4.10218510962549e-24	-0.0435218137270179	0.629856592881265	0.777164162258359	1.66980806935808e-26	0.372976074010594	1.83785448423687e-05	0.348601803568873	6.77510505112981e-05
C15orf61	blue	0.43623639498347	3.66887284328945e-07	-0.43623639498347	3.66887284328945e-07	-0.46465552091073	4.79548998961541e-08	-0.507994040746644	1.47408063567444e-09	-0.216240561293889	0.0154317751152697	0.587992783378482	5.61328383019904e-13	0.303576269438774	0.000578329658443201	0.31037950743163	0.000427173703932685
C16orf89	blue	0.752089170031146	5.07091530293324e-24	-0.752089170031146	5.07091530293324e-24	-0.732160829082726	2.99207592014162e-22	-0.823259933814157	4.92291761955329e-32	0.190778907857695	0.033076013790512	0.835933986257397	7.64367910292698e-34	0.636196566469715	1.55501014773629e-15	0.177161532594906	0.0480992286766373
C19orf33	blue	-0.620722799834313	1.15015086276784e-14	0.620722799834313	1.15015086276784e-14	0.524888861133199	3.30662842513475e-10	0.651371557524763	1.95186367380768e-16	-0.17242411127211	0.0545026241612225	-0.693857617973793	2.96067178847203e-19	-0.364860363300584	2.8713621603817e-05	-0.134098463293531	0.135975417994659
C1orf116	blue	0.706283565704678	3.56810755999118e-20	-0.706283565704678	3.56810755999118e-20	-0.678799971115457	3.34595406592464e-18	-0.769750769425388	9.75393854362446e-26	0.26048865129559	0.00334710715691869	0.720180518124201	2.92612007004311e-21	0.406416664719101	2.5655721566623e-06	0.251534908058135	0.00466009007616234
C1orf122	blue	0.686153655518251	1.04264283723061e-18	-0.686153655518251	1.04264283723061e-18	-0.688835142805437	6.75704164493014e-19	-0.767303342803432	1.72174864097976e-25	0.197053736858169	0.0276202366933287	0.715503861716642	6.90282847362634e-21	0.565341547188422	6.47521955796607e-12	0.158362953203117	0.0777466637136857
C1orf168	blue	0.767101598580039	1.80375747475026e-25	-0.767101598580039	1.80375747475026e-25	-0.670545342388706	1.19052250005207e-17	-0.753578919821018	3.68100010832862e-24	0.106223126234748	0.238390783662478	0.769637910322984	1.00144531730527e-25	0.416025403868898	1.39898038559567e-06	0.316419035401316	0.000324446896422167
C1orf210	blue	0.435328061929208	3.90367537048021e-07	-0.435328061929208	3.90367537048021e-07	-0.54687113660705	4.16377401854094e-11	-0.380221325561392	1.22147177848997e-05	0.0275061537509783	0.760749850231209	0.562964159136679	8.28118899290054e-12	0.224076210678971	0.0120011938459591	-0.0514166793123919	0.569045610322274
C1orf216	blue	-0.739173652120545	7.43404928144797e-23	0.739173652120545	7.43404928144797e-23	0.805064438383292	1.12463169438733e-29	0.713520758903713	9.88177177504033e-21	-0.38460651262639	9.49353933365141e-06	-0.851709482421002	2.53344240111487e-36	-0.573527248766187	2.7340606143888e-12	0.200791923323946	0.0247497001060624
C1orf226	blue	0.739860432226088	6.47080419470066e-23	-0.739860432226088	6.47080419470066e-23	-0.739637147260418	6.76975624267202e-23	-0.812697543686239	1.23833995394643e-30	0.138708947271187	0.122903407768993	0.796838560614563	1.08969498300756e-28	0.497965184111727	3.4468321663345e-09	0.30716133264733	0.000493440930735684
C21orf33	blue	0.719315464024536	3.43405023777507e-21	-0.719315464024536	3.43405023777507e-21	-0.819458602308901	1.60994646844343e-31	-0.701559381029357	8.07952115748134e-20	0.24858489141938	0.00518417068324624	0.884147642868965	1.81273015227786e-42	0.583146593130301	9.62387436546276e-13	-0.127500953982094	0.156490800041264
C21orf62	blue	0.493859137295077	4.84232548926585e-09	-0.493859137295077	4.84232548926585e-09	-0.646650627922704	3.76948621018694e-16	-0.629636280641087	3.68214665328848e-15	0.110816562075147	0.218579900908157	0.568706755478072	4.55577602872942e-12	0.439682862928	2.89464323812008e-07	0.197815112423517	0.0270136176361919
C2CD2	blue	-0.685125750872769	1.22973772820732e-18	0.685125750872769	1.22973772820732e-18	0.790105024947702	6.47898539235377e-28	0.706885607865405	3.21143212779868e-20	-0.201129533994644	0.0245034981841285	-0.82248018367559	6.29182759698559e-32	-0.660583930015899	5.22253611890239e-17	0.0952246417206903	0.290808014752745
C2orf47	blue	0.553819549633104	2.09526325090343e-11	-0.553819549633104	2.09526325090343e-11	-0.565763428785626	6.19735619331986e-12	-0.483898218711176	1.08446759293284e-08	-0.0156953314609134	0.862080082618548	0.694512168118452	2.6554990833175e-19	0.278719487700477	0.00164679699913963	-0.0190029536057518	0.833399168895496
C2orf54	blue	0.56587965181942	6.12285864327515e-12	-0.56587965181942	6.12285864327515e-12	-0.565877473161926	6.12424713145051e-12	-0.55902278804318	1.23981433240799e-11	0.181823651635306	0.0424199761965512	0.678475647349464	3.5197799064513e-18	0.454391874083544	1.02160959113342e-07	-0.0360413846642771	0.689866373840923
C3	blue	-0.829029417632386	7.71269144230014e-33	0.829029417632386	7.71269144230014e-33	0.80581208106232	9.10001403822752e-30	0.776515797233391	1.95377151015119e-26	-0.250742531764311	0.00479598884931835	-0.875986365405001	9.21628242564891e-41	-0.59121935234449	3.9009008426461e-13	-0.0757184537736649	0.401324003882591
C4orf19	blue	0.518526820192631	5.86151837919413e-10	-0.518526820192631	5.86151837919413e-10	-0.689933571070812	5.64939194308675e-19	-0.455339197108039	9.53714959591177e-08	0.112740868100813	0.210637901362952	0.627068159310296	5.1315389470534e-15	0.299041904081306	0.000704899798890297	-0.0346158043891009	0.701539400226436
C5	blue	0.555509947146042	1.76863113322097e-11	-0.555509947146042	1.76863113322097e-11	-0.416214452604911	1.38212576317184e-06	-0.648490354319343	2.92073396588632e-16	0.000134267617109424	0.998814283023024	0.637498908010878	1.30720722712146e-15	0.288691195679541	0.00109445601691998	0.341623951876896	9.65601060842537e-05
C6orf136	blue	0.772132731927092	5.57248540940234e-26	-0.772132731927092	5.57248540940234e-26	-0.800571548482957	3.93935677477145e-29	-0.832846482464513	2.17709515742562e-33	0.108049426561067	0.230369319979913	0.86050271770809	7.81988669911131e-38	0.515042263978887	7.98040517599352e-10	0.236878098043247	0.00782017536334557
C6orf203	blue	0.52737244988502	2.63586994463297e-10	-0.52737244988502	2.63586994463297e-10	-0.480626654275482	1.40541923443431e-08	-0.539654048845189	8.35822454386493e-11	-0.285115174634671	0.00126932573353619	0.639385310716692	1.01509569270858e-15	0.148341165195909	0.0987405293108957	0.503104583087683	2.23801469216483e-09
C7orf55	blue	0.673070309304769	8.10981101957504e-18	-0.673070309304769	8.10981101957504e-18	-0.826041719683861	2.03133566887316e-32	-0.687720861292907	8.0962351776077e-19	0.193093921922121	0.0309655710426008	0.825642388214944	2.30880552896636e-32	0.451714759858946	1.23936531276663e-07	0.0585827184246384	0.516369205370008
C7orf60	blue	-0.590557400113742	4.20468254502862e-13	0.590557400113742	4.20468254502862e-13	0.583406051132405	9.35217628134265e-13	0.616701714784249	1.90018552268749e-14	-0.451655415782083	1.24466179098282e-07	-0.624886018783567	6.78712996153672e-15	-0.541380317892947	7.08566229578284e-11	0.266101265296398	0.00270432899164264
C8orf4	blue	0.624015874017683	7.58308479328145e-15	-0.624015874017683	7.58308479328145e-15	-0.426912684371614	6.87666421347681e-07	-0.601782272752948	1.15152885569616e-13	-0.015028188587278	0.867888083307198	0.546330038502201	4.38961791425865e-11	0.286742296054819	0.00118682132571985	0.478007892171427	1.7261682513947e-08
C9orf66	blue	0.605063719721808	7.81029607768425e-14	-0.605063719721808	7.81029607768425e-14	-0.606378022525254	6.6771689311032e-14	-0.499682212782753	2.98609549594189e-09	0.147678408592223	0.100272912939804	0.751041036498918	6.34420422024766e-24	0.465115563960361	4.63294445816313e-08	-0.156508656289426	0.0813338137522692
CA10	blue	0.771039210952311	7.21158592601725e-26	-0.771039210952311	7.21158592601725e-26	-0.762754707084851	4.86082801537864e-25	-0.821165498433458	9.48977882778545e-32	0.228588341020259	0.0103454773487141	0.856471010641587	3.96504923759041e-37	0.472594963903464	2.62580459892044e-08	0.188298693411593	0.0354707240401993
CA12	blue	0.619262538932418	1.38133078341282e-14	-0.619262538932418	1.38133078341282e-14	-0.712019823183317	1.29385671843804e-20	-0.519813575455382	5.22562207123617e-10	0.14621765294648	0.103716480955554	0.701949668035454	7.55658185335906e-20	0.54758268699173	3.88381867290123e-11	-0.0815417451917082	0.365988958135874
CA2	blue	0.675954942910025	5.2061380871128e-18	-0.675954942910025	5.2061380871128e-18	-0.780573706531389	7.24737401693214e-27	-0.652236397063235	1.72797979042173e-16	0.0170025175703652	0.85072161220149	0.821137864794566	9.57176178079828e-32	0.545366838453335	4.82125316191382e-11	0.0635078955843173	0.481671127460108
CA4	blue	0.668737522826962	1.56354751094713e-17	-0.668737522826962	1.56354751094713e-17	-0.61880966158934	1.46178247130602e-14	-0.604595060859571	8.2578394960647e-14	0.202613976318994	0.0234456883368503	0.755629802748906	2.35947504713764e-24	0.394921750846181	5.17238668123305e-06	0.00406436116610089	0.964119577518181
CACNA2D2	blue	0.66332341299959	3.49723143161244e-17	-0.66332341299959	3.49723143161244e-17	-0.742203984544818	4.01668497946655e-23	-0.759021894879028	1.11978116508195e-24	0.547415297924531	3.9479930808295e-11	0.754351741673192	3.11461911529277e-24	0.577087658845696	1.86504876148146e-12	-0.188557538992667	0.0352141599993297
CADM1	blue	0.502269228045543	2.40192800323053e-09	-0.502269228045543	2.40192800323053e-09	-0.506138824134927	1.72848228547235e-09	-0.511363933720713	1.10118811514386e-09	0.0494464715355136	0.583959983049749	0.481560699900422	1.30551364915976e-08	0.208355135674921	0.0197148965999374	0.353581943341197	5.23430985727824e-05
CADPS2	blue	0.693721049579418	3.0285282287106e-19	-0.693721049579418	3.0285282287106e-19	-0.698320357175458	1.40203175906187e-19	-0.746459190867458	1.66750764611646e-23	0.0744818644433279	0.40907975711625	0.744048904190032	2.74952362466695e-23	0.412179031594242	1.78739481941261e-06	0.385146047616239	9.20136769736351e-06
CALB1	blue	0.807026861740973	6.43807540754218e-30	-0.807026861740973	6.43807540754218e-30	-0.788236691654766	1.05029624482292e-27	-0.860598029667797	7.52083936775656e-38	0.17949261140774	0.0451853258139233	0.943391966927313	8.50060809061166e-61	0.553854427017622	2.0879696056068e-11	0.174541599078299	0.0515586138200262
CALML3	blue	0.528787652702331	2.31452160115466e-10	-0.528787652702331	2.31452160115466e-10	-0.527564799548151	2.58979288408661e-10	-0.521379348838665	4.54119462700531e-10	0.239107368428796	0.00724179352781528	0.650056289072917	2.34741564925672e-16	0.456039983518245	9.06288659379105e-08	-0.153859117282139	0.0866882783130054
CAPN3	blue	0.653779391378538	1.38902837626144e-16	-0.653779391378538	1.38902837626144e-16	-0.615177413512988	2.29424526994294e-14	-0.657639880844286	7.99891191676119e-17	0.142878130000067	0.111937540913023	0.75725262352829	1.6543371363027e-24	0.424421559459482	8.10785505418843e-07	0.0022011972060774	0.980563125394503
CAPS	blue	0.752950080438833	4.21512679136724e-24	-0.752950080438833	4.21512679136724e-24	-0.783706076810501	3.32202939103158e-27	-0.78895130626016	8.73604279835315e-28	0.166981149044183	0.0627102275591783	0.764713148181744	3.11808048631271e-25	0.709342784455793	2.08359755663067e-20	0.0927651861197575	0.30350436808187
CARKD	blue	0.670194075761078	1.25546021512786e-17	-0.670194075761078	1.25546021512786e-17	-0.663538250836545	3.388358102604e-17	-0.681913634658292	2.05074883789795e-18	-0.0783061065292499	0.385379368014872	0.725281135060076	1.1247226466285e-21	0.491448359737536	5.89971399113319e-09	0.30864150704265	0.000461866668962435
CASR	blue	0.817309185218566	3.10783888436813e-31	-0.817309185218566	3.10783888436813e-31	-0.813703473114644	9.1897179872272e-31	-0.82979251468284	6.00452108470953e-33	0.259821034564893	0.00343206674224133	0.854586247409334	8.32731334372145e-37	0.655365560813147	1.1082945091802e-16	0.115160202454189	0.200948263856846
CAT	blue	0.681038210064347	2.35479560466615e-18	-0.681038210064347	2.35479560466615e-18	-0.666172738099305	2.29423507468155e-17	-0.558217895151631	1.3454456793412e-11	0.0904773796427768	0.315636452927289	0.777707469105723	1.46330460249635e-26	0.36883938910381	2.31063427584578e-05	-0.0188226785033937	0.834957090341701
CAV2	blue	-0.75623098475798	2.06935530673068e-24	0.75623098475798	2.06935530673068e-24	0.765168452030449	2.81054783264231e-25	0.844655732549401	3.51957067010711e-35	-0.457617141993541	8.07663126533634e-08	-0.841367810069903	1.14790648122877e-34	-0.495607012234683	4.1922465793394e-09	0.0238694955754922	0.791606030292945
CBLN3	blue	-0.565573968788919	6.32068206305892e-12	0.565573968788919	6.32068206305892e-12	0.496726834798028	3.82076791302154e-09	0.587333468209683	6.04364196242855e-13	0.291831896601911	0.000959334490464816	-0.581607342423199	1.14001144535324e-12	-0.423911464523807	8.38459283978273e-07	-0.452455556648752	1.17503505274493e-07
CBR1	blue	0.665659982000081	2.47590209899972e-17	-0.665659982000081	2.47590209899972e-17	-0.770450371546739	8.28083577043325e-26	-0.721924314006839	2.11527519169109e-21	0.060883342862357	0.500003608213977	0.759241087057164	1.06667881808711e-24	0.5556014930706	1.75242515106821e-11	0.151061332972541	0.0926436840674981
CBR4	blue	0.669256451913279	1.44616228030411e-17	-0.669256451913279	1.44616228030411e-17	-0.766064695457713	2.28940457834782e-25	-0.65867517719917	6.88901872349745e-17	-0.0645694235370522	0.474360294980423	0.78557512570214	2.07283447094197e-27	0.340528603748379	0.00010200597773186	0.240724380528493	0.00684631659742592
CCBL2	blue	0.5178900838128	6.20314490517762e-10	-0.5178900838128	6.20314490517762e-10	-0.464713872570888	4.77457447719476e-08	-0.610403430498519	4.11275353277173e-14	0.0755435888185249	0.402415413777272	0.607872182193469	5.58238914054875e-14	0.22142112289017	0.0130802479138588	0.333551152110512	0.000143995437444556
CCDC178	blue	0.519499203059038	5.37454477273674e-10	-0.519499203059038	5.37454477273674e-10	-0.545651071984105	4.68978897167087e-11	-0.554625941428243	1.93276530136906e-11	0.468431287589704	3.60799212139637e-08	0.534784705452535	1.32519575335471e-10	0.222604020529662	0.0125894609206508	-0.039941616305353	0.65830750420622
CCDC186	blue	0.542966205549922	6.08304000539146e-11	-0.542966205549922	6.08304000539146e-11	-0.465468937278834	4.51168405043606e-08	-0.560872940091137	1.02652957624891e-11	-0.191128845416294	0.032749404165476	0.605237061394206	7.65080362200876e-14	0.128187270123693	0.15425440576591	0.459712259566689	6.92420777186423e-08
CCDC51	blue	0.5941442685107	2.79490341563821e-13	-0.5941442685107	2.79490341563821e-13	-0.713439250779053	1.00279120738719e-20	-0.72873728047688	5.81222617931034e-22	0.26941746717325	0.00237913103991798	0.746001432214081	1.83444250469828e-23	0.662637816326902	3.86794912203516e-17	-0.0270057833361375	0.76497434272839
CCDC64	blue	0.747790646346758	1.2619408141177e-23	-0.747790646346758	1.2619408141177e-23	-0.831943207230853	2.94520595424012e-33	-0.747920665307871	1.22794743689903e-23	0.186059873441994	0.0377562533703718	0.813539746890276	9.64804329477832e-31	0.560779734589697	1.03636743806114e-11	-0.0122072498319418	0.892520873974328
CCNB1IP1	blue	0.550668381356808	2.8664661136188e-11	-0.550668381356808	2.8664661136188e-11	-0.628599329573042	4.21177436010946e-15	-0.489579857320071	6.86844299746095e-09	0.170176276968536	0.0577780191609329	0.629182964551806	3.90519324521114e-15	0.43544043030651	3.87387061631414e-07	0.0644468356015466	0.475201481187434
CCND2	blue	-0.601937451678384	1.13069319339309e-13	0.601937451678384	1.13069319339309e-13	0.673427004017533	7.67936640221377e-18	0.479280509566953	1.56239673897266e-08	-0.147877107152509	0.099811541966273	-0.724857806278355	1.21860505990854e-21	-0.42780083444685	6.48242559425886e-07	0.103986343600309	0.248477833433581
CD151	blue	-0.518804692624695	5.71818169095942e-10	0.518804692624695	5.71818169095942e-10	0.360613660585371	3.60934446190079e-05	0.567609292951064	5.11149428731979e-12	0.0233880217355395	0.795716659751186	-0.611086369742844	3.78556296921066e-14	-0.332877855222447	0.00014880212111105	-0.368801445066287	2.31545784179044e-05
CD200	blue	-0.693514810079288	3.13388637586499e-19	0.693514810079288	3.13388637586499e-19	0.698325355751351	1.40084763487449e-19	0.738569328131146	8.39654200805391e-23	-0.371022032151973	2.04853441761959e-05	-0.767973186996193	1.47477596216363e-25	-0.536019225920121	1.17986934216586e-10	-0.0142747293704042	0.874455998818565
CD70	blue	-0.642315714391531	6.82913787728528e-16	0.642315714391531	6.82913787728528e-16	0.480774668294977	1.38911276842006e-08	0.749864509879068	8.14725930345737e-24	-0.141682060916548	0.115002437012034	-0.678351820064744	3.5884427600738e-18	-0.168674511376855	0.0600550587981553	-0.419835479958745	1.09420626000018e-06
CD82	blue	0.521864241134332	4.34736894852485e-10	-0.521864241134332	4.34736894852485e-10	-0.455371909918212	9.51449271205941e-08	-0.524505095233433	3.42396135711273e-10	0.0390117554994081	0.665779686713302	0.43348766882765	4.4240469026746e-07	0.592411200505989	3.40673503211363e-13	0.194512517970089	0.0297296220227549
CDH1	blue	0.582235033864396	1.06404254141219e-12	-0.582235033864396	1.06404254141219e-12	-0.530328432470684	2.00766544797282e-10	-0.453501535894066	1.08961339263074e-07	-0.0188905290593992	0.834370656427097	0.578544222832093	1.59276754822659e-12	0.225807338956026	0.0113403672776645	0.262081629089954	0.0031519800574128
CDH16	blue	0.765920562618987	2.36631868353598e-25	-0.765920562618987	2.36631868353598e-25	-0.873429852633267	2.98112221280548e-40	-0.782130532017495	4.92610891828794e-27	0.254465814716207	0.00418684468402591	0.846404404353718	1.85590528895281e-35	0.577121605462955	1.85821815154181e-12	-0.00107350539901986	0.990520093487634
CDH2	blue	-0.579530624485064	1.430689007458e-12	0.579530624485064	1.430689007458e-12	0.533818599544748	1.45082838981357e-10	0.706530681711687	3.4172571847045e-20	-0.309594483148784	0.00044253501002474	-0.570022658554416	3.96628768041935e-12	-0.438990321617193	3.03648312073533e-07	-0.245465757108711	0.00579492021736161
CDH3	blue	0.549725727717516	3.14620971418001e-11	-0.549725727717516	3.14620971418001e-11	-0.415535105073374	1.44360730501874e-06	-0.642799851277807	6.39362228184024e-16	0.0235175223165176	0.794610480220486	0.510663001518745	1.17036202311994e-09	0.314858956591384	0.000348532581663525	0.454277707709379	1.03009717381599e-07
CDH6	blue	-0.589734099394391	4.614628566568e-13	0.589734099394391	4.614628566568e-13	0.520929395797047	4.72848561912906e-10	0.697172971742446	1.7013332704427e-19	-0.256796451345234	0.00384176505920514	-0.605798895970429	7.15528847219898e-14	-0.428397522672093	6.22974793718287e-07	-0.247844179501451	0.0053237590289407
CDHR2	blue	0.359961372881833	3.73734361549737e-05	-0.359961372881833	3.73734361549737e-05	-0.50243256590944	2.36899559244377e-09	-0.318620014948371	0.000293075589257707	0.0649487039129749	0.47176283552552	0.520272422458658	5.01537670815323e-10	0.331430231622755	0.000159646302775195	-0.215027007324635	0.0160330104757556
CDHR5	blue	0.0998905792408484	0.267703977386953	-0.0998905792408484	0.267703977386953	-0.249391093085949	0.00503596145953081	0.102419727449473	0.255715915335918	0.169416540870917	0.0589209419787342	0.219848741721443	0.013758457483541	0.155316815336223	0.0837086543390446	-0.581957906880046	1.09695789606662e-12
CDK2AP1	blue	-0.464991204492483	4.67635605438415e-08	0.464991204492483	4.67635605438415e-08	0.570575094806391	3.74145944984261e-12	0.437027127848115	3.47548744106769e-07	-0.160355685503248	0.0740347364816011	-0.636277983509308	1.53826349525859e-15	-0.478543912865193	1.65527559038762e-08	0.247922272714509	0.00530888576768327
CDK7	blue	-0.58845760782656	5.32789256396834e-13	0.58845760782656	5.32789256396834e-13	0.486605426382362	8.73278436155271e-09	0.61011952190285	4.25670869247389e-14	-0.460411117648516	6.57609534495526e-08	-0.573040969005294	2.87966404417727e-12	-0.427557625874058	6.58818934365261e-07	-0.0148286533119892	0.869626577783631
CDKN1A	blue	-0.519058992850062	5.58996892058894e-10	0.519058992850062	5.58996892058894e-10	0.5517519169189	2.57457702765395e-11	0.538094910195814	9.69514285430461e-11	-0.130864678560707	0.14575889789692	-0.653951670871013	1.3554678528056e-16	-0.29025778124858	0.00102502332045145	-0.0106056259120121	0.906553733414825
CDKN1C	blue	0.606741393703007	6.39316671315527e-14	-0.606741393703007	6.39316671315527e-14	-0.493678014489762	4.91497755554448e-09	-0.605228528974899	7.65857981613814e-14	0.171958510970093	0.0551681997733293	0.663418014914905	3.4488765454999e-17	0.277374707698373	0.00173811807506057	0.224262667604477	0.0119284329491641
CDKN2C	blue	-0.570266546915368	3.86546343959481e-12	0.570266546915368	3.86546343959481e-12	0.539048872998077	8.85452937271515e-11	0.556451996165262	1.60857029165857e-11	-0.18283870480336	0.0412607744454992	-0.565820234000689	6.16083579967736e-12	-0.230737678043285	0.00962996089561636	-0.105193163042726	0.24299949351569
CDS1	blue	0.553319532624848	2.20257532948387e-11	-0.553319532624848	2.20257532948387e-11	-0.733904931763434	2.12499003985884e-22	-0.560629394932415	1.05242832402326e-11	-0.0367935096009127	0.683736814284198	0.621707884028665	1.01592377176857e-14	0.354465798687727	4.99776619050995e-05	0.188455378360853	0.0353152326599848
CEACAM1	blue	0.656747956084961	9.09320657042255e-17	-0.656747956084961	9.09320657042255e-17	-0.571722280943181	3.31331559397305e-12	-0.59044670478487	4.25767238024624e-13	0.376691809616795	1.49226185176529e-05	0.731156700186044	3.6392251172639e-22	0.415361935522343	1.45968975962977e-06	-0.13506437143898	0.133152539898188
CEBPB	blue	-0.560414687066481	1.07578384767245e-11	0.560414687066481	1.07578384767245e-11	0.69307787943542	3.36903994977582e-19	0.484730854989329	1.01478235544351e-08	-0.207859221659847	0.0200155851973072	-0.703015198037955	6.29140177801061e-20	-0.45652510766125	8.74787457268599e-08	0.223353326328554	0.0122869709089253
CEL	blue	0.781574871274849	5.65599059745825e-27	-0.781574871274849	5.65599059745825e-27	-0.782316418133819	4.70317648854652e-27	-0.791825235425144	4.13467636572259e-28	0.24069826507181	0.00685254829740272	0.887870899471498	2.73401350938503e-43	0.581063903417315	1.21000659559161e-12	0.10285619747548	0.253684948723674
CELP	blue	0.667784323521337	1.80381886246459e-17	-0.667784323521337	1.80381886246459e-17	-0.733783135762238	2.17657223513995e-22	-0.678332185117169	3.59944969149229e-18	0.421899862826661	9.56602122621709e-07	0.777722114016379	1.45809934520158e-26	0.721802780952773	2.16383085712391e-21	-0.164721576687847	0.0664017408381183
CES2	blue	0.113754172337292	0.206539665276972	-0.113754172337292	0.206539665276972	-0.281138004406512	0.00149346163308535	0.0616301114611159	0.49475049726654	0.194414475455932	0.0298136724530335	0.232515609417364	0.00907139428794395	0.324230948952971	0.000225349638520546	-0.587566348742233	5.88810066249261e-13
CGN	blue	0.806285951172385	7.95323551977824e-30	-0.806285951172385	7.95323551977824e-30	-0.82272423045536	5.8275162042448e-32	-0.762230401950738	5.47037002942829e-25	0.180997612251611	0.0433832890213332	0.869607479144784	1.64573640822176e-39	0.493783991903277	4.87234170090237e-09	0.118449831921055	0.188294306500333
CHDH	blue	0.644537147541123	5.04228731248924e-16	-0.644537147541123	5.04228731248924e-16	-0.752212391731167	4.93874608913739e-24	-0.605511577739626	7.40466717185276e-14	0.198537696504157	0.0264484485427576	0.795450144610427	1.5823703052403e-28	0.497264804481269	3.65376396632801e-09	-0.176901561126002	0.0484336539765868
CHGB	blue	0.713869908229414	9.27894678412676e-21	-0.713869908229414	9.27894678412676e-21	-0.709886905834351	1.89210151897985e-20	-0.691267509911859	4.54057525067891e-19	0.162729302003067	0.0698014676468612	0.705729444877387	3.93037973425289e-20	0.510258553107578	1.21216027519459e-09	0.151625199438807	0.0914180266167104
CHI3L1	blue	0.503012976990359	2.25545021426312e-09	-0.503012976990359	2.25545021426312e-09	-0.473797393967197	2.39367503302135e-08	-0.612632601584151	3.13543437513767e-14	0.0981006282853095	0.276415331100889	0.591555373923477	3.75494993229636e-13	0.297140220224332	0.000765182026884718	0.198010687155668	0.0268596417242662
CHST14	blue	-0.797239992281618	9.77756308554786e-29	0.797239992281618	9.77756308554786e-29	0.80743751121648	5.72415681736021e-30	0.811825948775443	1.60121401869647e-30	-0.207067852614792	0.0205036061580942	-0.906034369062105	9.20111933937982e-48	-0.634115524336189	2.04860180786877e-15	-0.0151010020074949	0.867253837218372
CHST15	blue	-0.698190834123088	1.43305755501719e-19	0.698190834123088	1.43305755501719e-19	0.822426277432199	6.39917422829109e-32	0.785083837455636	2.3474981471896e-27	-0.220086054950165	0.0136541724995933	-0.853398147712593	1.32226788396147e-36	-0.569331313708145	4.26612517202088e-12	-0.0377674707538858	0.675829904999173
CHSY1	blue	-0.658740444785085	6.82431468450286e-17	0.658740444785085	6.82431468450286e-17	0.78472090997501	2.57297532079543e-27	0.643600853407687	5.73171674760857e-16	-0.416581543056704	1.34994715650957e-06	-0.790077323360638	6.52579331974312e-28	-0.567586761162116	5.1235643457496e-12	0.275999702009348	0.00183622477983867
CIPC	blue	0.460227558687134	6.66587177298368e-08	-0.460227558687134	6.66587177298368e-08	-0.340976215740719	9.97468244912732e-05	-0.442612050978692	2.36161989176642e-07	-0.199323442258518	0.0258453599556775	0.443057708715898	2.28923298691931e-07	-0.0175206922232125	0.846227380873822	0.58957979141775	4.69566092212716e-13
CIRH1A	blue	0.321294100699575	0.000258741860318587	-0.321294100699575	0.000258741860318587	-0.485654502360086	9.42510734899652e-09	-0.260431863128362	0.00335425958734561	0.256091063130312	0.00394341047097868	0.462510309500237	5.62829072019052e-08	0.276888903574333	0.00177222273675776	-0.405651289061685	2.69038029339471e-06
CISD1	blue	0.460610902722326	6.47969793398627e-08	-0.460610902722326	6.47969793398627e-08	-0.650645581344408	2.16138732200657e-16	-0.443916238834123	2.15570931236986e-07	0.0879686892198476	0.329296497349136	0.618047835995964	1.60749721759615e-14	0.404480354761819	2.89251498908831e-06	-0.169066653356754	0.0594535020049758
CISH	blue	0.50364221615036	2.13827040212963e-09	-0.50364221615036	2.13827040212963e-09	-0.635365033366525	1.73652517408973e-15	-0.5396329520647	8.37506487070527e-11	0.245612335937085	0.00576484384538046	0.647576687159945	3.31595548715415e-16	0.547722093636261	3.83114269088451e-11	-0.262004324773613	0.00316120745540231
CKMT2	blue	0.505338221841433	1.85086908942e-09	-0.505338221841433	1.85086908942e-09	-0.645245302563027	4.5751331745127e-16	-0.514062471295199	8.69832836797443e-10	0.0758262205500123	0.400652258634572	0.618712888708452	1.47955481868482e-14	0.428950687589569	6.00389842538258e-07	0.075137459343463	0.404957021105131
CLCN5	blue	0.69692276589953	1.77444000920281e-19	-0.69692276589953	1.77444000920281e-19	-0.790319556870196	6.12744806838278e-28	-0.662606935187996	3.88551833529897e-17	0.0936393836329424	0.298950484744322	0.832227795778325	2.67825334332463e-33	0.44119111584527	2.60728588913343e-07	0.0386858927632583	0.66840607963037
CLCNKB	blue	0.844714223504615	3.44547128507163e-35	-0.844714223504615	3.44547128507163e-35	-0.840594724373718	1.50983735243395e-34	-0.887191433732411	3.88035899300811e-43	0.222602794771499	0.0125899610391255	0.930066692816254	2.49929650451306e-55	0.593411088806087	3.03948486816715e-13	0.189166202147772	0.0346170204719257
CLDN10	blue	0.765354210396593	2.69378508207726e-25	-0.765354210396593	2.69378508207726e-25	-0.817863196511436	2.62538850240242e-31	-0.630728697171075	3.19431823625158e-15	0.147788067849017	0.100018080840612	0.822407841406794	6.43629724039632e-32	0.488240052920481	7.65525948770629e-09	0.0117205207915127	0.896782109709119
CLDN14	blue	0.698700241651632	1.314766567288e-19	-0.698700241651632	1.314766567288e-19	-0.65034170591956	2.25544760562001e-16	-0.716532746817487	5.723569174815e-21	0.0509812605408206	0.572326195087409	0.694352372303577	2.72704010175756e-19	0.628783170907865	4.11276272280256e-15	0.191728286433276	0.0321962621887453
CLDN16	blue	0.787627678619425	1.22812940039381e-27	-0.787627678619425	1.22812940039381e-27	-0.709662205493922	1.96900350868923e-20	-0.782440327531989	4.56008995791765e-27	0.32687830400075	0.000198718861108267	0.806835272426371	6.80031673517561e-30	0.4030246309845	3.1639072076414e-06	0.140520577907451	0.11804072338694
CLDN19	blue	0.754287600631296	3.15818392481125e-24	-0.754287600631296	3.15818392481125e-24	-0.721826653423511	2.15420804840126e-21	-0.727882686278626	6.8492552441259e-22	0.326513980738514	0.000202201805541713	0.736671759010419	1.22795792015672e-22	0.508980826153569	1.35386343877038e-09	0.119240229434016	0.185342407462158
CLDN8	blue	0.851509985905816	2.73426567717069e-36	-0.851509985905816	2.73426567717069e-36	-0.807219501571601	6.0929245647224e-30	-0.890679701161489	6.2746149715991e-44	0.169214224728164	0.0592284061190245	0.932708458791762	2.53887072678855e-56	0.554350282371739	1.98689307025376e-11	0.270744360566671	0.00225923623865604
CLIC1	blue	-0.736139482211185	1.36532116575123e-22	0.736139482211185	1.36532116575123e-22	0.790646874215524	5.62678996417342e-28	0.742498182038725	3.781920949825e-23	-0.222616586705837	0.0125843348288966	-0.83798033885791	3.77387389334549e-34	-0.472359781982752	2.67366179294134e-08	-0.0557071637454674	0.537203484871165
CLIC5	blue	0.721092799966243	2.47001283553928e-21	-0.721092799966243	2.47001283553928e-21	-0.660493901861075	5.29144160003654e-17	-0.769293633611421	1.08519255460912e-25	0.110988457724918	0.217861929033039	0.855027513488808	7.00593755946076e-37	0.450845197679815	1.31917275412667e-07	0.201498872061952	0.0242365629408896
CLIP2	blue	-0.626964703893815	5.20027826553459e-15	0.626964703893815	5.20027826553459e-15	0.618844308593151	1.45547010562294e-14	0.633101877080203	2.34123996033929e-15	-0.181187062635624	0.0431607571334289	-0.764408956010039	3.34164170242137e-25	-0.435905188525404	3.75288520951865e-07	-0.013946528594223	0.877319630723669
CLMN	blue	0.734611749287906	1.84839906458824e-22	-0.734611749287906	1.84839906458824e-22	-0.68048709840549	2.56829200395358e-18	-0.666605498111743	2.1510715179552e-17	0.159496663707119	0.0756169301663814	0.771695727116901	6.17838451442415e-26	0.388274185452215	7.66776653230839e-06	0.179198281931242	0.0455449343953918
CLN5	blue	0.521583974208849	4.45840498333996e-10	-0.521583974208849	4.45840498333996e-10	-0.535761786412211	1.20884461418588e-10	-0.52786011922073	2.52055802849687e-10	-0.279243664789977	0.00161239860148262	0.62296380188079	8.66711461549286e-15	0.226625928991304	0.0110391543541719	0.439511947393251	2.92904936547528e-07
CLPTM1	blue	0.493648019006679	4.92711001011796e-09	-0.493648019006679	4.92711001011796e-09	-0.607611710250274	5.75979741326973e-14	-0.509510812486452	1.2932512850206e-09	0.385691043589086	8.91486719220227e-06	0.611239622185959	3.71569138055706e-14	0.470048754315891	3.1906086483344e-08	-0.353631381279014	5.22080697984449e-05
CLU	blue	-0.585886924723359	7.10286037888518e-13	0.585886924723359	7.10286037888518e-13	0.447145013397363	1.71707547885981e-07	0.567221827570734	5.32294059194156e-12	-0.340669796438227	0.000101288261786421	-0.629526091417923	3.73519590742752e-15	-0.373673547371333	1.76772283392337e-05	-0.0152196544013905	0.866220488730058
CMBL	blue	0.500073586678764	2.88968991837378e-09	-0.500073586678764	2.88968991837378e-09	-0.686091972688033	1.05304054550749e-18	-0.298643782977276	0.000717146913491715	0.135212557951401	0.132723456499422	0.626398801285343	5.5924163450787e-15	0.550151128314132	3.0168459451636e-11	-0.431616607146358	5.02046264950008e-07
CMTM4	blue	0.782447559416127	4.55187172446239e-27	-0.782447559416127	4.55187172446239e-27	-0.873239444515846	3.25018366611185e-40	-0.798209083561579	7.51885590573805e-29	0.0891175128171516	0.322994765142154	0.883470288272709	2.53957543873388e-42	0.545654905370994	4.68803983871291e-11	0.234210552525181	0.00856570382601186
CNDP1	blue	0.551416078699755	2.66182794559291e-11	-0.551416078699755	2.66182794559291e-11	-0.582911966969344	9.87614403909169e-13	-0.524190999795732	3.52297083212859e-10	0.630318978246646	3.36942971452541e-15	0.652185894324077	1.74033609905287e-16	0.287639480972724	0.00114345121142498	-0.298344734238673	0.000726474421257666
CNKSR1	blue	0.731977107526455	3.10141557414404e-22	-0.731977107526455	3.10141557414404e-22	-0.746951166153484	1.50464941714183e-23	-0.764863695767299	3.01291825437104e-25	0.0772475944229253	0.391854964015844	0.742668468002672	3.65222146327304e-23	0.656131353822295	9.93354386902393e-17	0.195244018351945	0.0291088469267247
CNOT8	blue	-0.719761182188154	3.16243733158067e-21	0.719761182188154	3.16243733158067e-21	0.772864361881781	4.68573989885352e-26	0.751055142592148	6.3251524299038e-24	-0.547749740028061	3.82077861481701e-11	-0.768700825867873	1.24573088127645e-25	-0.660314272764976	5.43158124999994e-17	0.238895712875372	0.00729502953524209
COASY	blue	0.601538668288516	1.18499089693328e-13	-0.601538668288516	1.18499089693328e-13	-0.710317426620739	1.75286362392402e-20	-0.647725463733707	3.24822839244888e-16	0.638958513471634	1.0750387830302e-15	0.664046860436529	3.14360300376103e-17	0.506654419590992	1.65382770667428e-09	-0.319350275952336	0.000283303400145284
COBLL1	blue	0.767228087027201	1.75190431545798e-25	-0.767228087027201	1.75190431545798e-25	-0.769824291243112	9.58780603710013e-26	-0.78099068610608	6.53739439037562e-27	0.0469424348249223	0.603170586917498	0.801710956728746	2.87529499355419e-29	0.415415168780052	1.45472790220731e-06	0.36221384942908	3.31253586405922e-05
COL4A3	blue	0.710080629391791	1.82816087316714e-20	-0.710080629391791	1.82816087316714e-20	-0.779641486435406	9.11865712925328e-27	-0.747377074808049	1.3763007747229e-23	0.0231100024091749	0.798092837528708	0.809204171076961	3.44116745901218e-30	0.414370410292762	1.55509996837017e-06	0.266790798001358	0.00263358187660401
COL4A4	blue	0.709545998383633	2.00996299312014e-20	-0.709545998383633	2.00996299312014e-20	-0.724694332495359	1.25687151573847e-21	-0.793446660186189	2.69704374206334e-28	0.0338480539528407	0.707855097933824	0.774170535349793	3.43318544785832e-26	0.384805666826565	9.38468777896157e-06	0.38250209508915	1.07189210013357e-05
COL4A5	blue	0.724292889739151	1.355891514337e-21	-0.724292889739151	1.355891514337e-21	-0.692316359384903	3.82067003134176e-19	-0.830670614798065	4.4946406605312e-33	0.0868951435630655	0.335255930631542	0.763726860758138	3.90146525201578e-25	0.379299520053875	1.28733784331155e-05	0.436621276734643	3.57349725962359e-07
COL4A6	blue	0.704950249687806	4.50116443810106e-20	-0.704950249687806	4.50116443810106e-20	-0.721898797260521	2.12538073057656e-21	-0.77914071251883	1.03113307874877e-26	0.261989146883464	0.00316302201166809	0.772201299056776	5.48285283769434e-26	0.457825469400293	7.95430179407155e-08	0.188170061080185	0.0355988073898809
COL9A2	blue	0.728531021413731	6.04750100102608e-22	-0.728531021413731	6.04750100102608e-22	-0.717426481119259	4.8607285137778e-21	-0.744185792157059	2.67293052822127e-23	0.605562933525654	7.35948200686459e-14	0.738756211680085	8.0865778421411e-23	0.45082935586415	1.3206712656821e-07	-0.123451658638973	0.170182346702834
COLEC11	blue	0.641813504737448	7.31137741109748e-16	-0.641813504737448	7.31137741109748e-16	-0.56806287846484	4.8742858982306e-12	-0.655285386478898	1.12105151952355e-16	0.300740386071986	0.000654777016360815	0.775293042843834	2.62353235027311e-26	0.435309850434708	3.90852634626122e-07	-0.0475567470286339	0.598431728650206
COLGALT1	blue	-0.796280126729145	1.26652837282565e-28	0.796280126729145	1.26652837282565e-28	0.806024095852727	8.56819264029043e-30	0.803960549690951	1.53488405266873e-29	-0.198787234418801	0.0262556309283255	-0.895103203548943	5.68423339742828e-45	-0.426158889359291	7.2290642340948e-07	-0.151444373967657	0.0918096705441331
COMMD8	blue	0.668145604853266	1.708793402676e-17	-0.668145604853266	1.708793402676e-17	-0.59836284778102	1.71765273918303e-13	-0.729291116710478	5.22384115379981e-22	-0.0903381450927174	0.316384821543663	0.78748422108512	1.27412976904008e-27	0.328509970933035	0.000183792394730443	0.343931978703348	8.59606304703174e-05
COPG2IT1	blue	0.653309656086462	1.48469670094452e-16	-0.653309656086462	1.48469670094452e-16	-0.660252488629603	5.48061313573643e-17	-0.702610090226695	6.74596317617292e-20	0.577620653012472	1.76055535301458e-12	0.727810051233632	6.94530018612718e-22	0.527627957039524	2.57483374632694e-10	-0.116563548454923	0.195477145314326
CORO1C	blue	-0.773751193617261	3.79457192122051e-26	0.773751193617261	3.79457192122051e-26	0.832130047132171	2.76715491663054e-33	0.774759552808647	2.98185564302078e-26	-0.445366743168824	1.94684262303853e-07	-0.845675682563717	2.42548059475956e-35	-0.595756145249318	2.32244094927187e-13	0.0736697645951218	0.41422073774315
CORO2B	blue	0.731762668369142	3.23397939983407e-22	-0.731762668369142	3.23397939983407e-22	-0.70229630849077	7.11992711487401e-20	-0.835449870282592	9.0198662159407e-34	0.348004631881551	6.98598159153457e-05	0.782065763967091	5.00618887659457e-27	0.449577917572483	1.44432628012056e-07	0.195973670959738	0.0285006515266996
COTL1	blue	0.330434303691168	0.000167528485239114	-0.330434303691168	0.000167528485239114	-0.136775912362157	0.128260870745948	-0.377504733464757	1.42529625354015e-05	-0.107951626153691	0.230794014598427	0.402144526578048	3.33950567840956e-06	0.211785448890262	0.0177397147363055	0.123778655473079	0.169044832840563
COX14	blue	0.74625666206882	1.73944879958058e-23	-0.74625666206882	1.73944879958058e-23	-0.752811813017676	4.34235785812198e-24	-0.742060128496989	4.13660663133368e-23	0.338247954853237	0.000114276056907434	0.851707452365501	2.53541119517084e-36	0.711803644047976	1.34488003120419e-20	-0.0716935697608178	0.426887587115401
COX5B	blue	0.551834050523966	2.55366316834408e-11	-0.551834050523966	2.55366316834408e-11	-0.798596919767689	6.76585108882202e-29	-0.60869210954073	5.05788310582451e-14	0.111528906812248	0.215615500630308	0.688390347046444	7.26348087805468e-19	0.683770481906041	1.5271029770215e-18	-0.0688821674473759	0.445286679163842
COX6C	blue	0.33224611206357	0.00015344743154383	-0.33224611206357	0.00015344743154383	-0.592865355725384	3.23488520960074e-13	-0.433843051521088	4.31867355409948e-07	-0.118854892634452	0.186777274226292	0.513728072847042	8.95729365246157e-10	0.518565396666444	5.84141425996045e-10	0.0899992747921595	0.318211009973069
COX7B	blue	0.764105011404617	3.58065736147663e-25	-0.764105011404617	3.58065736147663e-25	-0.841429400311016	1.1230439046532e-34	-0.809037530015341	3.61119087145886e-30	0.0264149478251846	0.769971505709977	0.8816282388182	6.28663190132235e-42	0.529972380252418	2.07488046712864e-10	0.265232781435352	0.00279587553969401
COX7C	blue	0.42757594988206	6.58016394581371e-07	-0.42757594988206	6.58016394581371e-07	-0.685636102071565	1.13308363170612e-18	-0.382546196077813	1.06917774311209e-05	0.0362777344878244	0.68793801465491	0.595637812167577	2.35431170985299e-13	0.530020077971571	2.06575183176553e-10	-0.114472703158555	0.203668479308717
COX8A	blue	0.753553272798895	3.70142757381677e-24	-0.753553272798895	3.70142757381677e-24	-0.877319141776501	4.94630413801378e-41	-0.729840945230358	4.69742412140711e-22	0.32536367821177	0.000213573991253457	0.886190756052249	6.47241990127966e-43	0.595096789263898	2.50551109496176e-13	-0.0871115766484625	0.334048985479986
CPAMD8	blue	0.725272395239566	1.12658747758491e-21	-0.725272395239566	1.12658747758491e-21	-0.711307078154326	1.46963309895694e-20	-0.709422279060394	2.05448435404611e-20	0.248858224598318	0.00513349158123525	0.691996751606639	4.02734413914192e-19	0.724581555432226	1.28395230530645e-21	0.0670654838691725	0.457409491651234
CPEB4	blue	0.615082362328765	2.32128665599733e-14	-0.615082362328765	2.32128665599733e-14	-0.636291625764328	1.53547463423685e-15	-0.583406149408166	9.35207479160325e-13	-0.113948650300028	0.205759698975377	0.757988467575568	1.4070480591755e-24	0.318087585338493	0.000300396005665768	0.213424674712344	0.0168579495008484
CPN2	blue	0.587231737250249	6.11283153407539e-13	-0.587231737250249	6.11283153407539e-13	-0.564533193322468	7.04168764279632e-12	-0.592139815823126	3.51361698585588e-13	0.379125673421385	1.30012904573826e-05	0.706029005148025	3.73029409644122e-20	0.377445955000158	1.4300416441314e-05	-0.150794186188789	0.0932289037755482
CPNE6	blue	0.519771728607145	5.24521358363049e-10	-0.519771728607145	5.24521358363049e-10	-0.531020325586918	1.88300788107413e-10	-0.516012097510637	7.32617515691021e-10	0.194876082353075	0.0294196981592126	0.599770780002443	1.45774333877694e-13	0.549349130003371	3.2651933918255e-11	-0.141291567962913	0.11601705994405
CPT2	blue	0.521970744391054	4.30587746124374e-10	-0.521970744391054	4.30587746124374e-10	-0.633271144751492	2.28969364333825e-15	-0.401943436066278	3.38090297605089e-06	0.033794252837037	0.708298429856476	0.681725184387917	2.1127829688129e-18	0.423968370659343	8.35328048188071e-07	-0.172923272012251	0.053796436948912
CR2	blue	0.473468203912055	2.45519156227696e-08	-0.473468203912055	2.45519156227696e-08	-0.448857891852761	1.5204055488326e-07	-0.563666483934194	7.70227581183509e-12	0.288397893956447	0.00110792327374193	0.591040989415086	3.98059255761418e-13	0.270221677298373	0.00230579616414012	-0.00467669241372834	0.958718335662847
CRABP1	blue	0.558038753170919	1.37011320310911e-11	-0.558038753170919	1.37011320310911e-11	-0.608287421368687	5.31048447065578e-14	-0.627559749198368	4.81679642295818e-15	0.501127214618292	2.64479797520008e-09	0.656761462029479	9.07559758126661e-17	0.385883269312751	8.81583952580487e-06	-0.132144195872462	0.14182607921393
CRHBP	blue	0.737112446515371	1.12453230783217e-22	-0.737112446515371	1.12453230783217e-22	-0.674378237641568	6.63742960446887e-18	-0.771885896301195	5.90718352883748e-26	0.239219141004574	0.00721381945493101	0.834454255046612	1.2657025081232e-33	0.413563588644975	1.63707649462888e-06	0.161999235416475	0.0710820884120299
CRIP2	blue	-0.495738153052937	4.14701196059714e-09	0.495738153052937	4.14701196059714e-09	0.527730816384713	2.55064926526395e-10	0.613507334875994	2.81711965229522e-14	0.0650279528844525	0.471221087542717	-0.658885176056102	6.6829371247598e-17	-0.438973969113299	3.0399110791459e-07	-0.194710932619783	0.029560139640497
CRNDE	blue	-0.631238148392147	2.98889053482408e-15	0.631238148392147	2.98889053482408e-15	0.559236388843174	1.21315759078079e-11	0.721453084062957	2.30969654893918e-21	-0.37655707650985	1.5036429054729e-05	-0.707646287674935	2.8102295230854e-20	-0.468506148125934	3.58757136472252e-08	-0.011500165944384	0.898712256469201
CRYAA	blue	0.750363463212106	7.32849177681698e-24	-0.750363463212106	7.32849177681698e-24	-0.722172003881885	2.01958827598061e-21	-0.750157505621536	7.65621876879912e-24	0.240290648307919	0.00695046884310915	0.878747962819613	2.51774498210577e-41	0.520500222633307	4.91404992035116e-10	-0.0431968914879659	0.632417212955813
CRYL1	blue	0.648727624779563	2.82584306991514e-16	-0.648727624779563	2.82584306991514e-16	-0.821895789707131	7.55603987809275e-32	-0.583970444534522	8.78658604432306e-13	0.295164596027129	0.000832784316423378	0.817925363280718	2.57606509385669e-31	0.536300972696129	1.14892667421833e-10	-0.294805444682362	0.000845646287296771
CRYM	blue	0.622512636737022	9.17682297388686e-15	-0.622512636737022	9.17682297388686e-15	-0.749277676150341	9.22510607324364e-24	-0.534088974105701	1.41455548497094e-10	0.30648113090424	0.000508607142321515	0.750812838325342	6.66032026773984e-24	0.631661449844464	2.82802325557845e-15	-0.343776280934501	8.66400237836227e-05
CSDC2	blue	0.62321318227284	8.39729384851582e-15	-0.62321318227284	8.39729384851582e-15	-0.661624153795502	4.48709771091477e-17	-0.598149924969856	1.7606821827518e-13	0.188192191366806	0.0355767438364787	0.755071351246905	2.66439294202299e-24	0.541366402220271	7.09512957738654e-11	-0.126983316445093	0.158193549857461
CTD-3080P12.3	blue	0.526218162740134	2.92943936037302e-10	-0.526218162740134	2.92943936037302e-10	-0.537657105006353	1.0106244341627e-10	-0.533891708848285	1.44093260746286e-10	0.0271102837891737	0.764091498157322	0.643945972260247	5.46753870681556e-16	0.420072303585066	1.07751409959891e-06	0.0689433910486488	0.444881307662472
CTH	blue	0.756902975007779	1.78627279638954e-24	-0.756902975007779	1.78627279638954e-24	-0.747833401480574	1.25066221825769e-23	-0.718310029407783	4.13309572600227e-21	0.130216981497207	0.147780879478832	0.857587601608238	2.54189260718591e-37	0.447086750097978	1.72417484298095e-07	0.0894144836459249	0.321378486103764
CTNNAL1	blue	0.715135360841164	7.38039209687201e-21	-0.715135360841164	7.38039209687201e-21	-0.557365308258122	1.46681789205293e-11	-0.818133043178441	2.41778467922636e-31	0.0373005372440629	0.679616269863253	0.733426134808712	2.33491719344038e-22	0.448724008277116	1.53496763191431e-07	0.515132389984531	7.91731181688504e-10
CTSA	blue	0.539966201311929	8.11284009207904e-11	-0.539966201311929	8.11284009207904e-11	-0.558335566782942	1.32947684413688e-11	-0.622731717183062	8.92577882039275e-15	0.0666730685170848	0.460051927449395	0.647448956449033	3.37519673054484e-16	0.491750337608696	5.75602585991728e-09	-0.0570858174102788	0.527162863603034
CTSH	blue	0.77603469152205	2.19451233098646e-26	-0.77603469152205	2.19451233098646e-26	-0.733625628363634	2.24509590640185e-22	-0.774070179377871	3.51647743706568e-26	0.252825168818941	0.00444615762129875	0.849556983884055	5.73624001495645e-36	0.612290598633145	3.26916105376786e-14	-0.0303043022769125	0.737258762774829
CTSV	blue	0.668038968312329	1.73632200195666e-17	-0.668038968312329	1.73632200195666e-17	-0.661296006673762	4.70746882633335e-17	-0.686187991720295	1.03689832225889e-18	0.0163795329031563	0.856131216784888	0.815615833047851	5.18637899365341e-31	0.606651913053349	6.46199446106983e-14	0.0890065913602956	0.323599801366366
CTXN3	blue	0.697069594690851	1.73117528524644e-19	-0.697069594690851	1.73117528524644e-19	-0.667800403016497	1.79948221844726e-17	-0.645873857190111	4.19597779837209e-16	0.167881415808907	0.0612869283611253	0.825504065940929	2.41332226803716e-32	0.466240725933352	4.2573217506337e-08	-0.0331087092151048	0.713955949792964
CUBN	blue	0.350015493048654	6.29937031911742e-05	-0.350015493048654	6.29937031911742e-05	-0.402901604867624	3.18791635268339e-06	-0.137710066245826	0.125649866140292	0.180881536464927	0.0435201061913507	0.476402835769338	1.95628864703464e-08	0.230252198212143	0.00978765251269158	-0.415497126479785	1.4471199488507e-06
CWH43	blue	0.650220933089024	2.29392726533234e-16	-0.650220933089024	2.29392726533234e-16	-0.755147061581259	2.62090146724126e-24	-0.776186100456747	2.11577710855414e-26	0.211511482136514	0.0178909141402192	0.769595949873782	1.01130371012321e-25	0.485185262652064	9.78586235319653e-09	0.1652861381848	0.0654632312571225
CXCL14	blue	0.369071769656161	2.28129874088733e-05	-0.369071769656161	2.28129874088733e-05	-0.602342001944168	1.07808016145201e-13	-0.270278682376162	0.00230067638938622	0.0923929803362508	0.305457016006116	0.520378114112607	4.96811656484902e-10	0.40647901739488	2.55564996336242e-06	-0.407924003419427	2.33564511160114e-06
CXCR4	blue	-0.813890843375792	8.69134753937966e-31	0.813890843375792	8.69134753937966e-31	0.868922091316169	2.2229356887445e-39	0.817460840472184	2.96775221362102e-31	-0.322560062779154	0.00024382228505544	-0.898277032418753	9.48968358210567e-46	-0.594811129979036	2.58910118862912e-13	0.0178920696363215	0.843009379348458
CXorf38	blue	-0.575537740765954	2.20419727632165e-12	0.575537740765954	2.20419727632165e-12	0.662933911340236	3.70337203111011e-17	0.625895733583769	5.96503241821935e-15	-0.513827909604107	8.87921037839835e-10	-0.654318485201729	1.28662012436101e-16	-0.593265469244281	3.09047450140305e-13	0.220184361068963	0.0136111752567812
CYB5D2	blue	0.780640254630587	7.12920647521653e-27	-0.780640254630587	7.12920647521653e-27	-0.854414415910475	8.90550149258089e-37	-0.755909936690678	2.21965090580901e-24	0.329270236364007	0.000177199165229383	0.903118502856232	5.50222714089257e-47	0.573855878124532	2.63972603787445e-12	-0.0554932226289535	0.538770065745588
CYC1	blue	0.395130235773495	5.10820850782533e-06	-0.395130235773495	5.10820850782533e-06	-0.668844025384435	1.53872273513494e-17	-0.403006545647924	3.1674258774673e-06	0.199356066916833	0.0258205754173103	0.531641927658984	1.77740950313393e-10	0.390114172184555	6.88198498979177e-06	-0.222953388364168	0.0124476224409306
CYCS	blue	0.603140956745309	9.81062861611095e-14	-0.603140956745309	9.81062861611095e-14	-0.731880610941785	3.16039826532934e-22	-0.700163904307788	1.02543369904287e-19	0.0275408789625508	0.760456934334627	0.697395731131883	1.63872481081252e-19	0.511444886163772	1.09345740374501e-09	0.249882694411164	0.00494745536307046
CYFIP2	blue	0.728966170183404	5.56159978335079e-22	-0.728966170183404	5.56159978335079e-22	-0.840081269994708	1.8098026612689e-34	-0.721892097985679	2.12804168677463e-21	0.195441201949449	0.02894340825302	0.831929863342354	2.95834333300075e-33	0.617964634672617	1.62424078715849e-14	0.0544569820679961	0.546389792174147
CYP17A1	blue	0.739985631139808	6.30886456413104e-23	-0.739985631139808	6.30886456413104e-23	-0.730192050073109	4.38877386274601e-22	-0.743564148402906	3.03840285132953e-23	0.183923697503946	0.0400511251341735	0.867237691018153	4.62066552724782e-39	0.58286735309915	9.92483259518309e-13	-0.00101023154757774	0.991078828202255
CYP27B1	blue	0.677585257375311	4.04349813284143e-18	-0.677585257375311	4.04349813284143e-18	-0.666494921273457	2.1868016085432e-17	-0.715096974148474	7.43195682593222e-21	0.153181448992203	0.0881019787581322	0.800554364548563	3.95804587006376e-29	0.44600164044293	1.86163040155378e-07	0.0542259130436775	0.548096060923344
CYP2B6	blue	0.604669481450789	8.18514574184258e-14	-0.604669481450789	8.18514574184258e-14	-0.55816036958718	1.35331964594517e-11	-0.561940018483884	9.20144088608413e-12	0.174195375144234	0.0520307878006798	0.693853502420337	2.96269482889087e-19	0.304261869753907	0.000561124008305527	-0.041582505465671	0.645203883595224
CYP3A7-CYP3AP1	blue	0.446974496756225	1.73793197041711e-07	-0.446974496756225	1.73793197041711e-07	-0.506157163773452	1.72577208662664e-09	-0.360149285103455	3.70003955285101e-05	0.194854815186332	0.0294377516556026	0.604884610956007	7.97848359463384e-14	0.362216135872645	3.3121286450082e-05	-0.188717491164125	0.0350564011197902
CYP4A11	blue	0.649824701690308	2.42471159555314e-16	-0.649824701690308	2.42471159555314e-16	-0.63493188673947	1.83907588057006e-15	-0.543579297214588	5.73340187078492e-11	0.297056877278529	0.000767929019223917	0.760887586789403	7.39296284319287e-25	0.495138316517309	4.35782267207663e-09	-0.259957390891027	0.00341455837751449
CYP4F2	blue	0.743436796610051	3.11908904496217e-23	-0.743436796610051	3.11908904496217e-23	-0.711363565073953	1.45489133323396e-20	-0.73111702620373	3.66742244717916e-22	0.267171769283199	0.00259521438966058	0.858259127981674	1.94194624761764e-37	0.515670723916025	7.55033596606298e-10	-0.0607421140815146	0.501000352541168
CYP4F3	blue	0.747255865001684	1.41169587790248e-23	-0.747255865001684	1.41169587790248e-23	-0.711035508657505	1.54256671783198e-20	-0.743496299826201	3.08113228537492e-23	0.207741521210635	0.0200875285489487	0.869297634065008	1.88572005435084e-39	0.497963033701283	3.44744992638406e-09	0.00558220226316517	0.950734529733128
CYP8B1	blue	0.672044641552712	9.48275117385729e-18	-0.672044641552712	9.48275117385729e-18	-0.609716231008403	4.46963723416566e-14	-0.66798159163014	1.75131228383034e-17	0.19361819153238	0.0305038199242374	0.792909188074895	3.10870035029872e-28	0.390230616429463	6.83490775518959e-06	0.0271284350459523	0.763938182878283
CYS1	blue	0.680466218867872	2.5767409577034e-18	-0.680466218867872	2.5767409577034e-18	-0.800589912922142	3.91947930949448e-29	-0.662593896917212	3.89295951580526e-17	0.142876675611006	0.111941228712175	0.796403698844524	1.2251251351184e-28	0.451521509221612	1.25669256876196e-07	0.0813172533517606	0.367314544977166
DACH1	blue	0.694475448300047	2.67177484194747e-19	-0.694475448300047	2.67177484194747e-19	-0.651702296696577	1.86309551090093e-16	-0.752144291619827	5.0113690777538e-24	0.0435353485763797	0.629750023549825	0.814017375718599	8.36987680082129e-31	0.382453922363808	1.07486449277392e-05	0.311991152370857	0.000397166555272914
DAG1	blue	0.703424375171147	5.86265982720951e-20	-0.703424375171147	5.86265982720951e-20	-0.712262889744938	1.23874296476826e-20	-0.850349989383145	4.25128725930719e-36	0.129630951832857	0.149628526959779	0.754560966997527	2.97655822739487e-24	0.586595489571172	6.56330220886766e-13	0.33750584023735	0.000118556331251908
DAK	blue	0.682748714830418	1.79656975314924e-18	-0.682748714830418	1.79656975314924e-18	-0.751233651103204	6.08883759284067e-24	-0.659515637808411	6.09965105340245e-17	0.308517996456935	0.000464428338167543	0.829596540833686	6.40401836952405e-33	0.542235044050831	6.52697836606033e-11	-0.21607721905706	0.015511541377244
DANCR	blue	0.792896524882958	3.11910603831057e-28	-0.792896524882958	3.11910603831057e-28	-0.816067057741586	4.52714227830026e-31	-0.909272436522079	1.17767533801323e-48	0.282071333254321	0.00143784848496193	0.869301606916257	1.8824358048692e-39	0.604187290104088	8.66740834978956e-14	0.204743387088786	0.0219967614360378
DAO	blue	0.71078307679048	1.61352215472676e-20	-0.71078307679048	1.61352215472676e-20	-0.754883184752628	2.77556401747712e-24	-0.671851682370827	9.76523229832442e-18	0.281175800264401	0.00149117204144675	0.860605566191518	7.49767753239047e-38	0.569979229367312	3.98450651573538e-12	-0.159040047165633	0.0764689814718899
DBH-AS1	blue	0.519826274659794	5.219690623341e-10	-0.519826274659794	5.219690623341e-10	-0.495246814430696	4.31894356351709e-09	-0.550747117514817	2.84422033180562e-11	0.229053711354271	0.0101867096530331	0.612645113328794	3.13064427264118e-14	0.37798444193139	1.38711845945039e-05	-0.102052195742232	0.257434734014395
DBI	blue	0.664650181984109	2.87554533981271e-17	-0.664650181984109	2.87554533981271e-17	-0.620385007084222	1.20002910518413e-14	-0.701652784119979	7.95124684795251e-20	0.0174005097516295	0.847269312745121	0.751254221921505	6.06216647739678e-24	0.327498184945994	0.000192920442255627	0.235216487235745	0.00827749755331154
DCLK1	blue	-0.609208535933243	4.75243051646549e-14	0.609208535933243	4.75243051646549e-14	0.571801751841353	3.28548171875446e-12	0.477351627671786	1.81693357799356e-08	-0.253178326127815	0.00438915542633334	-0.65107970992796	2.03360250000061e-16	-0.43176687928479	4.96986668386287e-07	0.12626200325016	0.160589342319438
DCPS	blue	0.562660399596657	8.54441540205609e-12	-0.562660399596657	8.54441540205609e-12	-0.518037907863141	6.12216352335028e-10	-0.513810019578186	8.8931539570693e-10	0.158990994193348	0.0765609729979758	0.520427446261498	4.94620483644554e-10	0.345233185296423	8.04740756181788e-05	0.187871488512357	0.0358976084627233
DCXR	blue	0.816058954037498	4.53822364664008e-31	-0.816058954037498	4.53822364664008e-31	-0.843930242405263	4.57925474752994e-35	-0.827011164937757	1.48661213771098e-32	0.280244802894122	0.00154850960670433	0.946231647015412	3.91345107835615e-62	0.59569980560534	2.33756241470675e-13	-0.0341167667892285	0.705642317158763
DDB2	blue	-0.826954927035605	1.51386091273537e-32	0.826954927035605	1.51386091273537e-32	0.788755766136178	9.18829855890582e-28	0.867236138000432	4.62376245032068e-39	-0.197539278772597	0.027232060213443	-0.914178980590781	4.49086778116187e-50	-0.517219045049838	6.5839143537822e-10	-0.210284057045262	0.018582085871675
DDC	blue	0.553327046643389	2.20092405396979e-11	-0.553327046643389	2.20092405396979e-11	-0.631060897624407	3.05886286991545e-15	-0.388310772757668	7.65134777549226e-06	0.108159435936539	0.22989226455183	0.707050309192974	3.12007971118073e-20	0.408326463078286	2.27764298866727e-06	-0.283037635980568	0.0013822630329324
DDN	blue	0.772144353438852	5.5571932275733e-26	-0.772144353438852	5.5571932275733e-26	-0.725162689192375	1.15025410381827e-21	-0.832278149812857	2.63355564183133e-33	0.207658248918121	0.0201385625373623	0.878213562765349	3.24436638456854e-41	0.625968294267883	5.90983552910714e-15	0.11615373374878	0.197063586474658
DDX26B	blue	-0.668569713330815	1.60345614959672e-17	0.668569713330815	1.60345614959672e-17	0.734189104743194	2.00923965119985e-22	0.722999512718838	1.72957465596686e-21	-0.490711266354123	6.26505594298323e-09	-0.756186144941761	2.08973251658877e-24	-0.571199274524503	3.50227208052171e-12	0.165108526892343	0.065757314921108
DDX39A	blue	-0.655803967152551	1.04099751570064e-16	0.655803967152551	1.04099751570064e-16	0.718828711142533	3.75670461415729e-21	0.666719805153041	2.11473407402746e-17	-0.408647455216675	2.23236383336529e-06	-0.770121322021465	8.94435950074343e-26	-0.484031851015805	1.07298229071004e-08	0.094204970048988	0.296028347895526
DDX60	blue	-0.714517974553318	8.25374605508704e-21	0.714517974553318	8.25374605508704e-21	0.814870127191271	6.48756780980131e-31	0.740647815417456	5.51606045740239e-23	-0.405467019517945	2.72127688984343e-06	-0.778645401307155	1.16407032603446e-26	-0.733635973997502	2.24053107721448e-22	0.145722439325841	0.104904733370665
DECR1	blue	0.690606514668842	5.0605213671659e-19	-0.690606514668842	5.0605213671659e-19	-0.814246589115602	7.81693560251961e-31	-0.762943767491328	4.6577592901381e-25	0.0299286426193406	0.740398997229929	0.864995185412271	1.20528107282569e-38	0.595257402582116	2.45966810229064e-13	0.108878739971891	0.226790106136147
DEFB1	blue	0.751139488973607	6.21239542836769e-24	-0.751139488973607	6.21239542836769e-24	-0.805185607577179	1.08675643868949e-29	-0.83746517632959	4.51181770773343e-34	0.173962388299827	0.0523505376948725	0.856178744463064	4.45164533149976e-37	0.55362506138365	2.13638898113069e-11	0.185056655288824	0.0388198563433054
DEGS1	blue	-0.704917697208031	4.52669229223857e-20	0.704917697208031	4.52669229223857e-20	0.663320884549517	3.49853284358652e-17	0.734300856249067	1.96542868858106e-22	-0.406847213756393	2.49779642006538e-06	-0.738975460074818	7.73717189534441e-23	-0.453271789869563	1.10785136811735e-07	-0.0227045278378523	0.801561659897003
DENND1C	blue	-0.624516999553443	7.11424083526439e-15	0.624516999553443	7.11424083526439e-15	0.643656898950618	5.6879865683487e-16	0.633803321840665	2.1347189516817e-15	0.115278413161633	0.200483192381223	-0.662219291609361	4.11278209732179e-17	-0.291817525165783	0.000959916384149887	-0.326584378933018	0.000201524412529004
DENND5A	blue	-0.809321966637697	3.32573779401099e-30	0.809321966637697	3.32573779401099e-30	0.867686833329847	3.80536728643749e-39	0.819311127054516	1.68473355543717e-31	-0.379750156999428	1.25473097692553e-05	-0.901635864623795	1.33681802055256e-46	-0.689363361022647	6.2002381334698e-19	0.0562182717639382	0.533470080966158
DEPDC7	blue	0.36272493471185	3.22266972865507e-05	-0.36272493471185	3.22266972865507e-05	-0.373362823116202	1.79864956191846e-05	-0.220419051610205	0.0135090034238452	-0.159428273187075	0.0757440581246227	0.509424381302322	1.30295452460728e-09	0.222897314511421	0.0124702930412054	-0.0878650100999728	0.329869061873139
DEPTOR	blue	0.728442108343084	6.1517685276398e-22	-0.728442108343084	6.1517685276398e-22	-0.665452636387528	2.55327722997081e-17	-0.786162012598652	1.78575573612108e-27	0.233944020099433	0.00864353669943258	0.736440718060482	1.28583802761685e-22	0.355977008562407	4.61635835588062e-05	0.291808960074446	0.000960263334800722
DERL1	blue	-0.680525360166964	2.55287932827864e-18	0.680525360166964	2.55287932827864e-18	0.712941270949702	1.0967691437454e-20	0.705934340646862	3.79242416666801e-20	-0.5730003717021	2.89215382685786e-12	-0.78165012895878	5.55126596193703e-27	-0.514012981201302	8.73619470188529e-10	0.204299331168633	0.0222923942906849
DGKD	blue	-0.742601500177643	3.70270080643208e-23	0.742601500177643	3.70270080643208e-23	0.734691786891033	1.81939007933838e-22	0.803610739314698	1.69315689266883e-29	-0.0339654994910656	0.706887663194083	-0.848219871117522	9.46930067744702e-36	-0.502824309367069	2.29177220780753e-09	-0.274485819348643	0.00195003155143339
DHDH	blue	0.547105822744698	4.0693497458727e-11	-0.547105822744698	4.0693497458727e-11	-0.636261604366112	1.54161836163868e-15	-0.505039098045157	1.89870142054123e-09	0.181261514454401	0.0430735658453386	0.717848828048823	4.49852776160532e-21	0.511935907268012	1.0476742427296e-09	-0.2048777566738	0.0219079706739853
DHRS11	blue	0.791049890893069	5.0651170953657e-28	-0.791049890893069	5.0651170953657e-28	-0.84005650931486	1.82565814151304e-34	-0.841551003551024	1.07549601541038e-34	0.15941344514012	0.0757716440031089	0.915961788095961	1.30520106900655e-50	0.530386427770499	1.99691805120246e-10	0.14729376704032	0.101170807495761
DHTKD1	blue	0.535889878834703	1.19434276784597e-10	-0.535889878834703	1.19434276784597e-10	-0.66025998404638	5.47464187746749e-17	-0.444242382615305	2.10696071414957e-07	0.18798783332685	0.03578092435857	0.698472328416104	1.36646377916685e-19	0.507726084137028	1.50845911513403e-09	-0.275938062241673	0.00184073822894212
DIO1	blue	0.803383766615225	1.80428935671804e-29	-0.803383766615225	1.80428935671804e-29	-0.757383751498733	1.60735625814012e-24	-0.789760142580868	7.08591278079738e-28	0.180177828658475	0.0443572865626787	0.920811322902875	3.92105059723449e-52	0.525187343576185	3.21806012731668e-10	0.0513043848991449	0.569890823030279
DIRAS3	blue	0.717267825374179	5.00402091426015e-21	-0.717267825374179	5.00402091426015e-21	-0.723651574983519	1.53009272073471e-21	-0.776949981488592	1.75882820542851e-26	0.0383294457557003	0.671283573314104	0.807163792524471	6.19083034000434e-30	0.436023504339176	3.72266540234671e-07	0.262912696721895	0.00305430079188303
DLD	blue	0.549249723409362	3.29731865144917e-11	-0.549249723409362	3.29731865144917e-11	-0.684285766211074	1.40658965253347e-18	-0.592803089272487	3.25793922449685e-13	-0.24082340508997	0.00682273291029265	0.697019107339075	1.74593454844765e-19	0.496142044991963	4.01062514231883e-09	0.309385482963055	0.000446709695105285
DMGDH	blue	0.503292244969076	2.20270071485998e-09	-0.503292244969076	2.20270071485998e-09	-0.568873726447821	4.47652767121126e-12	-0.291967196049103	0.00095387206795246	0.015755260925744	0.861558705297093	0.645909434299319	4.17545698816138e-16	0.317547866852535	0.000307988953071966	-0.214460113845618	0.0163207699675803
DMRT2	blue	0.812215356668631	1.42776506577102e-30	-0.812215356668631	1.42776506577102e-30	-0.766777360885388	1.94363122738034e-25	-0.843218979949978	5.91962539695937e-35	0.164741568763468	0.0663683206733712	0.904561966672089	2.28648420793368e-47	0.503198587959399	2.2202574347373e-09	0.24187340376904	0.00657706583372523
DNAJC12	blue	0.663055282851582	3.63789967818915e-17	-0.663055282851582	3.63789967818915e-17	-0.618961261474636	1.43435732854309e-14	-0.67695308562135	4.46067578981611e-18	0.108183868913608	0.229786405254293	0.802723809210907	2.16959837810154e-29	0.427605766307592	6.56712507812796e-07	0.0742819560970522	0.410341780292777
DNAJC19	blue	0.653225677950048	1.50246304663071e-16	-0.653225677950048	1.50246304663071e-16	-0.704828248547284	4.59756823770911e-20	-0.596601891568615	2.10653185309536e-13	0.160768591993308	0.0732837916599975	0.732855242343597	2.61180567401327e-22	0.443384831914237	2.23745196337171e-07	0.0934324071578484	0.300024578010014
DNASE1L3	blue	0.692167639850494	3.91551912755299e-19	-0.692167639850494	3.91551912755299e-19	-0.513660404301881	9.01059343936116e-10	-0.758809509842579	1.1736968666074e-24	0.20572596466269	0.0213545573095551	0.709424004155729	2.05385699740485e-20	0.443491926755221	2.22074393112762e-07	0.26838105064488	0.00247674894434306
DNER	blue	0.682016158824388	2.0177494636143e-18	-0.682016158824388	2.0177494636143e-18	-0.765058963135058	2.88167366602093e-25	-0.795293484237364	1.6500954908202e-28	0.116275048842908	0.196592994386625	0.787310065500215	1.33224439789004e-27	0.532935837806603	1.57561500569916e-10	0.186807020436263	0.0369801377998898
DNMBP	blue	0.585656338152426	7.28754212289575e-13	-0.585656338152426	7.28754212289575e-13	-0.582740303996739	1.00647632368032e-12	-0.626230564457856	5.71443634846764e-15	0.648952555437785	2.73866149636713e-16	0.598618336116736	1.66736673864016e-13	0.28812564772705	0.00112055900820859	-0.045478859068307	0.614527328813355
DONSON	blue	-0.530255416985108	2.02127568160346e-10	0.530255416985108	2.02127568160346e-10	0.51681841090317	6.82187921575022e-10	0.492879607906435	5.2479097594523e-09	-0.360038454621088	3.721999002952e-05	-0.644373962503333	5.15634350526421e-16	-0.538854944480064	9.01950484853872e-11	0.186010582683134	0.0378079329433308
DPEP1	blue	0.738251427464899	8.95068991166476e-23	-0.738251427464899	8.95068991166476e-23	-0.715396596925095	7.03863586665158e-21	-0.748441419909684	1.10054643465767e-23	0.213037606205255	0.0170626587091152	0.865499203810259	9.73099406613857e-39	0.515146006634509	7.90782126274499e-10	0.00638480413776292	0.943662111031836
DPP6	blue	0.695105798697843	2.4054145685814e-19	-0.695105798697843	2.4054145685814e-19	-0.663842040331579	3.24002284478875e-17	-0.737756992021197	9.88430194743551e-23	0.291338024448393	0.000979517262606087	0.795760033266422	1.45632478134237e-28	0.359763101082008	3.77708640894184e-05	0.0875479866786968	0.331623761038964
DPY19L2	blue	0.468612104332849	3.55885734894717e-08	-0.468612104332849	3.55885734894717e-08	-0.529944585953448	2.08021781593213e-10	-0.477877881029525	1.74379694464802e-08	-0.106567667519251	0.236862779258391	0.567278404113217	5.29154629363856e-12	0.18764200208001	0.0361287038472872	0.269878085003061	0.00233687397015444
DPYS	blue	0.544182644011745	5.4083155313519e-11	-0.544182644011745	5.4083155313519e-11	-0.559512642074352	1.17950310996046e-11	-0.365452251236191	2.78055069927968e-05	0.0865161298184365	0.33737618521812	0.671617933482225	1.01184234889466e-17	0.372854939056545	1.85029840750232e-05	-0.245015186791803	0.00588824917898398
DPYSL2	blue	-0.714890708115661	7.71511438012419e-21	0.714890708115661	7.71511438012419e-21	0.753475017171146	3.76444453564261e-24	0.798039949769156	7.87238759674855e-29	-0.440530334988118	2.72966051796054e-07	-0.80158107436172	2.98067567057224e-29	-0.624109287532043	7.49346992384198e-15	0.114644665950991	0.202985607513349
DRAM1	blue	-0.682008863630492	2.0200803531648e-18	0.682008863630492	2.0200803531648e-18	0.680808357918639	2.44164810954771e-18	0.754906005016546	2.76184356462059e-24	-0.353055023261684	5.38027148045635e-05	-0.730256149298485	4.3346051523998e-22	-0.447460514390294	1.67911402117072e-07	-0.137547723668024	0.126100660504577
DTX1	blue	0.650406192814696	2.23515936109378e-16	-0.650406192814696	2.23515936109378e-16	-0.680499534190615	2.56327267361662e-18	-0.660868427410794	5.01048332141011e-17	0.151397763427794	0.0919108383352933	0.652837142954934	1.58739128226174e-16	0.644273600177382	5.22773308580911e-16	0.065523458726169	0.467841494537035
DUSP1	blue	-0.430880155991581	5.27559770579518e-07	0.430880155991581	5.27559770579518e-07	0.471287357697929	2.90268912123032e-08	0.544362344188676	5.314983954593e-11	0.104551925629877	0.245899848669571	-0.539065853183062	8.8402238228905e-11	-0.268823630043254	0.00243462888866922	-0.209748713692769	0.0188906959001631
DUSP15	blue	0.756991577658777	1.75189754334215e-24	-0.756991577658777	1.75189754334215e-24	-0.869151294333507	2.01069253083892e-39	-0.814019839873147	8.36373342046554e-31	0.273253858419658	0.0020473240978918	0.862444539718924	3.51315839230674e-38	0.748679128733894	1.04677830103227e-23	-0.0380405860783429	0.673618953212424
DUSP9	blue	0.843212949537325	5.9324924691104e-35	-0.843212949537325	5.9324924691104e-35	-0.851261632367275	3.0061880620253e-36	-0.853792957946714	1.13444941087844e-36	0.234603820871116	0.00845199176159802	0.918015492971053	3.0375172826918e-51	0.632894633212437	2.40588896457027e-15	0.125934207686033	0.161687000661599
DYNLT3	blue	0.657428669006661	8.24583473335917e-17	-0.657428669006661	8.24583473335917e-17	-0.532424360688282	1.65259069309047e-10	-0.673834621712843	7.21469997795289e-18	-0.206232519247674	0.0210298247414787	0.698568046288165	1.34451507896808e-19	0.316428217982108	0.000324309799171901	0.57337901280436	2.77767322223332e-12
DYRK2	blue	-0.700060719740479	1.04361072715349e-19	0.700060719740479	1.04361072715349e-19	0.804825950944083	1.20299329250908e-29	0.66689110863322	2.06139493162857e-17	-0.373357462844144	1.79918751599496e-05	-0.770497350659115	8.19012103639113e-26	-0.719819906190317	3.12825455563686e-21	0.160234542017409	0.0742562326637345
ECHDC1	blue	0.620250976238912	1.22039698615087e-14	-0.620250976238912	1.22039698615087e-14	-0.518357571319782	5.95051306421799e-10	-0.623236405472113	8.37258675683526e-15	-0.130913758741424	0.145606536220708	0.761018460995464	7.17972932082826e-25	0.386148049110392	8.68113351714857e-06	0.241465792709682	0.00667148529158748
ECHDC3	blue	0.553833237822785	2.09239781076551e-11	-0.553833237822785	2.09239781076551e-11	-0.553533264874131	2.15606997742929e-11	-0.320106176014578	0.000273506409923769	0.158141646629087	0.0781679754831803	0.653906597320862	1.36417126499997e-16	0.325100634418875	0.000216256517359799	-0.224837897957608	0.0117063900997216
ECHS1	blue	0.778046805922542	1.34723872153731e-26	-0.778046805922542	1.34723872153731e-26	-0.815967785974217	4.66473704936331e-31	-0.72488396049529	1.21258934405234e-21	0.231464330210958	0.00939811270359672	0.917529845095771	4.30258358493379e-51	0.582071261623065	1.08337680494403e-12	-0.116634126011767	0.195204867421879
ECI2	blue	0.749131817115017	9.51393246958259e-24	-0.749131817115017	9.51393246958259e-24	-0.770390047526169	8.39876172648876e-26	-0.687754080811617	8.05280395671733e-19	0.194083660867014	0.0300987657435714	0.910794613976279	4.36200393735438e-49	0.512390024374621	1.00697919081307e-09	-0.0244708835932074	0.786479662447624
EDIL3	blue	-0.653988895454679	1.34832080378213e-16	0.653988895454679	1.34832080378213e-16	0.678670133474264	3.41451398592349e-18	0.616334102696773	1.9887242541847e-14	-0.312449210082154	0.000389000117071394	-0.725109427915345	1.16191846948128e-21	-0.44761823383256	1.66043879051637e-07	0.102897205911625	0.25349470140713
EFEMP2	blue	-0.573392040452676	2.77381350483346e-12	0.573392040452676	2.77381350483346e-12	0.602865486666064	1.01351513931119e-13	0.612538765088664	3.17158709993663e-14	-0.107773523850179	0.231568828313736	-0.69066607221899	5.01138747900115e-19	-0.50002833774627	2.90068097393992e-09	0.0257807009257852	0.775346347394464
EFHD1	blue	0.814834223350639	6.5577012175167e-31	-0.814834223350639	6.5577012175167e-31	-0.775154192362551	2.71251445948273e-26	-0.904179131600946	2.89004335204706e-47	0.281426823028569	0.00147604650296375	0.893256452600867	1.56907694995868e-44	0.537633147116903	1.01292199859296e-10	0.225874422862864	0.0113154144046395
EGF	blue	0.819134534022963	1.77877454902952e-31	-0.819134534022963	1.77877454902952e-31	-0.811826870891795	1.60077985983489e-30	-0.809766220922407	2.92355571990541e-30	0.212074286984621	0.0175815069514446	0.905501868069269	1.28103425133241e-47	0.542405312936518	6.42088307988897e-11	0.154106012262672	0.0861777435171021
EHBP1L1	blue	-0.701079227310662	8.77147827176361e-20	0.701079227310662	8.77147827176361e-20	0.71762366960172	4.68821059675855e-21	0.677151312768511	4.3255422796671e-18	-0.120217806986066	0.181738393427632	-0.823877670810196	4.04981931990888e-32	-0.562918891911935	8.3199122439168e-12	-0.138989407013949	0.122140662728516
EHD3	blue	0.540584419289952	7.6472246607049e-11	-0.540584419289952	7.6472246607049e-11	-0.496675677476109	3.83702552175501e-09	-0.577202935530136	1.8419516541155e-12	0.177241716251653	0.0479964685447898	0.665097181407732	2.69143662839914e-17	0.363754957036587	3.04846369272011e-05	0.116472895556742	0.195827274275503
EHF	blue	0.709457245556458	2.04180472087262e-20	-0.709457245556458	2.04180472087262e-20	-0.608822294494242	4.97913233297003e-14	-0.68315224790915	1.68502137568486e-18	0.1262152301177	0.160745626016763	0.64799115544421	3.13061198876822e-16	0.291766154306547	0.000961999010410352	0.371728406971722	1.96988245698412e-05
EHHADH	blue	0.404859104857534	2.82560846463777e-06	-0.404859104857534	2.82560846463777e-06	-0.466495294960135	4.17647664197246e-08	-0.193681014422007	0.0304488825485774	-0.161737612142522	0.0715456103716222	0.534469414242582	1.36499516948579e-10	0.255462829344744	0.00403596193456226	-0.152892893975934	0.0887094870927994
EIF2A	blue	-0.558442127995199	1.31517405409749e-11	0.558442127995199	1.31517405409749e-11	0.579882815998828	1.37678610073452e-12	0.641791736210828	7.33301265027089e-16	-0.479182712790028	1.5744338812032e-08	-0.534781682799811	1.32557193291559e-10	-0.357903687909736	4.16957301679544e-05	0.0351545988387782	0.697119248712636
EIF4EBP1	blue	-0.648019974706744	3.11810627304602e-16	0.648019974706744	3.11810627304602e-16	0.595967865416586	2.26645932404589e-13	0.74312740131683	3.32393778129321e-23	0.0787313064492682	0.382796439339894	-0.691336375865062	4.48950161439281e-19	-0.400171246590028	3.76734889148672e-06	-0.439315415564859	2.96909424444148e-07
ELF5	blue	0.694018999566958	2.88239679250051e-19	-0.694018999566958	2.88239679250051e-19	-0.643481678335412	5.82579453239605e-16	-0.653896551124332	1.36611852225184e-16	0.179889500630197	0.0447041573471603	0.667154547921818	1.98191550318322e-17	0.382410991044396	1.07752002470027e-05	0.237344042482996	0.00769601514038983
ELMO1	blue	-0.696876527952124	1.78828162753453e-19	0.696876527952124	1.78828162753453e-19	0.827205773348215	1.39597817721323e-32	0.751376905105363	5.90545750086952e-24	-0.276931445420396	0.00176921209922055	-0.794879211668813	1.84316173454082e-28	-0.594176114087376	2.78472456306146e-13	0.0598017970883946	0.507663210547024
EMX1	blue	0.711489823031234	1.42246096813599e-20	-0.711489823031234	1.42246096813599e-20	-0.792870995542382	3.14018797972369e-28	-0.752436731799992	4.70671084018968e-24	0.214410347211262	0.0163462445888965	0.84172247455746	1.01178745964592e-34	0.554703400874758	1.91781396641615e-11	0.0123077908426707	0.89164103107008
ENDOG	blue	0.589669119138573	4.6485852743901e-13	-0.589669119138573	4.6485852743901e-13	-0.740221332939269	6.01467226532693e-23	-0.560915729797296	1.02204342949441e-11	-0.0463874834590507	0.607465807054402	0.708852233332505	2.27236830264012e-20	0.568051565187546	4.88007058551838e-12	0.0598685456930628	0.50718873596833
ENPP3	blue	-0.775937650574538	2.24647554114186e-26	0.775937650574538	2.24647554114186e-26	0.698628547439637	1.33081961689255e-19	0.886202529624232	6.43375541247968e-43	-0.242453107226938	0.00644482724687086	-0.792076527527179	3.87072282372822e-28	-0.504614567130542	1.96863404779292e-09	-0.309364458417029	0.000447131654491236
ENPP6	blue	0.72491656093121	1.20513153868924e-21	-0.72491656093121	1.20513153868924e-21	-0.67249692349607	8.85148109960325e-18	-0.716616339130259	5.6369084478541e-21	0.160734966768026	0.0733447140944717	0.850563832644977	3.92018681792847e-36	0.469913763064323	3.22359240969591e-08	0.0200795369200796	0.824109079110294
ENTPD5	blue	0.662521938085111	3.93427810284743e-17	-0.662521938085111	3.93427810284743e-17	-0.710088135703749	1.82572625849238e-20	-0.579165186428435	1.48877909228722e-12	0.24959214665411	0.00499959505074386	0.813392333331074	1.00798146631522e-30	0.523207609063228	3.85112932709079e-10	-0.223530132220736	0.0122165298250699
EPB41L3	blue	0.464703818360331	4.77817206048527e-08	-0.464703818360331	4.77817206048527e-08	-0.326222079281592	0.000205033174282185	-0.49429715892535	4.67086669519923e-09	-0.136189438960471	0.129921255085926	0.607855968932588	5.59327546042228e-14	0.220393399234252	0.0135201384313267	0.212210757761188	0.0175071825658373
EPB41L5	blue	0.798616719632584	6.72945766733516e-29	-0.798616719632584	6.72945766733516e-29	-0.828139178944932	1.03126760549208e-32	-0.767039799180989	1.82963481162377e-25	0.0790610493988085	0.38080060803849	0.87155300881246	6.94498601590713e-40	0.366131456188406	2.67966740704494e-05	0.269454112078089	0.00237574411187129
EPCAM	blue	0.763751520395293	3.87971454846097e-25	-0.763751520395293	3.87971454846097e-25	-0.782842066032505	4.12486381263613e-27	-0.747110127409394	1.45543298382857e-23	-0.0150531429511602	0.867670707197139	0.838593586448606	3.04860085443412e-34	0.444553906617789	2.06138108606374e-07	0.31457815856022	0.000353039327128958
EPHX2	blue	0.610446554778682	4.09130520759204e-14	-0.610446554778682	4.09130520759204e-14	-0.792715825921386	3.27135979025989e-28	-0.548772024056333	3.4560062822857e-11	0.111846861578772	0.214301616463259	0.80606390356768	8.47179023134883e-30	0.522913340783004	3.95492584886933e-10	-0.15948589062117	0.0756369443342664
EPN3	blue	0.764259065700971	3.45749408898995e-25	-0.764259065700971	3.45749408898995e-25	-0.789835067804652	6.94949841713429e-28	-0.784930794816144	2.44011723697043e-27	0.307919304617666	0.000477032063844903	0.814340003859045	7.60199883595199e-31	0.581430019798615	1.16240791705097e-12	0.0975154626882559	0.279304168116932
EPS8L1	blue	0.649324893344669	2.60006696867811e-16	-0.649324893344669	2.60006696867811e-16	-0.663542724261118	3.38612656439771e-17	-0.690831149005586	4.87762156253714e-19	0.259276495995381	0.00350279394175628	0.599109953223318	1.57459295302136e-13	0.477832245709195	1.75002564681394e-08	0.178525590936629	0.0463757714546147
ERBB4	blue	0.773745010859774	3.80016930029505e-26	-0.773745010859774	3.80016930029505e-26	-0.753471619716238	3.76720403737533e-24	-0.819470137135544	1.60423611027498e-31	0.167956437513809	0.0611695234007355	0.818026446827357	2.49779690541205e-31	0.459689881454261	6.93564088341214e-08	0.266137215199504	0.00270059851486416
ERICH4	blue	0.755400873240465	2.48010541701351e-24	-0.755400873240465	2.48010541701351e-24	-0.696730388102372	1.83272567894201e-19	-0.717688600267577	4.63272320952426e-21	0.130240955914497	0.147705660737331	0.864329917606154	1.59653487214635e-38	0.485314549911352	9.68516375737634e-09	0.0322914671070331	0.720720653680175
ERMP1	blue	0.716800924302371	5.45006116384995e-21	-0.716800924302371	5.45006116384995e-21	-0.64839212607012	2.96091941376366e-16	-0.755436424055698	2.46098464626692e-24	-0.0986154378375015	0.2738905220626	0.724983868569592	1.18987544120597e-21	0.367619748083581	2.47050306532687e-05	0.534582726927884	1.35056062533307e-10
ERP27	blue	0.858142921064428	2.03475935091379e-37	-0.858142921064428	2.03475935091379e-37	-0.728710814471616	5.84190765267953e-22	-0.887505184067397	3.30196873524673e-43	0.301168992284197	0.000642656900170741	0.88509927784261	1.12476543213772e-42	0.480082278829579	1.46698640443753e-08	0.2385201808411	0.00739033817062153
ERVMER34-1	blue	0.791439977749326	4.57391100824788e-28	-0.791439977749326	4.57391100824788e-28	-0.752921109941586	4.24147936204164e-24	-0.783643173467384	3.37490864995259e-27	0.118718911339401	0.187285553377018	0.824341206371648	3.4961976880889e-32	0.603375088683464	9.54275278262038e-14	0.253298061294437	0.00436997832748101
ESPL1	blue	0.348826512145269	6.69730667697455e-05	-0.348826512145269	6.69730667697455e-05	-0.333908271863792	0.000141504953977967	-0.307578116219164	0.000484355010394348	0.205748392249532	0.0213400891226743	0.458466664439566	7.58881454776925e-08	0.343764525184235	8.6691523380203e-05	-0.210519839647395	0.0184475521941877
ESPN	blue	0.575339001454126	2.25178575781403e-12	-0.575339001454126	2.25178575781403e-12	-0.662048192392698	4.21716300939278e-17	-0.443863166080846	2.16374321557544e-07	0.201984792796655	0.0238891645509641	0.697864403962041	1.51425185991067e-19	0.518349787589908	5.9546370756757e-10	-0.358625895377347	4.01279602740601e-05
ESRP1	blue	0.71161970320151	1.38983681999477e-20	-0.71161970320151	1.38983681999477e-20	-0.705016282273271	4.44981211241696e-20	-0.775933759126251	2.24858424151159e-26	0.204299546581784	0.0222922500548737	0.717582730496931	4.72352868680271e-21	0.344594588047963	8.31245336395993e-05	0.35390312609748	5.14716616601877e-05
ESRRG	blue	0.846703418170921	1.66220235673985e-35	-0.846703418170921	1.66220235673985e-35	-0.843081123152955	6.22072278729741e-35	-0.864961605105948	1.22254981817218e-38	0.192264589397083	0.0317081040554117	0.941785801395937	4.52242112087835e-60	0.532544097436544	1.63425183423695e-10	0.207477931535175	0.0202494543939341
ETFA	blue	0.530597768889658	1.95822108037054e-10	-0.530597768889658	1.95822108037054e-10	-0.547070527257192	4.08341725615082e-11	-0.41788154224466	1.24161930608405e-06	-0.104349153542642	0.246821967592755	0.666947753806215	2.04404729264294e-17	0.306707498754492	0.000503512896675722	-0.0178383776493812	0.843474464005104
ETFB	blue	0.665334907978978	2.5982530544451e-17	-0.665334907978978	2.5982530544451e-17	-0.810726606365525	2.21002778124101e-30	-0.551249414530571	2.70618178919736e-11	0.28387152189189	0.00133587585517673	0.796907809504478	1.06952747726738e-28	0.645411819776505	4.47155973127825e-16	-0.311719806980306	0.00040207853174364
ETFDH	blue	0.417724729801786	1.25423417006704e-06	-0.417724729801786	1.25423417006704e-06	-0.541637216600489	6.9130616888093e-11	-0.275801057342086	0.00185080621858048	-0.108204010728421	0.229699163776135	0.544842939248402	5.07295628018537e-11	0.2860357554869	0.00122202647643617	-0.0435021432170044	0.630011486125681
ETNK2	blue	0.668633514767331	1.58816724662614e-17	-0.668633514767331	1.58816724662614e-17	-0.689330996182848	6.23302755361917e-19	-0.634981668027918	1.82699674123067e-15	0.334835527806256	0.000135224289824371	0.806662941670817	7.14315161060439e-30	0.529781469979027	2.1118089977839e-10	-0.18992120564492	0.0338882034389447
ETNPPL	blue	0.624830222645193	6.83563424502352e-15	-0.624830222645193	6.83563424502352e-15	-0.659421764006967	6.18324724873171e-17	-0.625805707288405	6.03421219496013e-15	0.149337645782268	0.0964713547184837	0.750671207921675	6.86420781651826e-24	0.396213493418455	4.78669276838974e-06	-0.0140772834251475	0.876178570706
EVA1C	blue	-0.677767663973185	3.93036804821643e-18	0.677767663973185	3.93036804821643e-18	0.681004655060295	2.36728439250359e-18	0.664061760009541	3.13669907517385e-17	-0.344255175220879	8.45661914069615e-05	-0.778123348239818	1.32233125009354e-26	-0.4929283713496	5.22696912136642e-09	0.116093930482799	0.197295868210409
EXOSC8	blue	-0.567120043001124	5.37987531282457e-12	0.567120043001124	5.37987531282457e-12	0.585955369621254	7.0489201518345e-13	0.584880577943548	7.94366881227115e-13	-0.284840059337331	0.0012837816611465	-0.671855018364614	9.76027965002002e-18	-0.620203501442109	1.22769169506478e-14	0.144776310800517	0.107204598437588
EXPH5	blue	0.538801076697892	9.0658544704935e-11	-0.538801076697892	9.0658544704935e-11	-0.649991851579463	2.36867849895381e-16	-0.51161887842072	1.0770181393963e-09	-0.0737591977070409	0.413652740545086	0.657959328981955	7.63907625324576e-17	0.285760409770323	0.00123600232616574	0.23880389760203	0.00731823074664823
FA2H	blue	0.775628642900804	2.42009291538655e-26	-0.775628642900804	2.42009291538655e-26	-0.810461080813038	2.38815644352872e-30	-0.827175391036602	1.40976243259294e-32	0.316766298996307	0.000319299326197887	0.802497239940235	2.31099704714572e-29	0.524505252213468	3.4239125510706e-10	0.114696277123599	0.202780979009929
FAAH	blue	0.536732337984445	1.10306477553303e-10	-0.536732337984445	1.10306477553303e-10	-0.698838518158795	1.28433693536337e-19	-0.393404389615089	5.66297508199457e-06	0.0931005677704895	0.301751938138138	0.659824718865071	5.83211360581102e-17	0.580888162655201	1.23352022134412e-12	-0.298574299948103	0.000719304276379941
FABP1	blue	0.766133225981506	2.25369761396615e-25	-0.766133225981506	2.25369761396615e-25	-0.736655739027637	1.23188770312245e-22	-0.748146362634961	1.17105262396423e-23	0.196854491136309	0.0277808864213067	0.894313023574352	8.79736723716991e-45	0.52666609965336	2.81195374392463e-10	-0.00417343139538699	0.963157366444774
FABP5	blue	-0.767799007751423	1.53544087845558e-25	0.767799007751423	1.53544087845558e-25	0.831225174517691	3.74011185945975e-33	0.749386596195868	9.01503404401279e-24	-0.369649211484661	2.20991146249856e-05	-0.838899896277477	2.73942475332621e-34	-0.631133489819672	3.03001556768429e-15	0.107597399886468	0.2323368280636
FADS3	blue	-0.66876498693665	1.55710879202147e-17	0.66876498693665	1.55710879202147e-17	0.612951646451577	3.01548369097529e-14	0.659430377087063	6.17553090403757e-17	-0.0846615775597696	0.347873173680198	-0.766183027576221	2.22809152624706e-25	-0.478086097764654	1.71564652869038e-08	-0.257013505829196	0.00381096434549245
FAHD1	blue	0.21546946720648	0.0158114855527326	-0.21546946720648	0.0158114855527326	-0.401540202259484	3.46538320053634e-06	-0.0673467610337595	0.45552062627113	-0.0869681174027369	0.334848680342765	0.369088214930961	2.27923602200289e-05	0.162355167659794	0.0704553855499231	-0.274398064306696	0.0019568206449604
FAM107B	blue	0.636293633604139	1.5350645905977e-15	-0.636293633604139	1.5350645905977e-15	-0.630583051059634	3.2555282510064e-15	-0.582819057708247	9.97780110500097e-13	-0.178229628195004	0.0467452853490438	0.671437322753887	1.03998186302487e-17	0.391468612274996	6.35285524539507e-06	0.317814434314663	0.000304216879200305
FAM132A	blue	0.510008315514136	1.23873715078084e-09	-0.510008315514136	1.23873715078084e-09	-0.538669144149186	9.18034703142263e-11	-0.451650010434295	1.24514529325795e-07	0.055003732280241	0.542362840272846	0.617683394857172	1.68210161554455e-14	0.566280247602732	5.87266546503412e-12	-0.172767527429286	0.0540159620729857
FAM151A	blue	0.735872303545212	1.4398214100933e-22	-0.735872303545212	1.4398214100933e-22	-0.69673887932717	1.83011410049872e-19	-0.718437081027629	4.0376282110468e-21	0.151170883792917	0.0924045426825728	0.86815631774751	3.10412838846027e-39	0.472757301034431	2.59325068535831e-08	0.0043472340783891	0.961624199591658
FAM169A	blue	0.771568073539166	6.36722647767653e-26	-0.771568073539166	6.36722647767653e-26	-0.644638593315853	4.97262442724282e-16	-0.791061444254452	5.04985307084546e-28	0.128955972614654	0.151778127797155	0.766788408501379	1.93869532506434e-25	0.354156105951427	5.07948543276059e-05	0.392135299775732	6.10675343176187e-06
FAM171A1	blue	0.692566173526974	3.66636628044416e-19	-0.692566173526974	3.66636628044416e-19	-0.661090008310834	4.85115751066479e-17	-0.813552880074368	9.61046755470393e-31	0.365167344458939	2.8239210370499e-05	0.712840688400335	1.11676867896549e-20	0.404204125757699	2.94225481717777e-06	0.182001906813147	0.0422144595370859
FAM219A	blue	-0.751735335097878	5.46996446817421e-24	0.751735335097878	5.46996446817421e-24	0.779852885644341	8.65671685870884e-27	0.816562146947774	3.89814419093801e-31	-0.000671684433229403	0.994068408331136	-0.853578633665473	1.23289981224359e-36	-0.568522694100644	4.64470960808923e-12	-0.246180324527073	0.00564960771546874
FAM222A	blue	0.743785324233546	2.90309457722164e-23	-0.743785324233546	2.90309457722164e-23	-0.787458277763874	1.28262685215943e-27	-0.756323968839572	2.02771655009153e-24	0.345278423741439	8.02893411987507e-05	0.795379621081301	1.61251430718187e-28	0.66901912262756	1.49874145808044e-17	0.0258580963858155	0.77468989434725
FAM24B	blue	0.509244708602022	1.32335034070046e-09	-0.509244708602022	1.32335034070046e-09	-0.561267455660253	9.85879662663968e-12	-0.564144882357464	7.33057434846123e-12	0.0782700647313059	0.385598790859819	0.626907130850425	5.2389185303932e-15	0.417366438613878	1.28351559989951e-06	0.1601750588833	0.0743651860038805
FAM3B	blue	0.841182969264339	1.22580763024303e-34	-0.841182969264339	1.22580763024303e-34	-0.770021972650218	9.15472682732904e-26	-0.853769341002093	1.14490806021703e-36	0.190900726771672	0.0329620046283858	0.867326169655198	4.4475483011657e-39	0.513400221567161	9.21838822514035e-10	0.28427328822502	0.0013140368266724
FAM46B	blue	0.499019010311074	3.15656134855714e-09	-0.499019010311074	3.15656134855714e-09	-0.449315464894851	1.47162640875773e-07	-0.624736329974517	6.91801778251202e-15	0.0644883706311728	0.474916381421253	0.484775708040558	1.01115317489291e-08	0.477993153995543	1.72815803263751e-08	0.313383845049206	0.000372815681673669
FAS	blue	-0.733961202471474	2.10156394404901e-22	0.733961202471474	2.10156394404901e-22	0.811739151059811	1.64260157051303e-30	0.758231941379514	1.33348474619869e-24	-0.439442019569875	2.94323830433316e-07	-0.800011844501712	4.59486824493354e-29	-0.625500302179889	6.27475635873196e-15	0.0905830785948632	0.315069101426941
FAU	blue	-0.710126816426875	1.81323055346244e-20	0.710126816426875	1.81323055346244e-20	0.691977106908607	4.04039705493506e-19	0.736230673009316	1.34076634522969e-22	-0.0585966665643666	0.516269164810819	-0.793629057111985	2.5698689397659e-28	-0.480585795868775	1.40995278364088e-08	-0.213429832166994	0.0168552363119398
FBP1	blue	0.750266924164893	7.48036350256102e-24	-0.750266924164893	7.48036350256102e-24	-0.71592072622623	6.39891571485509e-21	-0.684793807381438	1.29687005441337e-18	0.192460764500713	0.0315311128300108	0.873658357459352	2.68697056125679e-40	0.47722497199546	1.83496992713354e-08	-0.0605632478887669	0.50226421987778
FBXO21	blue	0.714882598701041	7.72645936777456e-21	-0.714882598701041	7.72645936777456e-21	-0.741154578643114	4.97594591691397e-23	-0.692162379902427	3.91891548439138e-19	0.0258326359764093	0.774905826991139	0.859736214770925	1.06888591451801e-37	0.49746359607557	3.59384634937174e-09	0.164863282364916	0.0661651508073493
FCAMR	blue	0.613523604669422	2.81150711074666e-14	-0.613523604669422	2.81150711074666e-14	-0.571345454446444	3.44843331311385e-12	-0.568532503319239	4.63992795439695e-12	0.0524627562056564	0.561200597839993	0.729350863240028	5.16395844016676e-22	0.30986454300364	0.000437193948241596	0.0118034296911126	0.896056044153244
FCRLB	blue	0.426747767021857	6.95233718067061e-07	-0.426747767021857	6.95233718067061e-07	-0.443858740976587	2.16441435599045e-07	-0.441387950986302	2.57185623585587e-07	0.460289887458095	6.63525686079413e-08	0.530014850709462	2.06675035859358e-10	0.185074745464924	0.0388004570121161	-0.193856701252224	0.03029569334165
FDFT1	blue	0.668202339950733	1.69432081616588e-17	-0.668202339950733	1.69432081616588e-17	-0.696863411009546	1.79222740871332e-19	-0.716486191811004	5.77239566782863e-21	0.0418131245268879	0.643370805224552	0.747152268098177	1.44265184774954e-23	0.482763413595021	1.18687254776432e-08	0.220764856421732	0.0133596781580564
FDX1	blue	0.712904227298997	1.10409378015509e-20	-0.712904227298997	1.10409378015509e-20	-0.72299313540463	1.73164587338763e-21	-0.74953449259264	8.7372603564995e-24	0.207639786226264	0.0201498926465223	0.876772243807687	6.39095531650354e-41	0.446905810437229	1.74640139148641e-07	0.128384344654951	0.153616683395899
FDXR	blue	-0.6679481734465	1.76010117199593e-17	0.6679481734465	1.76010117199593e-17	0.520200515871957	5.04777716776213e-10	0.799044681266821	5.98807598467391e-29	-0.176265260040803	0.0492603318745162	-0.72926987340476	5.24529594057139e-22	-0.369185940866947	2.26701444479937e-05	-0.40496782995539	2.80667469400258e-06
FECH	blue	0.786072344934752	1.82695112571023e-27	-0.786072344934752	1.82695112571023e-27	-0.787839754039941	1.16309049057567e-27	-0.779910210287413	8.5354529761755e-27	0.147377533931975	0.100974727967964	0.863974170881584	1.8543849012513e-38	0.527399418080128	2.62936242632752e-10	0.179669268664088	0.0449706255298329
FGF1	blue	0.738681942596288	8.20839754850111e-23	-0.738681942596288	8.20839754850111e-23	-0.662587988483666	3.89633613558245e-17	-0.808641499644367	4.04896463628539e-30	0.124151399216971	0.167755063029336	0.855129892302887	6.73009075929253e-37	0.435299836834555	3.91119610525348e-07	0.252850460071499	0.00444205350787513
FGF9	blue	0.82021363592743	1.27517285451595e-31	-0.82021363592743	1.27517285451595e-31	-0.789469858952038	7.63961804327743e-28	-0.879417253446344	1.82962862908879e-41	0.164037144605977	0.0675541692282368	0.902063663954564	1.03624685510544e-46	0.505654259790952	1.80159236150793e-09	0.304849868834593	0.00054674416682982
FH	blue	0.708142384042165	2.57539439158871e-20	-0.708142384042165	2.57539439158871e-20	-0.794393312783766	2.09790481277898e-28	-0.759568705353675	9.91870708995246e-25	0.125491642020317	0.163177842322587	0.857303306368634	2.84757937304143e-37	0.476836646906617	1.89134566867929e-08	0.0960723779889694	0.286514769023547
FHIT	blue	0.694704798092093	2.5716892593059e-19	-0.694704798092093	2.5716892593059e-19	-0.781190987346982	6.22101301778929e-27	-0.723823147743423	1.48145564185666e-21	0.113817189769983	0.206286697964058	0.858492595066651	1.76785705886801e-37	0.554911810054334	1.87813963147991e-11	0.0463723208524279	0.607583351813695
FHL1	blue	-0.686216707549482	1.03211781509553e-18	0.686216707549482	1.03211781509553e-18	0.698095012498552	1.45644063582999e-19	0.711857958328622	1.33187883055925e-20	-0.249899712729043	0.00494441648701703	-0.718043317011514	4.34073107429208e-21	-0.523824503249491	3.64198935624628e-10	-0.00242488415694394	0.97858838559171
FHOD1	blue	-0.681952504174588	2.03817647399401e-18	0.681952504174588	2.03817647399401e-18	0.807348311598092	5.87231884319584e-30	0.68948699681267	6.07652212100371e-19	0.0142188432488095	0.874943505210499	-0.816823250482408	3.60177453908784e-31	-0.629714716022376	3.64483191212879e-15	-0.109637409781802	0.223550254714613
FHOD3	blue	0.656950351388799	8.83277649907877e-17	-0.656950351388799	8.83277649907877e-17	-0.753549004848061	3.7048376732728e-24	-0.705251473868213	4.27151136277128e-20	0.0319420397098869	0.7236196692286	0.766405029840953	2.11736637158452e-25	0.463115012467239	5.38048574974477e-08	0.21146187051665	0.0179184132025634
FJX1	blue	-0.640358197601304	8.90352736492349e-16	0.640358197601304	8.90352736492349e-16	0.779903537822955	8.54948187710425e-27	0.686090415086862	1.05330441064914e-18	-0.287921801715896	0.00113010609515576	-0.790090788161412	6.50300036914837e-28	-0.575736817275675	2.15750526654145e-12	0.0991693060102553	0.27119159067814
FKBP10	blue	-0.675156405133037	5.88871509301803e-18	0.675156405133037	5.88871509301803e-18	0.61849127446435	1.52104871790227e-14	0.706890562084039	3.20864654842887e-20	-0.00081261205739647	0.992823917991475	-0.770640546800551	7.91957250484035e-26	-0.418084959793253	1.22543480535804e-06	-0.299557787172429	0.00068931558630676
FLJ22763	blue	0.658612258806229	6.95195917996251e-17	-0.658612258806229	6.95195917996251e-17	-0.640136116520988	9.17442479478005e-16	-0.661523698341008	4.55347015861851e-17	0.115396924755235	0.2000177166365	0.809025423472876	3.62385889924642e-30	0.422940135765413	8.93658942925593e-07	0.0258195875353557	0.775016498977998
FLNA	blue	-0.551126913030892	2.73923739763642e-11	0.551126913030892	2.73923739763642e-11	0.640791418005049	8.39729346361827e-16	0.499028980322891	3.15393078417934e-09	-0.094378229673693	0.295136982668936	-0.681235338006113	2.28271356595905e-18	-0.416110232558983	1.39139348845787e-06	0.0159522022284578	0.859845766385636
FMO1	blue	0.491552325267354	5.84986013245283e-09	-0.491552325267354	5.84986013245283e-09	-0.626364063936725	5.61740160353824e-15	-0.391289204412636	6.42066531081166e-06	0.137476643753788	0.126298427077778	0.663316064821275	3.50101490009536e-17	0.412960518348175	1.70101262545597e-06	-0.313548466807384	0.000370030274712908
FMO4	blue	0.627490675097283	4.8598605018015e-15	-0.627490675097283	4.8598605018015e-15	-0.70964396493887	1.97537840815982e-20	-0.668601299905618	1.59586913977892e-17	0.542423633313836	6.40956732991513e-11	0.775949999360519	2.23979677977553e-26	0.472996639186013	2.54596015317699e-08	-0.221251473212106	0.0131519889379786
FMO5	blue	0.694772109354724	2.54301619135529e-19	-0.694772109354724	2.54301619135529e-19	-0.670691191472953	1.16453202002526e-17	-0.691123731100327	4.64904048894863e-19	0.0770974515191847	0.392778735665102	0.822461144287988	6.32953870888156e-32	0.350536214256547	6.13214884860884e-05	0.136153160917863	0.130024501769334
FOLH1B	blue	0.353439591029046	5.27337302179778e-05	-0.353439591029046	5.27337302179778e-05	-0.2942861587848	0.000864564966175563	-0.250632726864073	0.00481509807632536	-0.0892705497821944	0.322161200927558	0.456168125000239	8.97864062960241e-08	0.207266896264767	0.0203799051317486	0.050745170555728	0.574108674873143
FOLR1	blue	0.693249381187172	3.27475532192712e-19	-0.693249381187172	3.27475532192712e-19	-0.707076486858936	3.10579569819822e-20	-0.594795658070942	2.59370499797634e-13	0.141572114760557	0.1152874116927	0.771710351391977	6.15710343769389e-26	0.460370850997354	6.59568966320586e-08	0.00826487437241741	0.927113310156393
FOPNL	blue	-0.539332990865964	8.61808014695706e-11	0.539332990865964	8.61808014695706e-11	0.555452382029235	1.7788957509722e-11	0.629935141231307	3.54192457120463e-15	-0.535104045684151	1.28602792353064e-10	-0.556254293357071	1.64095465140368e-11	-0.50715937913327	1.58372655170571e-09	0.209280916473811	0.0191639822143233
FOXC1	blue	0.712287213201608	1.23335562894748e-20	-0.712287213201608	1.23335562894748e-20	-0.558657999519749	1.28665420811871e-11	-0.775135764858774	2.72454347524607e-26	0.254622852032963	0.00416274911830141	0.686506652274127	9.85037189537936e-19	0.316392477649985	0.00032484370906344	0.329008442871494	0.000179444301515524
FOXI1	blue	0.853866933942839	1.10229229796991e-36	-0.853866933942839	1.10229229796991e-36	-0.787932747596836	1.13564638400007e-27	-0.862027166759325	4.17672447744053e-38	0.174671082527216	0.0513829391436536	0.910185459705935	6.50463235759531e-49	0.546382120978219	4.36737507011711e-11	0.231500867560872	0.00938658594844701
FREM1	blue	0.781850092285441	5.28214212760794e-27	-0.781850092285441	5.28214212760794e-27	-0.788521976193476	9.75917005136661e-28	-0.862374408964201	3.61693199168933e-38	0.0970813934017735	0.281460128885873	0.849956328371458	4.93402635611574e-36	0.467307502658054	3.92824987318948e-08	0.313237216230925	0.00037531293511275
FREM2	blue	0.602650594403687	1.03955194141182e-13	-0.602650594403687	1.03955194141182e-13	-0.761793519074908	6.03486379000075e-25	-0.629671518318487	3.66533700999065e-15	-0.0194532367996285	0.82951069564273	0.785947797249255	1.88571839057168e-27	0.448605961475371	1.54791761847046e-07	0.0769717940774188	0.393552858925771
FRK	blue	0.666689486194853	2.12431357430798e-17	-0.666689486194853	2.12431357430798e-17	-0.668431829687748	1.63698898830997e-17	-0.619646054990285	1.31657917798885e-14	-0.0882090760288616	0.327971417711448	0.757823471958373	1.45914087346443e-24	0.253032305288027	0.00441264445361928	0.310448517955566	0.000425847100144734
FSTL1	blue	-0.65307392886044	1.53509327183347e-16	0.65307392886044	1.53509327183347e-16	0.755593557336595	2.37818414774403e-24	0.603872726763739	8.99676328290479e-14	-0.210773992944591	0.018303480274619	-0.739019486194565	7.66881013166798e-23	-0.623302904396947	8.30222887343375e-15	0.195747204956228	0.0286882524580283
FSTL3	blue	-0.471633283999921	2.82683366429252e-08	0.471633283999921	2.82683366429252e-08	0.502499953849807	2.35553568127579e-09	0.501142616277818	2.64137069985181e-09	-0.00786915274511308	0.930594193160663	-0.600868460846927	1.28199480497751e-13	-0.260627767947421	0.0033296434420106	-0.204596354251942	0.0220942741443316
FTCD	blue	0.629531238542823	3.73270142855733e-15	-0.629531238542823	3.73270142855733e-15	-0.724223410405279	1.37378600266302e-21	-0.605860861167813	7.10258437261075e-14	0.297353512069731	0.000758192893981081	0.788428624380977	9.99669352331144e-28	0.543580588173379	5.73268655124162e-11	-0.232239908985565	0.00915609326379783
FTL	blue	0.29442128444998	0.000859605097765157	-0.29442128444998	0.000859605097765157	-0.147259496674171	0.101251113046465	-0.409551248454818	2.10941591993108e-06	0.0685596714966755	0.44742540755861	0.422815534034051	9.00985076122901e-07	0.215435697815927	0.0158282985379948	0.0714372849306537	0.428546477158652
FUOM	blue	0.361086342350198	3.51917120263433e-05	-0.361086342350198	3.51917120263433e-05	-0.366202725966334	2.66928325408553e-05	-0.259169812252107	0.00351680301535721	0.101369875826657	0.260646663014775	0.487461786659089	8.15131224069164e-09	0.416289217219585	1.37551349871164e-06	-0.319406011134333	0.000282570090122729
FUT3	blue	0.673653990026406	7.4171291174906e-18	-0.673653990026406	7.4171291174906e-18	-0.728492323408184	6.09266786101468e-22	-0.655869260587625	1.03132140545776e-16	0.224595762675831	0.0117994107268903	0.821336914351851	8.99638423576588e-32	0.591848076083046	3.63214166740565e-13	-0.214989256631263	0.0160520351653578
FUT6	blue	0.631918257262883	2.73456556624764e-15	-0.631918257262883	2.73456556624764e-15	-0.714962263204359	7.61571192708768e-21	-0.574454366110633	2.47596167283345e-12	0.246939250264751	0.00549883815635574	0.774945685711317	2.851708961534e-26	0.508846038682175	1.36970929117194e-09	-0.292134643225364	0.000947151154032152
FXYD4	blue	0.866392002518731	6.64684817860565e-39	-0.866392002518731	6.64684817860565e-39	-0.782396604254762	4.61008684114848e-27	-0.846820819954226	1.59169556983227e-35	0.22568424065206	0.0113862810857453	0.85601565414526	4.74815698298959e-37	0.52592500239825	3.00887765120378e-10	0.22584367210036	0.0113268466321483
FZD1	blue	-0.691142030906387	4.63509621489407e-19	0.691142030906387	4.63509621489407e-19	0.583167102740945	9.60212169271323e-13	0.755617321760885	2.36590115802061e-24	-0.327558702090401	0.000192362855278281	-0.680602728985541	2.52198848569193e-18	-0.480290834570835	1.44309970825946e-08	-0.16252930513392	0.0701504104536616
G0S2	blue	0.592559801509485	3.34955310610054e-13	-0.592559801509485	3.34955310610054e-13	-0.428009833671957	6.39283134755494e-07	-0.632361315668259	2.58033971473221e-15	0.0217083072618601	0.81010058907681	0.637071090750272	1.38404156301553e-15	0.362380942705722	3.28289968882275e-05	0.323367856432959	0.000234723176814646
G6PC	blue	0.634125463113471	2.04591656458707e-15	-0.634125463113471	2.04591656458707e-15	-0.61230074374763	3.26511566894395e-14	-0.605636834871928	7.29492959927493e-14	0.213734565961814	0.0166955951880409	0.786625905683609	1.58673130123647e-27	0.392933365171168	5.8240017167307e-06	-0.0597286328634146	0.508183554076206
GABARAPL1	blue	0.785060507188709	2.36139159923631e-27	-0.785060507188709	2.36139159923631e-27	-0.829944806659704	5.71103585751021e-33	-0.818462503807038	2.1860376468465e-31	0.015194917838942	0.866435901875817	0.898085293012351	1.05911168391913e-45	0.653346274978866	1.47701382654065e-16	0.229927256826193	0.00989446428761434
GABRA2	blue	0.66494792859969	2.75159549360136e-17	-0.66494792859969	2.75159549360136e-17	-0.67348715512752	7.6090067888198e-18	-0.696858910322724	1.79358324179253e-19	0.12608033929029	0.161196974267465	0.717637094628181	4.67668509657104e-21	0.363837373217834	3.03491365761421e-05	0.320771105367412	0.000265148714213988
GAD1	blue	0.619728246691711	1.30309098279882e-14	-0.619728246691711	1.30309098279882e-14	-0.639640784349869	9.80783889827965e-16	-0.626781178857067	5.32442705549618e-15	0.120951892520036	0.179066013412356	0.667711716330175	1.82352816345505e-17	0.443508254438484	2.2182071075507e-07	0.144195211454648	0.108636583350901
GALM	blue	0.747996250521537	1.20859896173429e-23	-0.747996250521537	1.20859896173429e-23	-0.742720706172262	3.61331272105779e-23	-0.684432563379052	1.37398917062069e-18	0.243224061561557	0.00627262404211291	0.857977736403275	2.17422036461517e-37	0.577476182119774	1.78830467785236e-12	-0.156626748347675	0.0811014766444567
GALNT11	blue	0.463389574195633	5.27145075624346e-08	-0.463389574195633	5.27145075624346e-08	-0.67122410654529	1.07418368916112e-17	-0.418875970402296	1.16438470002732e-06	0.0284642619000494	0.752680531576255	0.624783172367482	6.8767973155488e-15	0.451684052471035	1.24210326268089e-07	-0.202605444208263	0.0234516546103123
GALNT12	blue	-0.592089353747149	3.53384632317459e-13	0.592089353747149	3.53384632317459e-13	0.59590341762717	2.28336010924357e-13	0.655537177437947	1.08146083629748e-16	-0.322462174398917	0.000244946844339814	-0.645033420308023	4.71030315912773e-16	-0.498618212043403	3.26407571302251e-09	0.000679936159033724	0.993995539349093
GALNT3	blue	0.663184353949834	3.56951095170984e-17	-0.663184353949834	3.56951095170984e-17	-0.562719101282679	8.4929236703874e-12	-0.673140308312129	8.02352548865958e-18	0.19042998806219	0.0334044110263758	0.60278917742926	1.0226876249343e-13	0.204084208673781	0.0224368361521228	0.36389672803607	3.02519017769496e-05
GAS6-AS1	blue	-0.624422772847229	7.20019176200073e-15	0.624422772847229	7.20019176200073e-15	0.534132169493639	1.40884216661152e-10	0.654281033381201	1.29349039071959e-16	-0.186094455995113	0.0377200302607344	-0.683419803181614	1.61481525096774e-18	-0.22637255067207	0.011131629681657	-0.248344100693491	0.00522918548718605
GATA3	blue	0.814733019524069	6.75941192453921e-31	-0.814733019524069	6.75941192453921e-31	-0.729474350500677	5.04230749383948e-22	-0.869399394518874	1.80334359009539e-39	0.149527162006526	0.0960444914685747	0.851007815768166	3.31146311479414e-36	0.473925506422383	2.37013602261722e-08	0.346283391710964	7.62861750633706e-05
GATM	blue	0.545410783444428	4.80069749476347e-11	-0.545410783444428	4.80069749476347e-11	-0.585434038185276	7.46998876941969e-13	-0.3783754782797	1.35671251986878e-05	-0.0266904803719665	0.767639921182695	0.674311316958899	6.70598630000043e-18	0.351014766770638	5.9821381412744e-05	-0.13935680477099	0.121147014617055
GBA3	blue	0.265991844152747	0.00271571212536804	-0.265991844152747	0.00271571212536804	-0.371333905307901	2.01345133915889e-05	-0.0881822051644804	0.328119367597688	-0.127495138327663	0.156509853857765	0.401279084799665	3.52115134317262e-06	0.171925954698584	0.0552149881973663	-0.20229084936303	0.0236725528396837
GBAS	blue	0.420218971471353	1.06729809612487e-06	-0.420218971471353	1.06729809612487e-06	-0.44221525385559	2.42790389755261e-07	-0.554910684529551	1.87835174804371e-11	-0.337288182581345	0.000119839745125687	0.477059311289103	1.85882005560492e-08	0.194146542226853	0.030044397666198	0.636804625442526	1.43409889045074e-15
GCDH	blue	0.775573747687058	2.45228050204315e-26	-0.775573747687058	2.45228050204315e-26	-0.777235717376819	1.64106208741584e-26	-0.767324352139217	1.71342107890751e-25	0.270049403864944	0.0023213311921563	0.893784547418152	1.17591293014384e-44	0.571772959108525	3.29553982621442e-12	-0.0540470491886504	0.549418617470885
GCGR	blue	0.665267555885954	2.62432966650237e-17	-0.665267555885954	2.62432966650237e-17	-0.747093754467128	1.46042864828719e-23	-0.68520513245618	1.21419270572068e-18	0.292742805752395	0.000923103836345761	0.719356463650134	3.40814334281481e-21	0.488105153799347	7.73911263634586e-09	-0.0245985181425757	0.785392843497288
GCH1	blue	0.623115526127322	8.50196757864002e-15	-0.623115526127322	8.50196757864002e-15	-0.40597127229671	2.63751696995606e-06	-0.609816216545065	4.41590271254976e-14	-0.0402657974536724	0.655710303648868	0.694792671096994	2.53431970994791e-19	0.268933552249817	0.00242426853358646	0.243133225804159	0.00629269857798125
GCHFR	blue	0.50821896007142	1.44580710898829e-09	-0.50821896007142	1.44580710898829e-09	-0.590223987699987	4.366256131752e-13	-0.406161126428285	2.6066188118849e-06	0.255118547486141	0.00408750344139396	0.653452923676447	1.45485809814595e-16	0.42260435880589	9.13532010461372e-07	-0.347580698320468	7.13938853397499e-05
GDA	blue	0.434401925635224	4.1577863310639e-07	-0.434401925635224	4.1577863310639e-07	-0.591514674415902	3.77234180576281e-13	-0.396081297702509	4.82487771779786e-06	0.0466080948663456	0.605756701118014	0.576355117442106	2.01851482782504e-12	0.363661001204331	3.06398021884921e-05	-0.215216302534429	0.0159379089598584
GDPD3	blue	0.590840137558997	4.07222235492586e-13	-0.590840137558997	4.07222235492586e-13	-0.500335212242271	2.8269215153056e-09	-0.551805449565732	2.56092718755613e-11	0.255270163196888	0.00406473319675176	0.648032281432006	3.11278076754835e-16	0.396244442706884	4.77779440598394e-06	-0.152554289866603	0.0894266131310265
GGACT	blue	0.714726573975141	7.94793491565913e-21	-0.714726573975141	7.94793491565913e-21	-0.734351921988972	1.94572098928769e-22	-0.673097810156041	8.0758042959189e-18	0.246548987899251	0.0055759143861339	0.842573647633235	7.46413168431145e-35	0.517386995479563	6.48655396673358e-10	-0.0892107524803109	0.322486740646963
GGH	blue	0.600295321146664	1.37102486223012e-13	-0.600295321146664	1.37102486223012e-13	-0.562633473849277	8.56813495970711e-12	-0.583509486282626	9.24594695604566e-13	-0.0052175429810531	0.953949157919898	0.733648348894265	2.23508278228481e-22	0.334183630301123	0.000139612080427135	0.0866717410787491	0.336504646736611
GGT6	blue	0.886327327280984	6.03760538381907e-43	-0.886327327280984	6.03760538381907e-43	-0.854298878127877	9.31622224678292e-37	-0.896989122428494	1.97594724005033e-45	0.180700375074372	0.0437343582707977	0.971669261007704	6.52434768785932e-79	0.62005140884835	1.25134777835283e-14	0.174971192294531	0.0509776720720773
GGTLC1	blue	0.127931594240041	0.155084717493972	-0.127931594240041	0.155084717493972	-0.273293029001574	0.00204416415644282	0.0599063511813066	0.506920102219021	0.0842624558859009	0.350158789664309	0.223815049165206	0.0121037598772275	0.156753496100544	0.0808527025173834	-0.547455050689119	3.93266034002533e-11
GHITM	blue	0.748284339710807	1.13754884310692e-23	-0.748284339710807	1.13754884310692e-23	-0.816888547069636	3.53118036084242e-31	-0.77925719089182	1.00209816349697e-26	0.0610489394805952	0.498836209224561	0.905583656594696	1.21770422054621e-47	0.555452069273466	1.77895167646493e-11	0.111602875743356	0.215309328532832
GIPC2	blue	0.264883036451361	0.00283352485500214	-0.264883036451361	0.00283352485500214	-0.279837580694639	0.00157421394599129	-0.0649560194730152	0.471712811968353	-0.146210923037787	0.103732558083389	0.404663186997877	2.86003224633094e-06	0.116277404451767	0.196583864822668	-0.150988588834837	0.09280275014496
GJB1	blue	0.695991948434047	2.07430409858003e-19	-0.695991948434047	2.07430409858003e-19	-0.772742460033468	4.82324180079349e-26	-0.649482638346106	2.54343072522658e-16	0.141442930118138	0.115622952081071	0.837922659512028	3.85021711288777e-34	0.67897328688007	3.25652354613165e-18	-0.168047376319936	0.0610274557780119
GK	blue	0.575674558168341	2.17200377940314e-12	-0.575674558168341	2.17200377940314e-12	-0.590602561772586	4.18324783065842e-13	-0.529559593581644	2.15552428057286e-10	0.0239018528219112	0.791329980935817	0.731987558325602	3.09509253684194e-22	0.374391680601242	1.69815022923314e-05	-0.0576113211774535	0.523360717373409
GK3P	blue	0.531761140376426	1.75782124210671e-10	-0.531761140376426	1.75782124210671e-10	-0.549065392974701	3.35769898846739e-11	-0.481056484591584	1.35856595413883e-08	-0.0391124374135076	0.664969025521806	0.68360713749007	1.56736509890858e-18	0.347748048459029	7.07845810970855e-05	-0.0340190852153357	0.706446416420614
GLB1L2	blue	0.393748269389213	5.54808283474059e-06	-0.393748269389213	5.54808283474059e-06	-0.533343078150871	1.5168121451221e-10	-0.286757676070156	0.0011860653770084	0.328380932656628	0.000184933807658472	0.487631809151401	8.04037620759618e-09	0.434885430048048	4.02321935818666e-07	-0.453303885812133	1.10528607034457e-07
GLDC	blue	0.750925651502636	6.50216504268558e-24	-0.750925651502636	6.50216504268558e-24	-0.783727615049034	3.30411048916878e-27	-0.811148046490699	1.95369049924875e-30	0.157493871733232	0.0794117345076519	0.861099829542527	6.12214718194038e-38	0.491608724054386	5.82298519890226e-09	0.144108886133756	0.108850581392178
GLRX	blue	0.367923479373481	2.42974608470636e-05	-0.367923479373481	2.42974608470636e-05	-0.485926055592832	9.22220407316201e-09	-0.247984244991706	0.00529710921456071	0.215399413464862	0.0158463809688092	0.497629599438829	3.54453622535065e-09	0.41261325061784	1.73889717252364e-06	-0.401574185051617	3.45818714813351e-06
GLRX5	blue	0.727866926270413	6.86998377073031e-22	-0.727866926270413	6.86998377073031e-22	-0.75871546728341	1.19837371736605e-24	-0.794777304410331	1.89394544796303e-28	0.602161185324797	1.10129549693587e-13	0.814101415019824	8.16283388740183e-31	0.457662802959724	8.04966624416563e-08	-0.0465951157970173	0.605857192806968
GLTP	blue	0.589097049304725	4.95817426298953e-13	-0.589097049304725	4.95817426298953e-13	-0.484232516084345	1.05595473486714e-08	-0.506757245403421	1.6393150293357e-09	0.211180097104881	0.0180752912286651	0.52985902399474	2.0967315831353e-10	0.189081214846425	0.03469988206395	0.260908951099577	0.00329459574686105
GLTPD2	blue	0.615097020995336	2.31709627247862e-14	-0.615097020995336	2.31709627247862e-14	-0.656740094922883	9.10347122962149e-17	-0.546086267124904	4.49518852292958e-11	0.189993941334098	0.0338186799213745	0.730834927166913	3.87416483252593e-22	0.610508333211706	4.0607681748606e-14	-0.276715062296391	0.0017845736864828
GLUD1	blue	0.428060273660553	6.37138585169116e-07	-0.428060273660553	6.37138585169116e-07	-0.444572035056624	2.05875786764615e-07	-0.375477157567906	1.59786340305701e-05	0.210361808420275	0.0185376288113449	0.541126619895196	7.26019291658318e-11	0.159394056452566	0.075807726645475	-0.126727906844166	0.159038799074056
GLYAT	blue	0.635216064627745	1.77115092296435e-15	-0.635216064627745	1.77115092296435e-15	-0.72313896399337	1.68488400632961e-21	-0.573006322802922	2.89031969172824e-12	0.275851483684893	0.00184709477396462	0.793537057854649	2.63326288222315e-28	0.468935952690759	3.47245304760715e-08	-0.252855514875798	0.00444123365111828
GLYCTK	blue	0.726649570079391	8.67063250236179e-22	-0.726649570079391	8.67063250236179e-22	-0.762930019260496	4.67224205669812e-25	-0.708218956734516	2.5408973118672e-20	0.227338256572433	0.0107827787430134	0.829682641437031	6.2253900825635e-33	0.604194395717358	8.660105461587e-14	-0.144948246275324	0.106783747017858
GMPR	blue	0.7465729996813	1.62836630695182e-23	-0.7465729996813	1.62836630695182e-23	-0.712656719394673	1.15427370090781e-20	-0.840696372826417	1.45652083548716e-34	0.214982059776984	0.0160556642872524	0.795102114380896	1.7366853234522e-28	0.461301966205749	6.15657510760077e-08	0.311880272451592	0.00039916700779956
GNE	blue	-0.469607267454682	3.29969870195923e-08	0.469607267454682	3.29969870195923e-08	0.477264345467693	1.82934465325105e-08	0.562773856462072	8.44516444950602e-12	-0.381933643874797	1.10746635384804e-05	-0.602049700849115	1.11585016644618e-13	-0.488372345236771	7.57387448922853e-09	0.185698342358005	0.0381366881832345
GNG11	blue	-0.600602376318306	1.32260697356998e-13	0.600602376318306	1.32260697356998e-13	0.614179003252238	2.59422851653413e-14	0.648951190346697	2.73918261584492e-16	-0.281757051787626	0.00145636104400499	-0.694373031255681	2.71768628523973e-19	-0.470870915799002	2.99659609258883e-08	0.103392818215551	0.251203202934186
GNL2	blue	-0.625023021548242	6.66944644259161e-15	0.625023021548242	6.66944644259161e-15	0.685387747148246	1.17915573564764e-18	0.674323613150297	6.69333796507901e-18	-0.411654993996668	1.84763418126122e-06	-0.717904285302579	4.45297095095204e-21	-0.50949940016799	1.29452849695924e-09	0.177507060701143	0.0476577121962674
GOLGA4	blue	0.519468684020773	5.38921794629597e-10	-0.519468684020773	5.38921794629597e-10	-0.548808939595207	3.44348467126192e-11	-0.602711360699728	1.03212426148286e-13	-0.0879547792426082	0.32937327777539	0.563543333425695	7.80087313748645e-12	0.243045694954346	0.00631209675227925	0.25501206020294	0.00410356440841605
GOT2	blue	0.754514705383624	3.00655978677645e-24	-0.754514705383624	3.00655978677645e-24	-0.875225059508509	1.31083317614379e-40	-0.81638115988922	4.11746554683864e-31	0.371857242636423	1.95584696455094e-05	0.851217444994836	3.05727337204629e-36	0.549100904035995	3.34598429064843e-11	0.0153472175286491	0.865109788250633
GP2	blue	0.771883743441857	5.91018753530999e-26	-0.771883743441857	5.91018753530999e-26	-0.759034900146649	1.11655956449855e-24	-0.728787363704485	5.75646077904082e-22	0.228056973506484	0.0105294169958311	0.779649991790051	9.09961433698488e-27	0.579018105457339	1.51279842525363e-12	0.0652124898217377	0.469960903012203
GPC3	blue	0.833005297619237	2.06405804979376e-33	-0.833005297619237	2.06405804979376e-33	-0.688882953943487	6.70469966568942e-19	-0.832131134649482	2.7661500941039e-33	0.209716767101197	0.0189092513559155	0.830540978474747	4.69148244194669e-33	0.372606403527546	1.87607849246963e-05	0.275992245744654	0.00183677021545808
GPC5	blue	0.795716488675334	1.47342356204802e-28	-0.795716488675334	1.47342356204802e-28	-0.748209256793341	1.15566261056676e-23	-0.766596574152611	2.0261725244798e-25	0.182520170080131	0.0416216566144593	0.850940754620565	3.39707198145587e-36	0.526284253691922	2.91181198119623e-10	0.143083321354981	0.111418198692269
GPD1	blue	0.676403058379478	4.85754626662525e-18	-0.676403058379478	4.85754626662525e-18	-0.725490887374644	1.08086114024688e-21	-0.627016160512716	5.16597759448987e-15	0.173993662157854	0.0523075235497955	0.818827395873716	1.95473508994082e-31	0.562806547924473	8.4167739084003e-12	-0.161422376182002	0.0721073653217381
GPHN	blue	0.685403758569855	1.17613117885121e-18	-0.685403758569855	1.17613117885121e-18	-0.748075806025736	1.18855614347887e-23	-0.725740687265599	1.03080179455921e-21	0.242855466511719	0.00635443769189717	0.849617666995123	5.60657501218836e-36	0.42229896618003	9.31971074857533e-07	0.00811643777718112	0.928418843887464
GPR110	blue	0.832952595307781	2.10091598425042e-33	-0.832952595307781	2.10091598425042e-33	-0.765808305744177	2.42796844011286e-25	-0.824659742054246	3.15949372815315e-32	0.0990122070542929	0.271955279475277	0.831813317615918	3.07555422749516e-33	0.463392310563977	5.27037479815777e-08	0.344266048237672	8.45196486576594e-05
GPR155	blue	0.538812995287524	9.0555795514933e-11	-0.538812995287524	9.0555795514933e-11	-0.441957573349581	2.47189542077481e-07	-0.541479281217146	7.01868536462201e-11	-0.0092749830489407	0.918234497647997	0.644671493651512	4.95023352008611e-16	0.23152698515727	0.00937835403988945	0.139705131738787	0.12021072396903
GPR27	blue	0.599992623734818	1.42043693670806e-13	-0.599992623734818	1.42043693670806e-13	-0.568738720304998	4.54050040228105e-12	-0.731398203266456	3.47209597942237e-22	0.0596060007643078	0.509056332179916	0.671745378563996	9.92434064281068e-18	0.341647628397199	9.64454415357881e-05	0.3089651712788	0.000455215360126852
GPRC5A	blue	0.614251999524592	2.57106298501217e-14	-0.614251999524592	2.57106298501217e-14	-0.508463325383918	1.41568086305279e-09	-0.675561262537039	5.53241274426295e-18	0.288955028914662	0.00108246976181335	0.539892838782276	8.1698775760118e-11	0.331514590377458	0.000158994739704796	0.268039929194275	0.00250966147024982
GPT2	blue	0.70576935798069	3.90312779156869e-20	-0.70576935798069	3.90312779156869e-20	-0.708861272438957	2.26874349914351e-20	-0.647671711662176	3.27254098890992e-16	0.0841470669084151	0.350821327318353	0.808958337467218	3.69484924067607e-30	0.495074112175664	4.38098782197383e-09	0.00225172539864084	0.980117044703928
GPX3	blue	0.509389271165694	1.30691616575749e-09	-0.509389271165694	1.30691616575749e-09	-0.605281774834669	7.61017826523666e-14	-0.406595363204137	2.53723302144702e-06	0.186756139468839	0.0370325623302319	0.675587903673216	5.50971825703206e-18	0.448101773539152	1.6044120733552e-07	-0.265756609915298	0.00274033018084563
GPX7	blue	-0.530797716994055	1.92227687431198e-10	0.530797716994055	1.92227687431198e-10	0.60166747158239	1.16718234301377e-13	0.438563033602088	3.12727661144476e-07	-0.190416785123085	0.0334168913111626	-0.598370683883043	1.71608877050946e-13	-0.565053806508543	6.67160954760973e-12	0.183664402851427	0.0403374746539688
GPX8	blue	-0.649785414831511	2.43806767361696e-16	0.649785414831511	2.43806767361696e-16	0.677718318486635	3.96066441356311e-18	0.561948367246283	9.19355361456299e-12	-0.403624838206823	3.04920996583336e-06	-0.733380638018414	2.35588849134954e-22	-0.521905837596626	4.33111815779339e-10	0.295417256134374	0.00082384368944911
GRAMD1B	blue	0.648144420149969	3.0646608811235e-16	-0.648144420149969	3.0646608811235e-16	-0.681984671985423	2.02782863435454e-18	-0.730711900647208	3.96785347381127e-22	0.28889140963308	0.00108534903741412	0.796774788093617	1.1085967041796e-28	0.607914616583531	5.55399404442564e-14	-0.063488293516394	0.48180669552058
GRAMD1C	blue	0.674355355971076	6.66079346275342e-18	-0.674355355971076	6.66079346275342e-18	-0.719011748774674	3.63204353617665e-21	-0.650260108373895	2.28137606167371e-16	-0.144496917086558	0.107891245175852	0.809794518373485	2.89961862841475e-30	0.453994751260934	1.05142481083644e-07	0.247308357027593	0.00542681556881123
GRAMD4	blue	-0.678077712750979	3.74511313142778e-18	0.678077712750979	3.74511313142778e-18	0.597108132407877	1.98674972283998e-13	0.736133103324696	1.36705514979252e-22	-0.198871250786747	0.0261909821798102	-0.747165773819479	1.43857887339149e-23	-0.526902000849262	2.7519213861926e-10	-0.144233531456018	0.108541694570946
GRB10	blue	-0.522786228529732	4.00059121898575e-10	0.522786228529732	4.00059121898575e-10	0.45839692775174	7.62777268996182e-08	0.622008592777201	9.78073787677003e-15	0.00745026507716927	0.934280279379401	-0.533830613101559	1.44919779191428e-10	-0.335941761256795	0.000128070880014213	-0.399242561285966	3.9862029064704e-06
GRB14	blue	0.763151638852719	4.44405976159315e-25	-0.763151638852719	4.44405976159315e-25	-0.735273766865527	1.62142779101517e-22	-0.76809794874288	1.43277053136447e-25	0.0328405091551213	0.716173553015879	0.83118675822257	3.78811089150406e-33	0.371009668290536	2.04993702386563e-05	0.343868962677461	8.62350022393157e-05
GRHL2	blue	0.717939578562821	4.42421329704828e-21	-0.717939578562821	4.42421329704828e-21	-0.684740511835472	1.30797632723274e-18	-0.737495684016544	1.04154857721721e-22	0.379606460865151	1.26504294714585e-05	0.71579507266171	6.54690023489143e-21	0.38509648438608	9.22784931313187e-06	0.177501241309226	0.0476651202700484
GRHPR	blue	0.637631324255335	1.28427824123727e-15	-0.637631324255335	1.28427824123727e-15	-0.727132166176881	7.90749250522178e-22	-0.617402023679585	1.74199118525777e-14	0.280345663616215	0.00154220243110927	0.791329708564842	4.7078265041473e-28	0.449776712640556	1.4239704621078e-07	-0.249833207952855	0.00495630139437512
GRTP1	blue	0.533089905257302	1.55311450308674e-10	-0.533089905257302	1.55311450308674e-10	-0.640315950159517	8.95445478714854e-16	-0.424390089313218	8.12467372615766e-07	-0.0322378068329543	0.721165588389675	0.652452258254061	1.6761216050516e-16	0.469052545778117	3.44184026361942e-08	-0.155250162927263	0.0838430850626788
GSR	blue	0.521781707114351	4.37978728937607e-10	-0.521781707114351	4.37978728937607e-10	-0.6539725625061	1.35145217016356e-16	-0.501163278063641	2.63677961589087e-09	0.0665169027062429	0.461105854905222	0.631222757914258	2.99490392642554e-15	0.242756304801022	0.00637660899347189	0.019129332686174	0.832307396845675
GSTA1	blue	0.233478802018772	0.00878088674887775	-0.233478802018772	0.00878088674887775	-0.271547385917913	0.0021893598294017	-0.00836899320541905	0.926197676697029	0.172723555182725	0.0540780753520129	0.349119724506477	6.59704623136314e-05	0.134766508785756	0.134018227411363	-0.400212925600534	3.75779861525726e-06
GSTA3	blue	0.234064643108141	0.0086082353225776	-0.234064643108141	0.0086082353225776	-0.302095370061132	0.000617161806781319	-0.0969227177575115	0.282251025063864	0.213432530937757	0.0168538167169673	0.380812531846848	1.180914159862e-05	0.18037794331157	0.0441178613786726	-0.372232765097906	1.91547188649699e-05
GSTM3	blue	0.763808163905423	3.8302010807131e-25	-0.763808163905423	3.8302010807131e-25	-0.743747373602544	2.92588537969468e-23	-0.789300977917125	7.98101462788046e-28	0.290766282056232	0.00100336689145517	0.81551594049923	5.34456969784855e-31	0.46707011078069	3.9993010421458e-08	0.220442861026846	0.0134986755580261
GSTO2	blue	0.725922713341617	9.95757900445948e-22	-0.725922713341617	9.95757900445948e-22	-0.754392848065787	3.0870090879148e-24	-0.755990891618615	2.18077567193577e-24	0.328466156682817	0.000184179219845715	0.765538309004935	2.58275242214845e-25	0.519130652300506	5.55434297561999e-10	0.0461097428323633	0.609620517446377
GSTZ1	blue	0.669735348424338	1.34548018697194e-17	-0.669735348424338	1.34548018697194e-17	-0.691374110341669	4.46175435919505e-19	-0.682741273821299	1.79869281476755e-18	0.301544018119108	0.000632221354563335	0.779816052783411	8.73552074304056e-27	0.683043677492405	1.71435117902094e-18	-0.0849050970341081	0.346483245054842
GUCY1B3	blue	-0.732096738881039	3.02978370213727e-22	0.732096738881039	3.02978370213727e-22	0.78405796710315	3.04083940547314e-27	0.807845174609888	5.09233256151388e-30	-0.286704002883298	0.00118870539784364	-0.818658450968524	2.05868188450228e-31	-0.657542495878276	8.11185457375399e-17	-0.0159210304721315	0.860116846195091
GYLTL1B	blue	0.743107214715087	3.33775089809433e-23	-0.743107214715087	3.33775089809433e-23	-0.843334938942018	5.67745981644464e-35	-0.761654666325586	6.22592449869146e-25	0.275932412805861	0.00184115240086784	0.838717259411411	2.9198568613811e-34	0.613524900252606	2.81106064443394e-14	-0.0598534188380836	0.507296243264433
GYPC	blue	-0.50602733232508	1.74504669002726e-09	0.50602733232508	1.74504669002726e-09	0.581028258545713	1.21474039368937e-12	0.485790384133078	9.32304724950043e-09	0.397612520148654	4.39972206163985e-06	-0.587947351660621	5.64195991007647e-13	-0.282918014950758	0.00138903629473135	-0.363715558733183	3.05496120449109e-05
H2AFZ	blue	-0.510343553323022	1.20325824882318e-09	0.510343553323022	1.20325824882318e-09	0.643832630994173	5.55296394140252e-16	0.557126743581198	1.50263309083547e-11	-0.506273221481142	1.70871586984128e-09	-0.603560040639126	9.33617671829174e-14	-0.485601863984828	9.46493126790201e-09	0.34006512013997	0.000104395438310021
HAAO	blue	0.206362188787804	0.0209473850511315	-0.206362188787804	0.0209473850511315	-0.328803249178986	0.000181222475276031	-0.0385683564086268	0.669354387525637	0.164788408456426	0.0662900737299466	0.327934980416706	0.000188929367427299	0.408172472177828	2.29967279619912e-06	-0.54041015547416	7.77579393988521e-11
HACL1	blue	0.672744484227822	8.5234911077469e-18	-0.672744484227822	8.5234911077469e-18	-0.610520985929448	4.05454130795603e-14	-0.748052855737429	1.19430453342033e-23	-0.013968893746727	0.877124438514488	0.793781144573838	2.4683323297373e-28	0.383995652899106	9.83489459157094e-06	0.281341747923594	0.00148115704350761
HADH	blue	0.800520398267953	3.99524311179961e-29	-0.800520398267953	3.99524311179961e-29	-0.824259101117283	3.58853704514965e-32	-0.824320896023995	3.51882049377073e-32	0.0997414751881359	0.268422440150636	0.939179891052107	6.17032689072741e-59	0.545367278018644	4.82104713087107e-11	0.142507364586543	0.11288073417543
HADHB	blue	0.629172008522276	3.91074333466707e-15	-0.629172008522276	3.91074333466707e-15	-0.762375908833655	5.29408892955778e-25	-0.516989330250921	6.71936178934989e-10	0.00889722833876445	0.921553826076695	0.732081973034475	3.03853684895506e-22	0.470722144038864	3.03084422493422e-08	-0.00768468533891758	0.932217274633845
HAGH	blue	0.710093087447571	1.82412193129378e-20	-0.710093087447571	1.82412193129378e-20	-0.796067440446207	1.34102092081862e-28	-0.665669316394882	2.47247305462237e-17	0.241520873874337	0.00665865629725172	0.858122723017394	2.05132928694746e-37	0.622412538943398	9.29379595922793e-15	-0.19432193521288	0.0298931909044936
HAO2	blue	0.723341177852135	1.62207681530745e-21	-0.723341177852135	1.62207681530745e-21	-0.713996005830763	9.07018275062861e-21	-0.635024657728493	1.81662765190058e-15	0.180850172571862	0.0435571361617423	0.864071927938655	1.77971600715123e-38	0.521836710559833	4.35815682300113e-10	-0.0934499284228925	0.299933554004718
HAUS6	blue	-0.634635166330451	1.91270081625232e-15	0.634635166330451	1.91270081625232e-15	0.714734033495333	7.93720653103245e-21	0.614568920001411	2.47279605535965e-14	-0.446704485178635	1.7714535974501e-07	-0.722122312467954	2.03843958081833e-21	-0.688881705838826	6.70606100735344e-19	0.258747195985835	0.00357279461457434
HAVCR1	blue	-0.599053498640753	1.58498650099955e-13	0.599053498640753	1.58498650099955e-13	0.424768871663672	7.92442624241263e-07	0.621584531051333	1.03185843182723e-14	-0.347391414060457	7.20889535298278e-05	-0.567925184148211	4.94514498624526e-12	-0.313648135327985	0.000368353231122483	-0.182263169915539	0.041914744083603
HAVCR2	blue	-0.488569089007069	7.45437444492475e-09	0.488569089007069	7.45437444492475e-09	0.449503626429804	1.45200450314553e-07	0.531950028565823	1.72721014942604e-10	-0.21447251859511	0.0163144255722418	-0.438840265739177	3.0680779499855e-07	-0.218303470894087	0.0144546567414057	-0.21340515033067	0.016868224148056
HDDC2	blue	0.525046363523551	3.2596040797189e-10	-0.525046363523551	3.2596040797189e-10	-0.513939584194662	8.79264539383383e-10	-0.557476620440614	1.45039066023146e-11	0.239931516166312	0.00703776867039047	0.65392393230274	1.36081757247214e-16	0.30970498251104	0.000440342398391005	0.156850652348098	0.0806624237735393
HDHD2	blue	0.537399943836612	1.03555126099109e-10	-0.537399943836612	1.03555126099109e-10	-0.508388349399623	1.42485932505634e-09	-0.512819513596455	9.69894668531951e-10	-0.269506419112338	0.0023709171550551	0.666075517950584	2.32765144083572e-17	0.2656082018588	0.00275596499662827	0.432003238088691	4.89126715287811e-07
HDHD3	blue	0.692003254649708	4.02303226182533e-19	-0.692003254649708	4.02303226182533e-19	-0.72887932471053	5.65542422046131e-22	-0.612585298632093	3.15360864415052e-14	0.0366447583046932	0.684947469648795	0.827024685453058	1.48013310683042e-32	0.634869976349907	1.85420646205285e-15	-0.121080794789797	0.17859974978406
HEPACAM2	blue	0.790639453208087	5.63768409765072e-28	-0.790639453208087	5.63768409765072e-28	-0.741226136371714	4.90397023720585e-23	-0.815735325659637	5.0031680822332e-31	0.151974142539554	0.0906660126263578	0.882303520162392	4.51721621806532e-42	0.482880168558921	1.17592285653129e-08	0.259888377274492	0.0034234097707279
HGD	blue	0.554077593067197	2.04187828618984e-11	-0.554077593067197	2.04187828618984e-11	-0.649741303585937	2.45314920504791e-16	-0.442191139746298	2.43198879267689e-07	0.0743131709648147	0.410144570141446	0.688746244614245	6.85542569536637e-19	0.383443892288656	1.01531471735392e-05	-0.214656453945055	0.0162206029026715
HIBADH	blue	0.552890445892367	2.29888442449382e-11	-0.552890445892367	2.29888442449382e-11	-0.751360217613949	5.92653812782813e-24	-0.477362583842903	1.81538138351694e-08	-0.0211936710932422	0.814520532041678	0.717600248123672	4.70838457568993e-21	0.443927398846892	2.15402358855615e-07	-0.0354522941995809	0.694681358113201
HIBCH	blue	0.665808956154156	2.4217244986822e-17	-0.665808956154156	2.4217244986822e-17	-0.744420101247232	2.54664002463058e-23	-0.575997306602526	2.09785418948439e-12	-0.0195752180753031	0.828458017597133	0.823018529458517	5.31210602041383e-32	0.471391176104998	2.87972113182237e-08	-0.00846255414053867	0.92537497297304
HK1	blue	-0.571845554911702	3.27023706380387e-12	0.571845554911702	3.27023706380387e-12	0.630862264745988	3.13916897575368e-15	0.583570023878395	9.1843174985266e-13	-0.170489607563015	0.0573119863496772	-0.75070813199562	6.81047224642946e-24	-0.419396442227876	1.12580337873791e-06	0.0983147389244723	0.275363359062215
HMGCL	blue	0.696503510939513	1.9038666044766e-19	-0.696503510939513	1.9038666044766e-19	-0.784486559274728	2.729694969771e-27	-0.601998246512616	1.12263049593058e-13	0.433514856767313	4.41589974098039e-07	0.831719081047314	3.17364669593768e-33	0.615619243539579	2.17251248798338e-14	-0.306603224414737	0.00050585365055502
HMGCR	blue	0.605486150396875	7.42713886599575e-14	-0.605486150396875	7.42713886599575e-14	-0.612879938609539	3.04204902314764e-14	-0.634142707211817	2.04126569988214e-15	-0.103469586709817	0.250849539430134	0.650888113668378	2.08906512551961e-16	0.342126281487662	9.41543987547494e-05	0.403980446235905	2.98312494776793e-06
HMGCS2	blue	0.66754228086614	1.87034118690765e-17	-0.66754228086614	1.87034118690765e-17	-0.700566242898295	9.5746256107214e-20	-0.603274299754075	9.65718603006229e-14	0.323469485109201	0.000233600974602149	0.747902710982105	1.23258774844392e-23	0.46356023547933	5.20474637762907e-08	-0.0486665377945216	0.589913300644672
HMX2	blue	0.639240498298473	1.03506054008232e-15	-0.639240498298473	1.03506054008232e-15	-0.611848106988227	3.45042057796015e-14	-0.66151535135476	4.55902796533336e-17	0.163585784724812	0.0683230123421776	0.729916678556816	4.6291041670396e-22	0.463758817706756	5.12814577754042e-08	0.114091111443264	0.205189692346061
HNF4A	blue	0.506907205856224	1.61836934747708e-09	-0.506907205856224	1.61836934747708e-09	-0.629280817735693	3.85596133980292e-15	-0.385182300415835	9.18204326719148e-06	0.308817359586838	0.000458241864965486	0.640989142966499	8.17565822773346e-16	0.462678974872147	5.55809517961876e-08	-0.463039609055939	5.41080600478933e-08
HOGA1	blue	0.774998307366945	2.81593430139652e-26	-0.774998307366945	2.81593430139652e-26	-0.808893100395327	3.76518885257865e-30	-0.773967374304614	3.60385179300953e-26	0.17659486928985	0.0488306577185696	0.898733348327073	7.30082716375827e-46	0.529685989639914	2.13051518760081e-10	0.0686845456927838	0.446596583356729
HOMER1	blue	0.638687187305656	1.11492165483696e-15	-0.638687187305656	1.11492165483696e-15	-0.56823247037004	4.78836187857489e-12	-0.677039286759887	4.40141338338493e-18	0.0137731193619285	0.878833311611624	0.567710993340395	5.05735600703674e-12	0.337180363639304	0.00012048027828545	0.400146235345822	3.77309096421281e-06
HOXB3	blue	0.665601432569688	2.49751647616573e-17	-0.665601432569688	2.49751647616573e-17	-0.639928716062447	9.43464442688099e-16	-0.686819189914674	9.36633314453483e-19	0.0459158284113254	0.61112689060373	0.685412772947915	1.1744316929967e-18	0.472128885746127	2.7214593746639e-08	0.293344636883622	0.000899858158156954
HOXB6	blue	0.705009684459639	4.45491728937209e-20	-0.705009684459639	4.45491728937209e-20	-0.656390028974145	9.57218384075600e-17	-0.694860140660997	2.50598710620846e-19	0.108493263845554	0.228448870397511	0.711566078121752	1.40321720975186e-20	0.440828871263717	2.67370902978841e-07	0.306544924755819	0.000507166726232322
HOXB7	blue	0.583634093764693	9.11952572292568e-13	-0.583634093764693	9.11952572292568e-13	-0.518325291422687	5.96763372699449e-10	-0.592162109968104	3.50471547362637e-13	-0.0433898545654727	0.630895998143326	0.564135659095785	7.33757361003341e-12	0.232991334410524	0.00892686878630327	0.438615912010032	3.1159018315394e-07
HOXD10	blue	0.550388437243183	2.94693041209377e-11	-0.550388437243183	2.94693041209377e-11	-0.354264150719252	5.05083441915172e-05	-0.450865532981035	1.31725157490076e-07	0.133575613716096	0.137522372066948	0.487326816430726	8.24042238366491e-09	0.145368044976248	0.105761626976682	0.294981178800278	0.000839330311032311
HOXD8	blue	0.722506796944449	1.89694362662453e-21	-0.722506796944449	1.89694362662453e-21	-0.698191039162924	1.43300791461033e-19	-0.692941281464568	3.44602548478456e-19	0.218929021102364	0.0141692115730994	0.783850921822497	3.20333124335693e-27	0.364542237307901	2.9213144699883e-05	0.231098801966391	0.00951411734101243
HPD	blue	0.807526355865597	5.58022648742665e-30	-0.807526355865597	5.58022648742665e-30	-0.780089351542652	8.16711730255525e-27	-0.80524653196162	1.06818753793794e-29	0.212325742418219	0.0174447712468638	0.930153943554334	2.32081938895135e-55	0.555578650647138	1.75645535063476e-11	0.0548658312836514	0.543377135705919
HPGD	blue	0.755788303737835	2.27933726542892e-24	-0.755788303737835	2.27933726542892e-24	-0.70864660161344	2.35637341201456e-20	-0.792069222963597	3.8781572341075e-28	0.177908602269862	0.0471488544850852	0.887646555279154	3.06986562012092e-43	0.519148962857425	5.5452749236943e-10	0.161438943126642	0.0720777542285816
HPN	blue	0.274597190009312	0.00194144621251875	-0.274597190009312	0.00194144621251875	-0.485745684024298	9.35650359955843e-09	-0.101380908094829	0.260594513277764	0.183118230174149	0.0409462478310934	0.421299455990774	9.9482586872532e-07	0.203107314488083	0.0231029160479332	-0.488359471686677	7.58175753737892e-09
HRG	blue	0.824625195238869	3.19441605725265e-32	-0.824625195238869	3.19441605725265e-32	-0.816942783604894	3.47357581390683e-31	-0.847974310672576	1.03769313212722e-35	0.275153173924743	0.00189909704033029	0.933596918603992	1.15217121349984e-56	0.578264870995196	1.64181180667273e-12	0.124493586405197	0.166577465061584
HRSP12	blue	0.542155870420102	6.57688660195105e-11	-0.542155870420102	6.57688660195105e-11	-0.70613236879765	3.66358907843899e-20	-0.44377823265507	2.17665952024323e-07	0.101167742436228	0.261603413683194	0.730276089159221	4.31788805904544e-22	0.456341188000864	8.86604908883337e-08	-0.264474200671004	0.00287811438221669
HS6ST2	blue	0.840409343579526	1.61204433750862e-34	-0.840409343579526	1.61204433750862e-34	-0.801680667359788	2.89953927542498e-29	-0.847320576993374	1.32298021950941e-35	0.185288567182552	0.038571777088937	0.912068167985752	1.87422563475141e-49	0.530724920913429	1.93528894402967e-10	0.236829013233669	0.00783335763211875
HSD11B2	blue	0.796967177215877	1.05252905023994e-28	-0.796967177215877	1.05252905023994e-28	-0.824224609662441	3.62803684741803e-32	-0.757106944420715	1.70810680602495e-24	0.225861324103135	0.0113202828998631	0.910331201888486	5.91311322828057e-49	0.536230906058434	1.15654770012265e-10	0.105586145721004	0.241233793982462
HSD17B14	blue	0.442978240099521	2.30198379677911e-07	-0.442978240099521	2.30198379677911e-07	-0.519449220969632	5.39859569091171e-10	-0.279062091875581	0.00162423942104684	0.120589509409252	0.180381610213364	0.564924986892202	6.761388596869e-12	0.596229719597342	2.19903025502488e-13	-0.400841259568007	3.61657157340817e-06
HSD3B7	blue	-0.653309206736889	1.4847912185171e-16	0.653309206736889	1.4847912185171e-16	0.478087703161773	1.71543118537025e-08	0.753235162937339	3.96419861789172e-24	-0.104397427807998	0.246602220604803	-0.689790595687002	5.78285190323341e-19	-0.314744770457414	0.00035035879266684	-0.446533027787542	1.79305934482814e-07
HSP90AA1	blue	0.63260037862782	2.500671172624e-15	-0.63260037862782	2.500671172624e-15	-0.557669152759119	1.42239623335511e-11	-0.664643294203725	2.87847608916628e-17	-0.0803468316851534	0.373078648218992	0.675114546490088	5.92680459781802e-18	0.376484633711118	1.50979596830055e-05	0.379389420095626	1.28076983152487e-05
HSPA2	blue	0.706372815158956	3.51289072682102e-20	-0.706372815158956	3.51289072682102e-20	-0.629254420853466	3.86918239129053e-15	-0.789932636863415	6.77570559323638e-28	0.0744718523097637	0.409142909483568	0.690339098608992	5.28698734704504e-19	0.371125345678702	2.03684934268262e-05	0.469503757008155	3.325788111943e-08
HSPB8	blue	-0.789962818528538	6.72281213518598e-28	0.789962818528538	6.72281213518598e-28	0.683742252338279	1.53398835023459e-18	0.797332863307261	9.5350929688427e-29	-0.262735227210858	0.00307492763184541	-0.790882574847135	5.29130143164062e-28	-0.475895480260711	2.03495505241683e-08	-0.232031770921736	0.00922049725259527
HSPE1	blue	0.468046660211347	3.71468005344216e-08	-0.468046660211347	3.71468005344216e-08	-0.619450035960989	1.34929699469759e-14	-0.442747031290136	2.33946800603657e-07	-0.0568463269140519	0.528900241090401	0.627673382886203	4.74675756707582e-15	0.37036089214257	2.12481690283715e-05	-0.0414455062019243	0.646293833903984
HYAL1	blue	0.788024445176808	1.10920589576186e-27	-0.788024445176808	1.10920589576186e-27	-0.878608502591381	2.69028858716023e-41	-0.790456395005656	5.91304997672495e-28	0.402913955149967	3.18549836411239e-06	0.9112497557472	3.23006286575625e-49	0.619322699274879	1.37097274657161e-14	-0.0993107741432883	0.270505129339068
HYKK	blue	0.797373832651473	9.43001023989338e-29	-0.797373832651473	9.43001023989338e-29	-0.798220767748936	7.49501558178638e-29	-0.825757214917624	2.22542311455095e-32	0.21342484205388	0.0168578614613245	0.911841998487447	2.17960782723025e-49	0.626370545400348	5.61273151367289e-15	0.070882179532045	0.432152256243035
ICAM1	blue	-0.658692952901058	6.87133754856292e-17	0.658692952901058	6.87133754856292e-17	0.73679518059648	1.1980899923899e-22	0.743850521487241	2.86434562322902e-23	-0.199798808416326	0.0254862323240524	-0.784033833203775	3.05935639621543e-27	-0.380962362157536	1.17083908852644e-05	-0.15739548727479	0.0796020200929913
IDH1	blue	0.569683498888492	4.11073938520721e-12	-0.569683498888492	4.11073938520721e-12	-0.462626322713232	5.5799176222965e-08	-0.633979715518424	2.08563958789482e-15	-0.0769470934971863	0.393705136191217	0.685590865534473	1.14134259578984e-18	0.355504178459029	4.73265974500881e-05	0.250293964658928	0.00487448203715914
IDH2	blue	0.73746958250784	1.04700522523695e-22	-0.73746958250784	1.04700522523695e-22	-0.830610385587398	4.58506552686558e-33	-0.702224019554631	7.2089063413601e-20	0.152136325635046	0.0903181658776522	0.824778426808808	3.04234614802178e-32	0.556720593396246	1.56556187272774e-11	0.0346829586901576	0.700987932909568
IDNK	blue	0.763745434269731	3.88507168326263e-25	-0.763745434269731	3.88507168326263e-25	-0.7390343088026	7.64592736222211e-23	-0.710742007046867	1.62536377317013e-20	0.161227239175788	0.0724568865083094	0.871812498432985	6.18351178779008e-40	0.516194500364635	7.20904365642453e-10	-0.024107612906347	0.789575186170892
IFITM1	blue	-0.453898412271278	1.05878212681685e-07	0.453898412271278	1.05878212681685e-07	0.70212362694723	7.33428004706807e-20	0.386958817695346	8.28063747842897e-06	0.0740055100290295	0.412090746549973	-0.546506071630525	4.31487660667256e-11	-0.435823455705402	3.77389751219261e-07	0.0768287811249935	0.394435011781692
IFITM2	blue	-0.650253524602644	2.28348072536442e-16	0.650253524602644	2.28348072536442e-16	0.780823695384088	6.81315396345606e-27	0.597982254613283	1.79530083864502e-13	-0.0177167355473416	0.844528337675727	-0.791747115660772	4.2202658492239e-28	-0.572377746228214	3.09040466064396e-12	0.0138612917045469	0.878063604431894
IFNGR2	blue	-0.735655986859226	1.50303638497231e-22	0.735655986859226	1.50303638497231e-22	0.825093029510905	2.7520295348962e-32	0.770068978395472	9.05459800865356e-26	-0.163794837215659	0.0679660350772494	-0.881222358309343	7.66085420265428e-42	-0.687862297189297	7.91289157169334e-19	-0.0774761325451613	0.390451358563688
IFT22	blue	0.472071962537912	2.73336820246036e-08	-0.472071962537912	2.73336820246036e-08	-0.644806078232806	4.85965670578144e-16	-0.506317924815295	1.70218949604555e-09	0.518479493734078	5.8862736321772e-10	0.55557832762018	1.75651240806527e-11	0.3037034756773	0.000575101116763491	-0.180618738813094	0.0438311932722653
IGFBP2	blue	0.745453550677091	2.05580562890578e-23	-0.745453550677091	2.05580562890578e-23	-0.571878403790248	3.2588497278421e-12	-0.823167562714941	5.0684192986531e-32	0.168406028683989	0.0604697867173926	0.722808588059926	1.79264357095299e-21	0.377135382547303	1.45536327527424e-05	0.405133267302968	2.77809535901706e-06
IGSF11	blue	0.690731655553248	4.95782066754983e-19	-0.690731655553248	4.95782066754983e-19	-0.675823908094246	5.31259808035114e-18	-0.708941322422436	2.23688772924491e-20	0.230555858224388	0.00968875490119434	0.827411151584784	1.30620298516859e-32	0.435612695172115	3.82859954993574e-07	-0.0197037734304352	0.827348935631208
IKBIP	blue	-0.765741473675332	2.46541487741202e-25	0.765741473675332	2.46541487741202e-25	0.808783488402979	3.88633895662525e-30	0.836022324374232	7.41579692780605e-34	-0.503402320975511	2.18223683354831e-09	-0.856476987216607	3.95566412564729e-37	-0.585043625189025	7.80118014063967e-13	0.0675379144572027	0.454239449215285
IL13RA2	blue	0.504637040886731	1.96487065329341e-09	-0.504637040886731	1.96487065329341e-09	-0.434583704914079	4.10669876805784e-07	-0.493244930119211	5.09296786294909e-09	0.119774966642031	0.183364588233455	0.57400144401963	2.59895525052609e-12	0.268919445152657	0.00242559591854839	0.175888796270652	0.0497549134304334
IL17RB	blue	0.541169140250073	7.23065438256361e-11	-0.541169140250073	7.23065438256361e-11	-0.614801236187085	2.40308938448165e-14	-0.485558551583943	9.49782064993024e-09	0.195323120990636	0.0290423828538645	0.663568992002219	3.37305192861792e-17	0.379876780641377	1.24570987761549e-05	-0.234162999345964	0.00857954479163543
IL32	blue	-0.636738232503623	1.44684270339592e-15	0.636738232503623	1.44684270339592e-15	0.571032499481829	3.56469023725339e-12	0.690409511943616	5.22641567144746e-19	-0.191486710735135	0.0324182206018909	-0.63913788322636	1.04943845214305e-15	-0.34672823834493	7.45743855950483e-05	-0.354029621466742	5.11321952350797e-05
IL4I1	blue	-0.517942674601271	6.17421690107504e-10	0.517942674601271	6.17421690107504e-10	0.492365595662251	5.47360382961668e-09	0.596025530805506	2.25144006503804e-13	-0.321131850912299	0.000260713964101883	-0.605119395898545	7.75871957732375e-14	-0.129201568460492	0.150993308366922	-0.205382290620597	0.0215773212772011
IL4R	blue	-0.74683640370252	1.54118892231207e-23	0.74683640370252	1.54118892231207e-23	0.824390430429657	3.44195889014448e-32	0.705228604292611	4.28853827856969e-20	-0.187918401612677	0.0358505200478894	-0.876518895723616	7.19347522796322e-41	-0.514239028207078	8.56452316284306e-10	0.0276218153189213	0.75977434753617
INPP1	blue	-0.568507391252781	4.65217874223394e-12	0.568507391252781	4.65217874223394e-12	0.531393351428612	1.81893363596718e-10	0.628216579470374	4.42540232785444e-15	-0.315258859337854	0.000342205929127596	-0.669327238372066	1.43083090387553e-17	-0.427791258270329	6.48655923125075e-07	0.0384117805640606	0.670618483403099
INPP5J	blue	0.774549308604042	3.13585808290424e-26	-0.774549308604042	3.13585808290424e-26	-0.837214096463361	4.92103769142001e-34	-0.836411546370262	6.48856855909226e-34	0.208440782466874	0.0196633627209112	0.862189863897053	3.90458935775283e-38	0.694794145598997	2.53369719306824e-19	0.11357293536122	0.207268434397809
INTS8	blue	-0.71585225594814	6.47914467774602e-21	0.71585225594814	6.47914467774602e-21	0.758328201581077	1.30545009024486e-24	0.673093487625311	8.08114018752488e-18	-0.496246708718959	3.97599178836684e-09	-0.774853370068168	2.91554697961314e-26	-0.651631596712144	1.88173437002607e-16	0.272481416967965	0.00211054913342273
IP6K3	blue	0.484884651472655	1.00239007550655e-08	-0.484884651472655	1.00239007550655e-08	-0.509893575743336	1.25111001693388e-09	-0.417389215299715	1.28163500439911e-06	0.179941137281347	0.0446418706764047	0.566688833251525	5.62768567254412e-12	0.401268767769557	3.52337216123372e-06	-0.138133652528662	0.124479487848128
IPO13	blue	0.671118126361566	1.0915892120932e-17	-0.671118126361566	1.0915892120932e-17	-0.761614075494052	6.28288626569688e-25	-0.733985251227688	2.09162933395114e-22	0.423877259350873	8.40346777558019e-07	0.787156241829926	1.38572694341884e-27	0.694907132253573	2.48643664589339e-19	-0.214829773821405	0.0161326239731832
IQCH-AS1	blue	0.673940237833379	7.09884394813917e-18	-0.673940237833379	7.09884394813917e-18	-0.755135698940632	2.62738412650902e-24	-0.737975396674131	9.46072147202859e-23	0.600518899540593	1.33560322682877e-13	0.738007345850689	9.40026476468378e-23	0.454594481681864	1.00671126534602e-07	-0.0885776561619606	0.325946346598556
IQGAP2	blue	0.571728268835027	3.31121046680395e-12	-0.571728268835027	3.31121046680395e-12	-0.446288865767696	1.82426145078075e-07	-0.570093136723531	3.9368931267093e-12	0.000923080758881431	0.991848413332632	0.699042911886724	1.24061214248541e-19	0.344476630578328	8.36229373684708e-05	0.0964058679676604	0.284837501973726
IRF2BPL	blue	0.622464672505223	9.23269371838953e-15	-0.622464672505223	9.23269371838953e-15	-0.447054939660579	1.72806275390277e-07	-0.656395109897718	9.56521573508025e-17	-0.0468564380780508	0.603835301663364	0.574341429428316	2.50609190043721e-12	0.161070923679477	0.0727378594473901	0.577668207407651	1.75151290649357e-12
IRF6	blue	0.624678424918966	6.96930518152282e-15	-0.624678424918966	6.96930518152282e-15	-0.633271138652774	2.28969548052223e-15	-0.611388740383984	3.6489076056131e-14	0.123802805337332	0.168961047394736	0.690875626180494	4.84218024539849e-19	0.223262871866982	0.0123231460283085	0.174048389016449	0.0522323223251103
IRF7	blue	-0.671569836217642	1.01926267061535e-17	0.671569836217642	1.01926267061535e-17	0.774790724247676	2.95966205927884e-26	0.73795043825197	9.508213943165e-23	-0.137916222425397	0.125079198539129	-0.82074120680322	1.08279259635017e-31	-0.514072750122639	8.6904835829006e-10	-0.156510529836154	0.0813301235313125
IRX1	blue	0.764691174185939	3.13372728166679e-25	-0.764691174185939	3.13372728166679e-25	-0.662492187324929	3.95148543963395e-17	-0.719190642831237	3.51411204022343e-21	0.0326286988976204	0.717926572847391	0.739154420342429	7.46294707339635e-23	0.408992943125127	2.18458374789058e-06	0.36075258547006	3.58261948095615e-05
IRX2	blue	0.805071909458872	1.12225943096725e-29	-0.805071909458872	1.12225943096725e-29	-0.729256946814973	5.25839332083266e-22	-0.789016111362542	8.59102298615102e-28	0.253017850188261	0.00441497582244928	0.782170444345136	4.87738670301075e-27	0.485003645641961	9.9290182918914e-09	0.177649067316819	0.0474772341548324
ISCU	blue	0.713526144000789	9.87219011565263e-21	-0.713526144000789	9.87219011565263e-21	-0.693297642013138	3.24869085983053e-19	-0.819933085869868	1.39073143220999e-31	-0.130030139298093	0.148368080160546	0.842570373157722	7.47289745376488e-35	0.528278491497233	2.42552293661036e-10	0.371964263706803	1.94425955280953e-05
ISG15	blue	-0.672421170787751	8.95427962288632e-18	0.672421170787751	8.95427962288632e-18	0.767196667939318	1.76464657543725e-25	0.677994344978361	3.79407168902988e-18	0.0117836524046871	0.896229233774086	-0.777201845572108	1.65460859311829e-26	-0.484468708849155	1.03624468141326e-08	-0.230567225477562	0.0096850698992553
ISOC1	blue	0.537425429929713	1.03305462021515e-10	-0.537425429929713	1.03305462021515e-10	-0.582824993886923	9.97127579768728e-13	-0.454956472201387	9.80608602156436e-08	-0.327942470380672	0.000188861603661136	0.675278576411836	5.77890385847668e-18	0.336651776275841	0.000123666908185233	0.284457962914397	0.00130410795261714
ITGA2	blue	0.4674035322484	3.89985309030649e-08	-0.4674035322484	3.89985309030649e-08	-0.417186538873032	1.29846172113382e-06	-0.507203668529024	1.57771635398844e-09	-0.0154426277964038	0.864279216712702	0.427385692051145	6.66394665673833e-07	0.213003506562798	0.0170807958353465	0.372959100485261	1.83959338044903e-05
ITGA5	blue	-0.736687680356452	1.22406447215767e-22	0.736687680356452	1.22406447215767e-22	0.873349728820127	3.09156951957558e-40	0.716664565372442	5.58749617597292e-21	-0.0322037172769419	0.72144829708389	-0.875681185066074	1.06170860592722e-40	-0.504381079623009	2.00814580046481e-09	-0.0984927742738534	0.274490690357824
ITM2C	blue	0.494973565622911	4.41750333042137e-09	-0.494973565622911	4.41750333042137e-09	-0.355614543141897	4.70527057537685e-05	-0.579143377875098	1.49231710259332e-12	0.260739324896394	0.00331569863926171	0.397050316263154	4.55152800963391e-06	0.241609823769041	0.00663798516130648	0.235550983283663	0.00818357933708255
IVD	blue	0.742295180591523	3.94242899396135e-23	-0.742295180591523	3.94242899396135e-23	-0.816551141362353	3.91114752122443e-31	-0.680157058543144	2.70506003083363e-18	0.114359616030782	0.204118452558082	0.890595690844029	6.56081679859517e-44	0.548558159211216	3.52941891321973e-11	-0.0126070746012621	0.889022757459459
IYD	blue	0.564198110706704	7.29030697875449e-12	-0.564198110706704	7.29030697875449e-12	-0.541006233271247	7.34445791990031e-11	-0.584959939376505	7.87400176346476e-13	0.107644157304164	0.232132765502584	0.705274772196121	4.25423308104992e-20	0.293630583216488	0.00088900238391936	0.0174622840102137	0.846733722649035
JADE1	blue	0.553168125929939	2.23610471706725e-11	-0.553168125929939	2.23610471706725e-11	-0.544752208855272	5.11781747566384e-11	-0.631746736875174	2.79664622612107e-15	0.110056561787234	0.221774381543977	0.596495951662215	2.13247037411636e-13	0.272663753367452	0.00209546731436448	0.281009283478552	0.00150128329046331
JAZF1	blue	-0.794975775428826	1.7962724619506e-28	0.794975775428826	1.7962724619506e-28	0.838869374419844	2.76879821275388e-34	0.735019380790243	1.70522368029607e-22	-0.365096955279807	2.8347335545007e-05	-0.844421115616027	3.83282348118346e-35	-0.646211076388315	4.00535009128375e-16	0.183837897062006	0.0401456888771572
JUP	blue	0.609870748613307	4.38686081102696e-14	-0.609870748613307	4.38686081102696e-14	-0.562346603992611	8.82483376481919e-12	-0.516453770415107	7.04565126028281e-10	0.247971824633488	0.00529946757841224	0.5786936217357	1.5671240161082e-12	0.327107451924179	0.000196556805801586	0.063652088729108	0.480674516812428
KCNE1	blue	0.520195722691985	5.0499440880458e-10	-0.520195722691985	5.0499440880458e-10	-0.554187745206094	2.01949230010907e-11	-0.601368334239016	1.20894691066532e-13	0.160687479189136	0.073430822137587	0.659963043722453	5.71611562673068e-17	0.424608830716015	8.00845406655959e-07	0.148774248171874	0.097749199648148
KCNJ1	blue	0.847484604654822	1.24489532915914e-35	-0.847484604654822	1.24489532915914e-35	-0.811436923068698	1.79505514854269e-30	-0.901152078744595	1.78052011523321e-46	0.255731485098672	0.00399614780042832	0.918738951905943	1.80102344941278e-51	0.52329923324833	3.81935064601586e-10	0.252122593940105	0.00456153249231935
KCNJ10	blue	0.819097669565286	1.79904529470018e-31	-0.819097669565286	1.79904529470018e-31	-0.800509973845611	4.00672763816931e-29	-0.867663662930565	3.84373478347331e-39	0.215202594562609	0.0159447793242019	0.909849955524394	8.09608001635098e-49	0.569084709453521	4.37829696673909e-12	0.212256789169869	0.0174821744888128
KCNJ15	blue	0.634958877188721	1.83251719927227e-15	-0.634958877188721	1.83251719927227e-15	-0.748270652970121	1.14082995394633e-23	-0.642565785380674	6.60069631587486e-16	0.215389312046187	0.0158514182374919	0.806270651065676	7.98794612537227e-30	0.475872942935469	2.03851893891397e-08	-0.169384858530937	0.0589690036913466
KCNJ16	blue	0.669036974588078	1.49472250523406e-17	-0.669036974588078	1.49472250523406e-17	-0.776963504107314	1.75307299589313e-26	-0.661085871161608	4.85408658133328e-17	-0.0405523678141491	0.653417842501889	0.790778012860975	5.4376424587148e-28	0.530174820314853	2.03640241521499e-10	0.210986480339657	0.0181837752753942
KCNK5	blue	0.555044011328205	1.85338543315592e-11	-0.555044011328205	1.85338543315592e-11	-0.51349825305136	9.13955928632929e-10	-0.439775528943793	2.87615060905265e-07	-0.0202353682704489	0.822766355983676	0.643521123675013	5.79449092301898e-16	0.403577748830794	3.05806418693393e-06	-0.0691964270147011	0.443208121954912
KCNN2	blue	0.462744108590419	5.53121258166475e-08	-0.462744108590419	5.53121258166475e-08	-0.417194083160194	1.29783163219418e-06	-0.51828584231693	5.98862125945076e-10	0.0150273033031196	0.867895795150791	0.595564555707938	2.37425412014572e-13	0.432181237336557	4.83285779179443e-07	0.106715452772589	0.236209467241653
KCNQ1	blue	0.796992957287405	1.04523023808904e-28	-0.796992957287405	1.04523023808904e-28	-0.71286116872279	1.11266777645558e-20	-0.785019338845627	2.38610443438543e-27	0.357471893478066	4.26602987074615e-05	0.783247544869037	3.72688733021967e-27	0.582971208981685	9.81184895328714e-13	0.086428044125527	0.337870165012591
KCNS3	blue	-0.517150610443673	6.62398810427073e-10	0.517150610443673	6.62398810427073e-10	0.534105215450421	1.41240467503977e-10	0.492284101173139	5.51023241617024e-09	-0.380356464980304	1.21208689602872e-05	-0.626184582498612	5.74823425722583e-15	-0.488729422412408	7.35833074588724e-09	0.288308448893551	0.00111206025114367
KCTD1	blue	0.748080394706538	1.18741005953475e-23	-0.748080394706538	1.18741005953475e-23	-0.774667040378023	3.04868634272984e-26	-0.859894267912547	1.00232719281471e-37	0.207486374252881	0.0202442505608279	0.806078487529909	8.43673881983248e-30	0.517063859227662	6.67512550141847e-10	0.284023889144605	0.00132755490953199
KCTD6	blue	0.723530903791064	1.56523097192622e-21	-0.723530903791064	1.56523097192622e-21	-0.690404996186755	5.23027986588769e-19	-0.751109301125824	6.25252384717672e-24	0.0696510020232068	0.440211212305567	0.844808082777484	3.32975074602775e-35	0.323648185456963	0.000231639784159439	0.238512485208162	0.00739230277576774
KDELC1	blue	-0.700828480332231	9.15548278200625e-20	0.700828480332231	9.15548278200625e-20	0.60115423768959	1.23972500872473e-13	0.621988606471392	9.80546351504506e-15	-0.310422625962874	0.000426344381382898	-0.736119785560926	1.37068228066142e-22	-0.562293156649297	8.87347523592788e-12	0.0402713344059186	0.655665979542513
KDELR2	blue	-0.51334698782882	9.26146837033026e-10	0.51334698782882	9.26146837033026e-10	0.548504721542291	3.54799627175508e-11	0.51222338997113	1.02173187319778e-09	-0.472703233572533	2.60404978277491e-08	-0.554324809466252	1.99196820186939e-11	-0.405188764928179	2.76857006943843e-06	0.175318649211448	0.050511773885254
KHK	blue	0.321257487178862	0.000259185677252289	-0.321257487178862	0.000259185677252289	-0.454284524197539	1.02958852257878e-07	-0.0846905303179727	0.347707737727159	0.17123833960552	0.0562108541464097	0.459666425558778	6.94764402509757e-08	0.354205718918747	5.06631036429617e-05	-0.516017838638993	7.32246065939554e-10
KIAA0101	blue	-0.691337056850762	4.48899937778712e-19	0.691337056850762	4.48899937778712e-19	0.694412754871599	2.69978836975782e-19	0.776178953318631	2.11943076602923e-26	-0.106215159273136	0.238426197406921	-0.797688239052358	8.66046648697477e-29	-0.523143274764414	3.87359502640177e-10	-0.207667848706293	0.0201326735488383
KIAA1191	blue	0.487170504616466	8.34479170111111e-09	-0.487170504616466	8.34479170111111e-09	-0.544654732598595	5.16644113793297e-11	-0.366895328324389	2.57031915448923e-05	-0.275121176066909	0.0019015113961688	0.645035589688205	4.70889971477642e-16	0.349741786173316	6.38896717166557e-05	0.153228521554693	0.0880031898034531
KIF13B	blue	0.773545741831769	3.9849623660079e-26	-0.773545741831769	3.9849623660079e-26	-0.769493998438459	1.03565399631893e-25	-0.784345256338581	2.82866572308594e-27	0.282949874406411	0.00138722938007744	0.805893426324245	8.89224908997554e-30	0.520829142660085	4.77121840463488e-10	0.0886314589587455	0.32565141363904
KIF21A	blue	0.263082867965016	0.00303463935421076	-0.263082867965016	0.00303463935421076	-0.336237136474885	0.000126221330876235	-0.133540520269014	0.137626681032004	-0.256045074876556	0.00395012031728728	0.381043635664898	1.16540795071627e-05	0.0277436113489627	0.75874751398644	0.00711976626066383	0.937189556595862
KIF4A	blue	-0.600982845244603	1.26491076075642e-13	0.600982845244603	1.26491076075642e-13	0.711555144828436	1.40596064920743e-20	0.615285777615404	2.26378963694097e-14	-0.104336419619452	0.246879955656496	-0.706776131020517	3.27359290019176e-20	-0.505144651233916	1.88168837409234e-09	-0.0435527535454481	0.629612993249131
KIT	blue	0.62087517274998	1.12831643233072e-14	-0.62087517274998	1.12831643233072e-14	-0.484814717421616	1.00800695364068e-08	-0.675399484427163	5.67219401674852e-18	-0.0425006859963018	0.637918459832468	0.680237160979999	2.67122733014585e-18	0.31945267201309	0.000281957522387448	0.468734396339709	3.52598999508659e-08
KL	blue	0.537928765844563	9.84921577946666e-11	-0.537928765844563	9.84921577946666e-11	-0.699560504229435	1.1362806607847e-19	-0.540811106376363	7.48304735530446e-11	-0.138086061107281	0.124610563663152	0.761731759448486	6.11912590719324e-25	0.488640562981368	7.41141197118656e-09	0.0828369053324679	0.3583989564989
KLF15	blue	0.534807699248922	1.32233746727445e-10	-0.534807699248922	1.32233746727445e-10	-0.679388942820485	3.0514349646883e-18	-0.583974664142114	8.78248499610965e-13	0.291791037477714	0.000960989706031617	0.684977394355963	1.25931177951603e-18	0.472892266416494	2.56648051386067e-08	-0.130602853613416	0.146573729698832
KLF8	blue	-0.510968670605099	1.13969653983727e-09	0.510968670605099	1.13969653983727e-09	0.424569907400279	8.02901810780763e-07	0.625858025662037	5.99391434717631e-15	-0.39668033415376	4.65411981160437e-06	-0.563138982321965	8.13326950838659e-12	-0.501460729801995	2.57152988439292e-09	-0.0460453064730307	0.610120893515317
KLHDC2	blue	0.401898686237117	3.39018123753701e-06	-0.401898686237117	3.39018123753701e-06	-0.387107265601514	8.20922413649698e-06	-0.214674839371916	0.0162112505695198	-0.0550412237372976	0.542087242770641	0.476056160369881	2.00971885178873e-08	0.14996387379932	0.0950665334476115	-0.0526257513474887	0.559982892790402
KLHDC7A	blue	0.445088136636457	1.98539960810041e-07	-0.445088136636457	1.98539960810041e-07	-0.53998619808873	8.0973599213967e-11	-0.318809282359329	0.000290513350027466	0.277848859283191	0.00170540733409216	0.57123691948029	3.48832996660127e-12	0.3382985618732	0.000113989479700244	-0.309748248878878	0.000439486606492221
KLHDC9	blue	0.712783503607997	1.1282974254531e-20	-0.712783503607997	1.1282974254531e-20	-0.869224628642074	1.94708237647015e-39	-0.766149337329746	2.24538242819763e-25	0.324601606101443	0.000221431681026844	0.825916010718594	2.11495704720522e-32	0.517856019208107	6.22195206864815e-10	-0.00786401261561954	0.930639416013582
KLHL13	blue	0.770193212854423	8.79509131161463e-26	-0.770193212854423	8.79509131161463e-26	-0.711796668118763	1.34655881041307e-20	-0.764182453575985	3.51821682573672e-25	0.0246172003519786	0.785233797515614	0.806514657042813	7.45165714531222e-30	0.351549613831026	5.81854535233221e-05	0.377975881041075	1.38779125720206e-05
KLHL21	blue	0.568162709216645	4.82352747728718e-12	-0.568162709216645	4.82352747728718e-12	-0.565583170452779	6.31463790387585e-12	-0.584219387792081	8.54778499238033e-13	0.0147535642800036	0.870280968992659	0.58346788247538	9.28853329983414e-13	0.426157430334425	7.22976270232201e-07	0.282800345871074	0.00139572851262807
KLHL3	blue	0.611683104549042	3.52047868457806e-14	-0.611683104549042	3.52047868457806e-14	-0.640198714995694	9.09726532342848e-16	-0.756648454718587	1.88872984849096e-24	0.0811333645026765	0.368402576531018	0.767756793737942	1.55050724831091e-25	0.487021264156561	8.4456230810242e-09	0.249733505976215	0.00497416669979049
KLK1	blue	0.730199546437893	4.38240487591748e-22	-0.730199546437893	4.38240487591748e-22	-0.753882948245666	3.44708786943031e-24	-0.751783108816514	5.41434502080533e-24	0.238471888321118	0.00740267434748053	0.850340328826574	4.26687542876398e-36	0.687121605452629	8.92008884933692e-19	0.00177083528495092	0.984362741429731
KLK6	blue	0.70457407112779	4.80493276092126e-20	-0.70457407112779	4.80493276092126e-20	-0.697619845608094	1.57800574093093e-19	-0.766870636705404	1.90234038347777e-25	0.218552384489608	0.0143404803473333	0.810292025454268	2.50881769429263e-30	0.531242535170517	1.84458172497326e-10	0.0981923389602953	0.275964405763136
KLK7	blue	0.628858852781533	4.07266344459949e-15	-0.628858852781533	4.07266344459949e-15	-0.706850830237855	3.23105288958198e-20	-0.687419698998451	8.50054090718494e-19	0.56172146508854	9.41025791750489e-12	0.733260263902834	2.41226538427342e-22	0.579624900952899	1.41606286823439e-12	-0.223339648537487	0.0122924350472299
KLKB1	blue	0.577215464790954	1.83945802070276e-12	-0.577215464790954	1.83945802070276e-12	-0.669722492849654	1.34809145014647e-17	-0.486945211813676	8.49745527779709e-09	0.0975770544907535	0.278999151340826	0.67251990893625	8.82051728235753e-18	0.601964333684682	1.12712115704513e-13	-0.167142479297469	0.0624532015295901
KMT2E	blue	-0.48334063766866	1.13367606326412e-08	0.48334063766866	1.13367606326412e-08	0.488990322382516	7.20458040357724e-09	0.508615279611698	1.3972530623744e-09	-0.449724936559458	1.42924557280533e-07	-0.565029829790174	6.68823194068138e-12	-0.321081115971039	0.000261333485060725	0.258396790072156	0.00361982516457894
KNG1	blue	0.854466333383087	8.72677638456292e-37	-0.854466333383087	8.72677638456292e-37	-0.835467587586533	8.96546780659e-34	-0.879117814795606	2.11103567261977e-41	0.234703513077429	0.00842337883916828	0.945698469483988	7.06367160175049e-62	0.575811877983722	2.14015020078744e-12	0.185644766327746	0.0381933385662555
KTN1	blue	0.566294566835433	5.86390805391424e-12	-0.566294566835433	5.86390805391424e-12	-0.424647110332758	7.98827897775517e-07	-0.519330960023723	5.45591549692803e-10	-0.21030820227974	0.0185682701377031	0.582436079596119	1.04076477228487e-12	0.300150520344108	0.000671800657047596	0.473132720018606	2.5194418475883e-08
KYNU	blue	0.315696140261938	0.0003354094998471	-0.315696140261938	0.0003354094998471	-0.160462943452802	0.0738390738228407	-0.337363696918629	0.00011939301780018	-0.126405888187671	0.160109288745769	0.426444534592608	7.09354923394013e-07	0.158959704379462	0.0766196989156415	0.115342492446402	0.200231412502955
L1CAM	blue	0.782181742712636	4.86368030969667e-27	-0.782181742712636	4.86368030969667e-27	-0.754773008483513	2.84274973638722e-24	-0.829809854277253	5.97037382279646e-33	0.265017974911948	0.0028189451735611	0.799743832514698	4.94547313793069e-29	0.566311447145579	5.8536005609662e-12	0.190553558732079	0.0332877947457417
LACTB2	blue	0.226215371894978	0.011189336082258	-0.226215371894978	0.011189336082258	-0.318497122518659	0.000294750443818254	-0.183288182919899	0.04075599693455	-0.287111126881994	0.00116881341763207	0.369376925429754	2.24330758124995e-05	0.109426527881759	0.224447513019389	0.0257232417716003	0.775833807236629
LAD1	blue	0.797650849461154	8.74865563896683e-29	-0.797650849461154	8.74865563896683e-29	-0.74919620313689	9.38536303073724e-24	-0.820925131464732	1.02265647485228e-31	0.246070622997326	0.00567170321208394	0.847176006999749	1.39577053596429e-35	0.656194171517071	9.84458757440805e-17	0.0890963998913885	0.323109872302324
LAMA4	blue	-0.811762372836882	1.63142720740721e-30	0.811762372836882	1.63142720740721e-30	0.886998393059621	4.28448371271435e-43	0.802905781184048	2.06220010417321e-29	-0.324765201782885	0.000219722596871154	-0.892186662628007	2.80159783296792e-44	-0.562219292370583	8.94112495904353e-12	0.0365465616661428	0.685747109791932
LAMC1	blue	-0.766552068047781	2.04701283455811e-25	0.766552068047781	2.04701283455811e-25	0.79467221995101	1.94774690934813e-28	0.773036202706028	4.49840243589641e-26	-0.231386098434212	0.00942283511023377	-0.896740214917733	2.27430495494167e-45	-0.661957606454376	4.27346595662404e-17	0.0443109791555374	0.623655716647853
LAMTOR3	blue	0.34064370546281	0.000101420532785465	-0.34064370546281	0.000101420532785465	-0.336498598800013	0.000124604911754558	-0.287267823667258	0.00116123857045119	-0.45735793804964	8.23134844794837e-08	0.44922647147924	1.48099482148415e-07	0.107065964946381	0.23466499977488	0.492346387852482	5.48221585969016e-09
LAMTOR5	blue	0.630973730224166	3.09385513027051e-15	-0.630973730224166	3.09385513027051e-15	-0.721471089808159	2.30195694253396e-21	-0.536487954786713	1.12882549736101e-10	0.0984247087034044	0.274824104061608	0.775504432836366	2.49352194157916e-26	0.461568625821406	6.03606295319057e-08	-0.121279666831312	0.177882143389416
LCN12	blue	0.649144752569571	2.66624593859389e-16	-0.649144752569571	2.66624593859389e-16	-0.6159489684022	2.08577877743136e-14	-0.615170968314105	2.29606917184327e-14	0.23113195915377	0.00950354275410197	0.62450200912949	7.1278476605868e-15	0.329019050948009	0.000179352815680523	0.0737940534614646	0.413431492115069
LDHB	blue	0.835565305443855	8.67116878404441e-34	-0.835565305443855	8.67116878404441e-34	-0.852599910528233	1.79989047805435e-36	-0.877891533304758	3.77778731880617e-41	0.195140610475328	0.0291959278429691	0.928440087862446	9.77613834550936e-55	0.565701006670919	6.23772933683478e-12	0.167828385217243	0.0613700295469274
LDHD	blue	0.723452247766069	1.58855783257915e-21	-0.723452247766069	1.58855783257915e-21	-0.806922921627693	6.63218474663331e-30	-0.760997904076279	7.21281993715839e-25	0.211744281579398	0.0177623636940408	0.88175039516345	5.92264515338894e-42	0.603754384379202	9.12378843837657e-14	-0.0739207867915854	0.412627630257731
LDLRAD3	blue	-0.772316536449707	5.335379592485e-26	0.772316536449707	5.335379592485e-26	0.808784245034522	3.88548973233175e-30	0.767411515559139	1.67929061033961e-25	-0.244024210817706	0.00609823777934868	-0.886103509252577	6.76613434802938e-43	-0.573380059753917	2.77736284910796e-12	0.0126424629117727	0.88871324253045
LEAP2	blue	0.385985773812437	8.76345828242903e-06	-0.385985773812437	8.76345828242903e-06	-0.445282036438517	1.958489102523e-07	-0.281940026617851	0.00144555680838191	0.167006165090992	0.0626703163179225	0.482158365610481	1.24520158262242e-08	0.271116908443883	0.00222657128749228	-0.300076011982698	0.000673979654053766
LEPROTL1	blue	-0.727972511278279	6.73227325260632e-22	0.727972511278279	6.73227325260632e-22	0.673121214112718	8.0469731544835e-18	0.816851845289132	3.57069122063605e-31	-0.373871742911334	1.74825834488079e-05	-0.721431693160764	2.31892426870673e-21	-0.454568709574303	1.00859476892617e-07	-0.146869822707158	0.10216776485219
LGALS1	blue	-0.850599352443369	3.86769638518658e-36	0.850599352443369	3.86769638518658e-36	0.873493872928501	2.89566419538852e-40	0.82330452992658	4.85414360038895e-32	-0.260969091215426	0.00328714288844058	-0.935829320144229	1.5064145126391e-57	-0.64389331917601	5.5070630652055e-16	0.0239680987147828	0.79076489805172
LGALS2	blue	0.171126450057679	0.0563742915426626	-0.171126450057679	0.0563742915426626	-0.277583637824926	0.00172363482800682	-0.0113954026746416	0.899630114154899	0.107772685453818	0.23157247997094	0.313036513115964	0.000378756175943674	0.223341841795444	0.0122915587198872	-0.463089762107414	5.39062094565165e-08
LHFPL3-AS2	blue	0.588919261850436	5.0583948856236e-13	-0.588919261850436	5.0583948856236e-13	-0.588079214826387	5.55911871346931e-13	-0.529149240406221	2.23868528603361e-10	-0.0326069093745425	0.718106994403664	0.66229255474994	4.06886051109077e-17	0.386107225564277	8.70177493974838e-06	0.0359671262125576	0.690472654182205
LHPP	blue	0.674335531865843	6.68110010756103e-18	-0.674335531865843	6.68110010756103e-18	-0.739098971347846	7.54688104289522e-23	-0.77989272429097	8.57226533724154e-27	0.57456338980469	2.44720836237435e-12	0.805521198546054	9.88259946123322e-30	0.618475340394464	1.5240753088236e-14	-0.224227509357173	0.0119421230880532
LIME1	blue	0.448309726381167	1.5808763145471e-07	-0.448309726381167	1.5808763145471e-07	-0.520465925329604	4.92917837962288e-10	-0.356381978330248	4.51888208083194e-05	0.188810762177322	0.0349646844282408	0.579465146094057	1.44093340318322e-12	0.569006708865609	4.41436733528025e-12	-0.401141415158514	3.55089523502146e-06
LIN52	blue	0.732063024738925	3.04980554232745e-22	-0.732063024738925	3.04980554232745e-22	-0.687017560139832	9.07122697164974e-19	-0.741763219498278	4.39528616708356e-23	-0.0273266213647036	0.762264790618037	0.856935110476165	3.29754653860439e-37	0.480881232443657	1.37748531764891e-08	0.249511402682397	0.00501417167828735
LINC00472	blue	0.741432959791572	4.70161195379607e-23	-0.741432959791572	4.70161195379607e-23	-0.741660116220661	4.48876070679259e-23	-0.725043469467099	1.17652377342025e-21	-0.0107872123995398	0.904961205664472	0.805358462340681	1.03487927499138e-29	0.321102097596857	0.000261077114712433	0.334031210295944	0.000140656917757218
LINC00473	blue	0.571077204927721	3.54785366270813e-12	-0.571077204927721	3.54785366270813e-12	-0.539067864178334	8.83853106839267e-11	-0.536334757374309	1.14526931817444e-10	0.0663382412828518	0.462313232949904	0.553467344399739	2.17031121662559e-11	0.450734021304366	1.32972356668975e-07	0.144925994431202	0.106838140531445
LINC00526	blue	0.359128940985467	3.90687801004122e-05	-0.359128940985467	3.90687801004122e-05	-0.383684184697516	1.00133718873594e-05	-0.187805369187696	0.0359640633185945	-0.0691995848016935	0.443187263738146	0.490687459537098	6.27721081997249e-09	0.0956399597873908	0.288699380837503	-0.120109780246852	0.182134110270425
LINC00645	blue	0.771294564514162	6.7910498423286e-26	-0.771294564514162	6.7910498423286e-26	-0.780418821154018	7.52987217765958e-27	-0.825927013290143	2.10750542889361e-32	0.248440433117338	0.0052111348606873	0.882271272147508	4.58929470846662e-42	0.496129839144459	4.01468290143578e-09	0.188411668614962	0.0353585515480258
LINC00671	blue	0.45426881446805	1.03076115499873e-07	-0.45426881446805	1.03076115499873e-07	-0.540835605698858	7.46550899658586e-11	-0.328076678893644	0.00018765120008418	0.193888677771698	0.0302678820552548	0.583440939225553	9.31621420839593e-13	0.328810687073552	0.00018115773496812	-0.345878663626411	7.78754003847713e-05
LINC00948	blue	0.603120761622069	9.83407322388371e-14	-0.603120761622069	9.83407322388371e-14	-0.629501170038514	3.74729662702777e-15	-0.626144080229255	5.77816533325396e-15	0.326623317170804	0.000201150641892087	0.759017097664897	1.12097180097855e-24	0.425504422719834	7.54890223008782e-07	-0.106829332967682	0.235706898285316
LINC00982	blue	0.808039392789299	4.81586748361521e-30	-0.808039392789299	4.81586748361521e-30	-0.791763017282317	4.2027042815492e-28	-0.812584512527698	1.28040276026481e-30	0.189979437405992	0.0338325336996359	0.862177927802177	3.92394849462308e-38	0.49712535952734	3.69636580596112e-09	0.209369896238202	0.0191117390605457
LINC01159	blue	0.685119508809837	1.23096828646644e-18	-0.685119508809837	1.23096828646644e-18	-0.748740219273909	1.03338022726803e-23	-0.713254288425434	1.03674119273424e-20	0.311095035341003	0.000413602202695246	0.731292029885482	3.54462721888992e-22	0.524682912594644	3.36910468336715e-10	0.11153542325817	0.215588515330623
LINC01187	blue	0.774247028138839	3.37099864359908e-26	-0.774247028138839	3.37099864359908e-26	-0.738468718163894	8.56819064633104e-23	-0.802368912046287	2.39504798405716e-29	0.169198645046402	0.0592521373308487	0.860045385917465	9.42498978301429e-38	0.464532485534307	4.83987848922263e-08	0.191561768028477	0.0323491201448769
LINC01268	blue	-0.644807204638847	4.85890547048055e-16	0.644807204638847	4.85890547048055e-16	0.618301410297943	1.55749522694129e-14	0.732130486307845	3.00987073185958e-22	-0.230378371597224	0.00974645230371995	-0.682246083922546	1.94561484099557e-18	-0.486793890914542	8.60149537609146e-09	-0.213300848799309	0.0169232045349318
LNX1	blue	0.647055249470162	3.56435051998452e-16	-0.647055249470162	3.56435051998452e-16	-0.615490380295866	2.20735334458321e-14	-0.580367021907504	1.30588008910398e-12	0.169752503507765	0.0584132644761755	0.653227668493272	1.50203954422548e-16	0.33616747272	0.000126655289522923	0.234187761924933	0.0085723348615694
LOC100129034	blue	-0.777971554342474	1.37217356199683e-26	0.777971554342474	1.37217356199683e-26	0.699367017742148	1.1742391040636e-19	0.901090638696275	1.84632832140641e-46	-0.263297988529068	0.0030099477188689	-0.797237173062792	9.78501722199313e-29	-0.478620451695933	1.64538349851261e-08	-0.317504697844886	0.000308603871854772
LOC100130232	blue	0.436576747373715	3.58440973216411e-07	-0.436576747373715	3.58440973216411e-07	-0.458320646209532	7.67060613455749e-08	-0.25656910782825	0.00387426516714631	-0.106588639954594	0.236769990001046	0.528074838041183	2.47134373575306e-10	0.341865475204435	9.53963601916056e-05	-0.110877365678518	0.218325745416143
LOC100130278	blue	0.757231035826072	1.66219931126075e-24	-0.757231035826072	1.66219931126075e-24	-0.685134151518872	1.22808352080049e-18	-0.7847351912869	2.56371496722782e-27	0.13881646799462	0.122610558627523	0.80903481944549	3.61402337934167e-30	0.492922200192843	5.22961477637555e-09	0.188454727150344	0.0353158777188628
LOC100130691	blue	0.580332617428207	1.31079917239594e-12	-0.580332617428207	1.31079917239594e-12	-0.596112350043559	2.22900947546077e-13	-0.65759042356803	8.05607751618821e-17	0.153468487326276	0.087500955614825	0.741737830327254	4.41812613243139e-23	0.424277732128185	8.18499222529171e-07	0.153387648508768	0.0876698907326487
LOC100132891	blue	-0.781653130219284	5.54712916069595e-27	0.781653130219284	5.54712916069595e-27	0.793152798210202	2.91500962725147e-28	0.810846945400287	2.13364861982685e-30	-0.395347592276407	5.04210165788845e-06	-0.835044363943339	1.03572358095816e-33	-0.662086461765113	4.19359467362895e-17	0.0444209590450231	0.622793622977797
LOC100289019	blue	0.735567107301994	1.52978894947797e-22	-0.735567107301994	1.52978894947797e-22	-0.701042870025535	8.82616697443311e-20	-0.775285519421834	2.62827965435788e-26	0.0893409382213636	0.321778273998035	0.753090975892442	4.08922905253506e-24	0.420447000032644	1.05159762845337e-06	0.254966630713085	0.00411043351762763
LOC100505985	blue	0.65325371223752	1.49650924540893e-16	-0.65325371223752	1.49650924540893e-16	-0.624080399476212	7.5210727486954e-15	-0.566249820612953	5.89131616544382e-12	0.149983531794028	0.0950226979929825	0.777694581512573	1.46790029476641e-26	0.454354425216148	1.02438629410683e-07	-0.0689783077180783	0.444650211792202
LOC100506119	blue	0.644945183712687	4.76773258309386e-16	-0.644945183712687	4.76773258309386e-16	-0.500844510338389	2.7084721308354e-09	-0.68663646596957	9.64643310392198e-19	0.131762907742037	0.142989518169476	0.583050984363549	9.72590966835225e-13	0.297159884731587	0.000764535197906658	0.351673805667784	5.78116239582168e-05
LOC100506990	blue	0.332105242386385	0.00015450148811772	-0.332105242386385	0.00015450148811772	-0.513113312497593	9.45287775644617e-10	-0.267512828452565	0.00256129544338056	-0.11612261643399	0.197184424478762	0.487597980975028	8.0623321961044e-09	0.250265732438158	0.00487946047535123	-0.0253315901629341	0.779158733215801
LOC100507535	blue	-0.597194776075027	1.96692229224051e-13	0.597194776075027	1.96692229224051e-13	0.647038394744279	3.5726743985702e-16	0.612973828011261	3.00731189504454e-14	0.244510679384883	0.00599433637935177	-0.676193845355346	5.01736638732604e-18	-0.588363629833691	5.38443415019632e-13	-0.260585363443117	0.00333495789766949
LOC101927537	blue	0.449695837383161	1.43221847703187e-07	-0.449695837383161	1.43221847703187e-07	-0.53466756800566	1.33984955026544e-10	-0.444031499863743	2.13835957669442e-07	0.54029685209835	7.86050461313442e-11	0.583028399748934	9.75016499340079e-13	0.394233654839135	5.38965828061393e-06	-0.361290641643312	3.48085485999024e-05
LOC101928047	blue	0.720772584327821	2.62158500627003e-21	-0.720772584327821	2.62158500627003e-21	-0.641074716504351	8.08151064855325e-16	-0.640642406880473	8.56817546320291e-16	0.253240494297409	0.00437918902552294	0.688399299787574	7.25293152415617e-19	0.29540287155985	0.00082435033115606	0.158378457270913	0.0777172164904315
LOC101928820	blue	0.467392326202727	3.90315665519709e-08	-0.467392326202727	3.90315665519709e-08	-0.415244548838461	1.47068819589923e-06	-0.367752996047606	2.45254438113909e-05	0.158632600663809	0.0772357939897087	0.545645085206394	4.69252193488773e-11	0.185199032039767	0.0386673958608699	-0.0700015501376107	0.437907990541795
LOC101929243	blue	0.65608326156534	1.00021758948383e-16	-0.65608326156534	1.00021758948383e-16	-0.69370631349863	3.03594016041162e-19	-0.669889820645655	1.3144861384391e-17	0.43897558356338	3.03957247953793e-07	0.758648502155649	1.21625400236332e-24	0.536620079666004	1.1148267948036e-10	-0.0142934941228404	0.874292320482447
LOC101929480	blue	0.703416817945389	5.8703136193592e-20	-0.703416817945389	5.8703136193592e-20	-0.786624680766144	1.58722708222477e-27	-0.796489782039375	1.19706898650637e-28	0.294815226751522	0.000845293573503144	0.824582690336671	3.23790235102684e-32	0.527945762926552	2.50081591690457e-10	0.13734075590165	0.126677173533988
LOC102723845	blue	0.11582409185733	0.198346409575984	-0.11582409185733	0.198346409575984	-0.174442886511397	0.0516928738554534	0.0951708901882037	0.29108166552646	0.0396195659573677	0.660891672487917	0.208872624487536	0.0194052887413751	0.10036989509507	0.265403227960581	-0.356889451348285	4.39945434539651e-05
LOC102723864	blue	0.735940479175421	1.42044220958103e-22	-0.735940479175421	1.42044220958103e-22	-0.743974065327371	2.79230111946681e-23	-0.678808852424601	3.34131370067772e-18	0.144953115518852	0.106771847288212	0.855313027330357	6.26298332697561e-37	0.581908992084879	1.10286922678736e-12	-0.0502855746395103	0.577586052929595
LOC102724870	blue	-0.464580934530668	4.82235239472904e-08	0.464580934530668	4.82235239472904e-08	0.36085435129406	3.56316067209837e-05	0.523135547496232	3.87630189162439e-10	0.170267444195737	0.0576421016037782	-0.578203048654342	1.65286167583326e-12	-0.302490136955232	0.000606582501624741	-0.378268958818794	1.3649323655077e-05
LOC145837	blue	0.347588772630412	7.13643754744252e-05	-0.347588772630412	7.13643754744252e-05	-0.400928757812299	3.59730845905418e-06	-0.23954838402193	0.00713197346200635	-0.00842427241502272	0.925711583881323	0.520338093213446	4.98596124407522e-10	0.20969077297481	0.0189243610711109	-0.11791739365034	0.190302023833073
LOC149703	blue	0.752386916123923	4.75729626799232e-24	-0.752386916123923	4.75729626799232e-24	-0.730349582629957	4.25681510799339e-22	-0.727508981395986	7.35762557386395e-22	0.345321697337065	8.01130009501623e-05	0.873312294178537	3.14453835781676e-40	0.548163099274523	3.66901208840538e-11	-0.104465829323768	0.246291085225186
LOC153684	blue	-0.515580831589461	7.61045339407712e-10	0.515580831589461	7.61045339407712e-10	0.458661205744864	7.48113818539243e-08	0.522368642755818	4.15421539278906e-10	0.313940149895124	0.000363480052680568	-0.604470982812078	8.38043399574341e-14	-0.352466577497927	5.5477743980275e-05	-0.326055021521925	0.000206670096104147
LOC158402	blue	0.467214660750597	3.95589222745003e-08	-0.467214660750597	3.95589222745003e-08	-0.329204323374488	0.000177761963299339	-0.52741600311961	2.62536809687419e-10	-0.236072141388676	0.00803912767313194	0.457037722121061	8.42639891461677e-08	-0.0934779888282786	0.299787816438074	0.670048857919387	1.28330319892422e-17
LOC284578	blue	0.799411342617484	5.41699229466556e-29	-0.799411342617484	5.41699229466556e-29	-0.777874860308606	1.40487731617108e-26	-0.804021747493917	1.50872566481799e-29	0.207185856185342	0.0204301918473381	0.851630686226442	2.6109721616407e-36	0.499036761465896	3.15187921237931e-09	0.213331080233921	0.0169072526965702
LOC389332	blue	0.685129442534219	1.22901051982624e-18	-0.685129442534219	1.22901051982624e-18	-0.717525915369295	4.77297378798e-21	-0.652898682597005	1.57363480922517e-16	0.0478223704107656	0.596387867486175	0.812566083658125	1.28739222167274e-30	0.622357261450089	9.3590121699331e-15	-0.0894338882821188	0.321273057273741
LOC400043	blue	0.714582468673199	8.15798971426083e-21	-0.714582468673199	8.15798971426083e-21	-0.586510850310987	6.62560080329951e-13	-0.782908991793871	4.05642369675022e-27	0.160890891085266	0.0730625539662011	0.710874818185316	1.58737377470254e-20	0.361979906310264	3.35445066463657e-05	0.397489591364601	4.43250018761603e-06
LOC644090	blue	0.556953558699711	1.52916126912142e-11	-0.556953558699711	1.52916126912142e-11	-0.585093302013187	7.75826162985066e-13	-0.454011193575966	1.05017401895538e-07	0.280534765882996	0.00153044014155841	0.590001289907103	4.47751316156769e-13	0.485478504620484	9.55889348147889e-09	-0.137099449965187	0.127351892779644
LOC645321	blue	0.493540616427903	4.9707882223302e-09	-0.493540616427903	4.9707882223302e-09	-0.63447335511092	1.95405047795314e-15	-0.587268036926932	6.08805562884236e-13	-0.0421850779461967	0.64041884491397	0.660037145799087	5.6549017037264e-17	0.603308404206717	9.61831640026354e-14	0.123763485472727	0.169097479322106
LOC727944	blue	0.630743568843447	3.18813151578656e-15	-0.630743568843447	3.18813151578656e-15	-0.581688505611639	1.12990028879224e-12	-0.562919255912314	8.31960016697633e-12	0.0988216920173513	0.272883359844611	0.718651383089231	3.88145736621993e-21	0.435172516615658	3.94529325880263e-07	-0.0023635220812785	0.979130086214671
LOC728040	blue	0.611582616311368	3.563819525206e-14	-0.611582616311368	3.563819525206e-14	-0.608817583898943	4.98196096717338e-14	-0.627487858461389	4.86162444466727e-15	0.141520465891363	0.115421472080366	0.728268902680162	6.35995224411273e-22	0.502189273754656	2.41820860298892e-09	-0.0502418611911331	0.577917305457468
LONRF2	blue	0.687558519998634	8.31178753801444e-19	-0.687558519998634	8.31178753801444e-19	-0.673803935549455	7.24870535348842e-18	-0.77080550843953	7.6187306744418e-26	0.107154512747603	0.234275950449095	0.745746993963839	1.93418304653437e-23	0.290677103529536	0.00100713438258852	0.421308269143003	9.94254441213016e-07
LPGAT1	blue	-0.604667768799167	8.18681164945822e-14	0.604667768799167	8.18681164945822e-14	0.626926084571891	5.22616698915992e-15	0.614326956497276	2.54748433409633e-14	-0.489119743378751	7.12946114147875e-09	-0.678073950879339	3.7473090001011e-18	-0.608097526640275	5.43319584055167e-14	0.197045903992742	0.0276265372731355
LPPR1	blue	0.818090944381463	2.44907978436329e-31	-0.818090944381463	2.44907978436329e-31	-0.805527127276859	9.86600957400233e-30	-0.831615162915419	3.28537399795616e-33	0.236304743445768	0.00797538739647809	0.93660509507191	7.30183484549306e-58	0.511027120364375	1.13392149168035e-09	0.114069133898583	0.205277553483989
LRBA	blue	0.569868302097037	4.03140977123445e-12	-0.569868302097037	4.03140977123445e-12	-0.690323742061937	5.30028816924173e-19	-0.562821936035263	8.4034422583612e-12	-0.197350889756106	0.0273821160404708	0.683453416290512	1.60619945984081e-18	0.357812697733029	4.18972738664301e-05	0.306874303025886	0.000499789198989879
LRP11	blue	0.588963653518278	5.03318841525881e-13	-0.588963653518278	5.03318841525881e-13	-0.45004598555673	1.39683460638038e-07	-0.599259061246093	1.5474584498993e-13	-0.214859827425138	0.0161174106793986	0.641042023445775	8.1173542200052e-16	0.164451808751834	0.0668540443469977	0.558031076568981	1.3711799720814e-11
LRP2	blue	0.132605490566473	0.140428131314801	-0.132605490566473	0.140428131314801	-0.289566400367696	0.00105515397863006	0.0464257986090676	0.60716882199416	-0.0420417487895517	0.641555696117958	0.256753275635182	0.00384791839892269	0.098172522207053	0.276061799271681	-0.406007497921875	2.63159469089922e-06
LRRC19	blue	0.636422314960066	1.50900607061599e-15	-0.636422314960066	1.50900607061599e-15	-0.608601401317626	5.11346725067449e-14	-0.577651718831451	1.75464309452917e-12	-0.0692631583487435	0.442767457543664	0.742093370440325	4.1085882742837e-23	0.308646020323871	0.000461773308402343	0.11761316120209	0.191456190757942
LRRC2	blue	0.623689747839898	7.90418846458888e-15	-0.623689747839898	7.90418846458888e-15	-0.542968404992551	6.08174963577782e-11	-0.628180130593543	4.44628667261842e-15	-0.0582803708474633	0.518540176883091	0.631903976679289	2.7396827693548e-15	0.171680559938648	0.0555687107932484	0.43696344738602	3.4906944057635e-07
LRRK2	blue	-0.655621510326698	1.06850754164256e-16	0.655621510326698	1.06850754164256e-16	0.502112651489933	2.43391029039493e-09	0.759535831003453	9.99139310127153e-25	-0.314610948912715	0.00035251028713444	-0.67199466270853	9.5551436909929e-18	-0.538384597562668	9.43205162828217e-11	-0.188751910550406	0.0350225317279476
[truncated: 3,588 more rows]
