# Supplementary material for: LGALS1 was related to the prognosis of clear cell renal cell carcinoma identified by weighted correlation gene network analysis combined with differential gene expression analysis
Source: Front Genet. 2023 Jan 12;13:1046164. doi: 10.3389/fgene.2022.1046164 (PMC9878452; doi:10.3389/fgene.2022.1046164)
Supplement: Supplementary file 2 [file Table4.XLS]

ID	Description	GeneRatio	BgRatio	pvalue	adj.p	qvalue	geneID	Count
hsa04966	Collecting duct acid secretion	8/214	27/8093	3.02E-07	8.06E-05	7.38E-05	ATP6V0A4/ATP6V0D2/ATP6V1B1/ATP6V1C2/ATP6V1G3/CA2/CLCNKB/SLC4A1	8
hsa00280	Valine, leucine and isoleucine degradation	9/214	48/8093	3.66E-06	0.000372184	0.000340416	ACAA1/ACADM/ACADSB/AUH/ECHS1/HADH/HMGCS2/MCCC1/OXCT1	9
hsa04960	Aldosterone-regulated sodium reabsorption	8/214	37/8093	4.18E-06	0.000372184	0.000340416	ATP1A1/FXYD4/HSD11B2/KCNJ1/NR3C2/SCNN1A/SCNN1B/SCNN1G	8
hsa04978	Mineral absorption	9/214	60/8093	2.45E-05	0.001634144	0.001494664	ATP1A1/MT1E/MT1G/MT1H/MT1X/SLC34A1/SLC39A4/SLC9A3/VDR	9
hsa00071	Fatty acid degradation	7/214	43/8093	0.000117463	0.00627251	0.005737127	ACAA1/ACADM/ACADSB/ADH1C/ECHS1/ECI2/HADH	7
hsa04610	Complement and coagulation cascades	9/214	85/8093	0.000385047	0.017134593	0.01567209	BDKRB2/C3/KNG1/PLAT/PLAU/PROCR/PROS1/SERPINA5/SERPINE1	9
hsa04514	Cell adhesion molecules	12/214	149/8093	0.000563677	0.021500253	0.019665124	CDH1/CLDN10/CLDN14/CLDN16/CLDN19/CLDN8/IGSF11/L1CAM/NLGN1/VCAM1/VCAN/VTCN1	12
hsa00650	Butanoate metabolism	5/214	28/8093	0.00073783	0.024625062	0.022523219	ACSM3/ECHS1/HADH/HMGCS2/OXCT1	5
hsa00020	Citrate cycle (TCA cycle)	5/214	30/8093	0.001024865	0.030404328	0.027809202	ACLY/IDH2/OGDHL/PDHA1/SUCLG2	5
