# Supplementary material for: LGALS1 was related to the prognosis of clear cell renal cell carcinoma identified by weighted correlation gene network analysis combined with differential gene expression analysis
Source: Front Genet. 2023 Jan 12;13:1046164. doi: 10.3389/fgene.2022.1046164 (PMC9878452; doi:10.3389/fgene.2022.1046164)
Supplement: Supplementary file 7 [file Table5.XLS]

ABHD17C
ACAA1
ACADM
ACADSB
ACLY
ACSF2
ACSM3
ADH1C
AFM
AGXT
AHNAK2
AIF1L
AK3
ALAD
ALB
ALPK2
ALS2CL
ANK2
ANXA9
AP1M2
APBB1IP
APOO
AQP2
AQP3
AQP6
ARG2
ARHGAP24
ARL4C
ARNT2
ASB9
ATP1A1
ATP6V0A4
ATP6V0D2
ATP6V1B1
ATP6V1C2
ATP6V1G3
AUH
AXL
BAZ1A
BCAM
BDKRB2
BLNK
BMPR1B
BST2
BTG2
C16orf89
C19orf33
C3
CA2
CALB1
CAV2
CD200
CD70
CDH1
CDH16
CDH6
CDKN1C
CEL
CGN
CHGB
CKMT2
CLCNKB
CLDN10
CLDN14
CLDN16
CLDN19
CLDN8
CLIC5
CLMN
CMTM4
COBLL1
COL4A5
CORO1C
CORO2B
CRHBP
CTH
CTNNAL1
CTSH
CTSV
CTXN3
CWH43
CXCR4
CYFIP2
CYP17A1
CYP27B1
CYP4F2
CYS1
DACH1
DCXR
DDB2
DDN
DEFB1
DEGS1
DHRS11
DIO1
DIRAS3
DMRT2
DNER
DPEP1
DUSP15
DUSP9
ECHS1
ECI2
EFHD1
EGF
EHF
ELF5
ELMO1
EMX1
ENPP3
ENPP6
EPCAM
ERBB4
ERMP1
ERP27
ESRP1
ESRRG
EVA1C
FABP1
FABP5
FAM151A
FAM169A
FAM171A1
FAM3B
FAS
FDX1
FECH
FGF1
FGF9
FHL1
FHOD3
FOXC1
FOXI1
FREM1
FXYD4
FZD1
G0S2
GABARAPL1
GATA3
GCH1
GGT6
GMPR
GP2
GPC3
GPC5
GPT2
GRAMD1C
GRB14
GSTM3
HADH
HAVCR1
HEPACAM2
HMGCS2
HOXB6
HOXD8
HPD
HPGD
HRG
HS6ST2
HSD11B2
HSD3B7
HSPA2
HSPB8
HYAL1
IDH2
IGFBP2
IGSF11
IKBIP
IL32
IL4R
INPP5J
IRX1
IRX2
ISG15
ITGA5
KCNJ1
KCNJ10
KCNJ16
KIT
KLHL13
KLK1
KNG1
L1CAM
LAD1
LDHB
LDHD
LDLRAD3
LGALS1
LY6E
LZTS3
MAL
MAL2
MAN1C1
MAOA
MCCC1
MCM5
MECOM
MEST
MET
MLKL
MOB1B
MPPED2
MRPS6
MT1E
MT1G
MT1H
MT1X
MTCL1
MTURN
MUC1
MUC15
MYC
NAP1L2
NDNF
NDUFA4
NELL1
NINL
NLGN1
NNMT
NPHS1
NPHS2
NPNT
NR0B2
NR3C2
NRK
NUSAP1
OGDHL
OSMR
OXCT1
P2RX7
P4HB
PAG1
PAQR5
PAQR7
PCSK1N
PDE1A
PDHA1
PDLIM1
PEBP1
PFN2
PGBD5
PHYH
PHYHD1
PIPOX
PLA1A
PLAT
PLAU
PLCL1
PLK2
PNMA2
PNP
PPP1R1A
PRDX4
PROCR
PROS1
PROZ
PRR15
PRR15L
PTGDS
PTGER3
PTPN13
PTPRO
PVALB
PXDN
PYGL
QPRT
RAB25
RALYL
RAP1GAP
RAPGEF3
RARRES2
RASD1
REEP6
RGS1
RHBG
RHCG
RNF149
RNF150
RRAD
RTP4
S100A2
SCIN
SCN2A
SCNN1A
SCNN1B
SCNN1G
SEL1L3
SELENBP1
SEMA6D
SERPINA5
SERPINE1
SERPINH1
SFRP1
SFXN2
SGPP1
SH3GL2
SH3RF3
SHC1
SHISA2
SHISA3
SHMT2
SIM1
SIRPA
SLC12A1
SLC12A3
SLC13A2
SLC13A3
SLC15A2
SLC16A1
SLC16A10
SLC16A5
SLC16A7
SLC22A7
SLC22A8
SLC25A25
SLC25A33
SLC26A4
SLC26A7
SLC2A3
SLC30A2
SLC34A1
SLC39A4
SLC43A3
SLC44A4
SLC47A2
SLC4A1
SLC4A11
SLC4A9
SLC5A11
SLC5A2
SLC5A3
SLC7A13
SLC7A8
SLC9A3
SLFN13
SLIT2
SMIM5
SNX10
SOST
SOSTDC1
SOWAHA
SPARC
SPATA18
SPINK1
SPTBN2
ST8SIA4
STAP1
SUCLG2
SUCNR1
TBC1D24
TCEAL2
TCF21
TFAP2A
TFAP2B
TFCP2L1
THSD7A
TIMP1
TM7SF2
TMC4
TMEM140
TMEM178A
TMEM200A
TMEM207
TMEM213
TMEM30B
TMEM45B
TMEM52B
TMEM61
TMEM72
TMPRSS2
TMSB10
TNFAIP6
TOX3
TSPAN33
TSPAN4
TSPAN8
TSPYL5
TUBA1A
TUBB2B
TUBB6
TYMS
TYRP1
UCHL1
UGT8
UMOD
UPP2
UQCRFS1
VAV3
VCAM1
VCAN
VDR
VIM
VTCN1
WDR72
WLS
WNK4
XPNPEP2
