# Supplementary material for: LGALS1 was related to the prognosis of clear cell renal cell carcinoma identified by weighted correlation gene network analysis combined with differential gene expression analysis
Source: Front Genet. 2023 Jan 12;13:1046164. doi: 10.3389/fgene.2022.1046164 (PMC9878452; doi:10.3389/fgene.2022.1046164)
Supplement: Supplementary file 8 [file Table3.XLS]

ONTOLOGY	ID	Description	GeneRatio	BgRatio	pvalue	adj.P	qvalue	geneID	Count
BP	GO:0072073	kidney epithelium development	20/376	142/18866	7.23E-12	2.82E-08	2.46E-08	ARG2/CALB1/EPCAM/FGF1/FOXC1/GATA3/GPC3/IRX1/MYC/NPHS1/NPHS2/NPNT/PTPRO/SFRP1/SIM1/SLIT2/TCF21/TFAP2B/UMOD/WNK4	20
BP	GO:0055067	monovalent inorganic cation homeostasis	20/376	159/18866	5.96E-11	1.16E-07	1.01E-07	ATP1A1/ATP6V0A4/ATP6V0D2/ATP6V1B1/ATP6V1C2/ATP6V1G3/CA2/CYP4F2/KCNJ10/RHCG/SCNN1A/SCNN1B/SCNN1G/SLC12A1/SLC12A3/SLC26A4/SLC4A1/SLC4A9/SLC9A3/TFAP2B	20
BP	GO:0001822	kidney development	26/376	283/18866	1.04E-10	1.35E-07	1.18E-07	AQP2/ARG2/CA2/CALB1/CTSH/EPCAM/FGF1/FOXC1/GATA3/GPC3/HPGD/IRX1/MYC/NPHS1/NPHS2/NPNT/PTPRO/SFRP1/SIM1/SLC34A1/SLIT2/TCF21/TFAP2A/TFAP2B/UMOD/WNK4	26
BP	GO:0072001	renal system development	26/376	292/18866	2.07E-10	2.02E-07	1.76E-07	AQP2/ARG2/CA2/CALB1/CTSH/EPCAM/FGF1/FOXC1/GATA3/GPC3/HPGD/IRX1/MYC/NPHS1/NPHS2/NPNT/PTPRO/SFRP1/SIM1/SLC34A1/SLIT2/TCF21/TFAP2A/TFAP2B/UMOD/WNK4	26
BP	GO:0016054	organic acid catabolic process	24/376	282/18866	2.58E-09	1.59E-06	1.39E-06	ACAA1/ACADM/ACADSB/AGXT/ARG2/AUH/CEL/CTH/CYP4F2/DCXR/ECHS1/ECI2/FABP1/GPT2/HADH/HPD/HPGD/HYAL1/LDHD/MCCC1/PHYH/PIPOX/QPRT/SHMT2	24
BP	GO:0046395	carboxylic acid catabolic process	24/376	282/18866	2.58E-09	1.59E-06	1.39E-06	ACAA1/ACADM/ACADSB/AGXT/ARG2/AUH/CEL/CTH/CYP4F2/DCXR/ECHS1/ECI2/FABP1/GPT2/HADH/HPD/HPGD/HYAL1/LDHD/MCCC1/PHYH/PIPOX/QPRT/SHMT2	24
BP	GO:0001655	urogenital system development	26/376	330/18866	2.86E-09	1.59E-06	1.39E-06	AQP2/ARG2/CA2/CALB1/CTSH/EPCAM/FGF1/FOXC1/GATA3/GPC3/HPGD/IRX1/MYC/NPHS1/NPHS2/NPNT/PTPRO/SFRP1/SIM1/SLC34A1/SLIT2/TCF21/TFAP2A/TFAP2B/UMOD/WNK4	26
BP	GO:0072009	nephron epithelium development	15/376	110/18866	4.97E-09	2.42E-06	2.11E-06	CALB1/FGF1/FOXC1/GATA3/GPC3/IRX1/MYC/NPHS1/NPHS2/NPNT/PTPRO/TCF21/TFAP2B/UMOD/WNK4	15
BP	GO:0044282	small molecule catabolic process	29/376	452/18866	3.53E-08	1.53E-05	1.34E-05	ACAA1/ACADM/ACADSB/AGXT/ARG2/AUH/CEL/CTH/CYP27B1/CYP4F2/DCXR/ECHS1/ECI2/FABP1/GPT2/HADH/HPD/HPGD/HYAL1/INPP5J/LDHD/MCCC1/OXCT1/PHYH/PIPOX/PNP/QPRT/SHMT2/UPP2	29
BP	GO:0007588	excretion	11/376	65/18866	5.82E-08	2.27E-05	1.98E-05	AQP6/ATP6V0A4/ATP6V1B1/CLCNKB/CLDN16/KCNJ1/NPHS1/NPHS2/SCNN1B/SCNN1G/UMOD	11
BP	GO:0001657	ureteric bud development	13/376	98/18866	7.41E-08	2.37E-05	2.07E-05	ARG2/CALB1/EPCAM/FGF1/FOXC1/GATA3/GPC3/MYC/NPNT/SFRP1/SIM1/SLIT2/TCF21	13
BP	GO:0072163	mesonephric epithelium development	13/376	99/18866	8.38E-08	2.37E-05	2.07E-05	ARG2/CALB1/EPCAM/FGF1/FOXC1/GATA3/GPC3/MYC/NPNT/SFRP1/SIM1/SLIT2/TCF21	13
BP	GO:0072164	mesonephric tubule development	13/376	99/18866	8.38E-08	2.37E-05	2.07E-05	ARG2/CALB1/EPCAM/FGF1/FOXC1/GATA3/GPC3/MYC/NPNT/SFRP1/SIM1/SLIT2/TCF21	13
BP	GO:0006814	sodium ion transport	20/376	241/18866	8.52E-08	2.37E-05	2.07E-05	ATP1A1/ATP6V1B1/FXYD4/P2RX7/SCN2A/SCNN1A/SCNN1B/SCNN1G/SLC12A1/SLC12A3/SLC13A2/SLC13A3/SLC34A1/SLC4A11/SLC4A9/SLC5A11/SLC5A2/SLC5A3/SLC9A3/WNK4	20
BP	GO:0042493	response to drug	26/376	397/18866	1.23E-07	3.20E-05	2.79E-05	ALAD/ATP1A1/CDH1/CRHBP/CXCR4/DPEP1/EMX1/FECH/FZD1/GATA3/HADH/HSD11B2/IGFBP2/LGALS1/MYC/NNMT/OXCT1/P2RX7/PNP/RNF149/SFRP1/SLC34A1/TFAP2B/TYMS/UCHL1/VAV3	26
BP	GO:0001823	mesonephros development	13/376	103/18866	1.35E-07	3.29E-05	2.87E-05	ARG2/CALB1/EPCAM/FGF1/FOXC1/GATA3/GPC3/MYC/NPNT/SFRP1/SIM1/SLIT2/TCF21	13
BP	GO:0072006	nephron development	15/376	143/18866	1.78E-07	4.08E-05	3.56E-05	CALB1/FGF1/FOXC1/GATA3/GPC3/IRX1/MYC/NPHS1/NPHS2/NPNT/PTPRO/TCF21/TFAP2B/UMOD/WNK4	15
BP	GO:0098739	import across plasma membrane	15/376	157/18866	6.02E-07	0.00013049	0.000113849	ATP1A1/KCNJ1/KCNJ10/KCNJ16/SLC12A1/SLC12A3/SLC15A2/SLC2A3/SLC34A1/SLC39A4/SLC5A2/SLC5A3/SLC7A8/SLC9A3/WNK4	15
BP	GO:0072329	monocarboxylic acid catabolic process	14/376	138/18866	6.90E-07	0.000141795	0.000123712	ACAA1/ACADM/AGXT/AUH/CEL/CYP4F2/DCXR/ECHS1/ECI2/FABP1/HADH/HPGD/LDHD/PHYH	14
BP	GO:0055078	sodium ion homeostasis	9/376	52/18866	7.78E-07	0.000151907	0.000132535	ATP1A1/ATP6V1B1/CYP4F2/SCNN1A/SCNN1B/SCNN1G/SLC12A1/SLC12A3/TFAP2B	9
BP	GO:0001656	metanephros development	11/376	91/18866	1.94E-06	0.000359817	0.000313931	AQP2/CALB1/CTSH/GATA3/GPC3/IRX1/MYC/NPHS2/TCF21/TFAP2B/UMOD	11
BP	GO:0072080	nephron tubule development	11/376	93/18866	2.41E-06	0.000426986	0.000372534	CALB1/FGF1/GATA3/GPC3/IRX1/MYC/NPNT/TCF21/TFAP2B/UMOD/WNK4	11
BP	GO:0061326	renal tubule development	11/376	95/18866	2.98E-06	0.000504859	0.000440476	CALB1/FGF1/GATA3/GPC3/IRX1/MYC/NPNT/TCF21/TFAP2B/UMOD/WNK4	11
BP	GO:0098659	inorganic cation import across plasma membrane	11/376	97/18866	3.66E-06	0.000571024	0.000498203	ATP1A1/KCNJ1/KCNJ10/KCNJ16/SLC12A1/SLC12A3/SLC34A1/SLC39A4/SLC5A2/SLC9A3/WNK4	11
BP	GO:0099587	inorganic ion import across plasma membrane	11/376	97/18866	3.66E-06	0.000571024	0.000498203	ATP1A1/KCNJ1/KCNJ10/KCNJ16/SLC12A1/SLC12A3/SLC34A1/SLC39A4/SLC5A2/SLC9A3/WNK4	11
BP	GO:0098656	anion transmembrane transport	20/376	315/18866	5.72E-06	0.000859109	0.00074955	CLCNKB/CLIC5/KCNJ10/SLC12A1/SLC12A3/SLC13A2/SLC13A3/SLC16A1/SLC16A10/SLC16A7/SLC26A4/SLC26A7/SLC34A1/SLC44A4/SLC4A1/SLC4A11/SLC4A9/SLC7A13/SLC7A8/SLC9A3	20
BP	GO:0006885	regulation of pH	11/376	103/18866	6.59E-06	0.00095306	0.000831519	ATP6V0A4/ATP6V0D2/ATP6V1B1/ATP6V1C2/ATP6V1G3/CA2/RHCG/SLC26A4/SLC4A1/SLC4A9/SLC9A3	11
BP	GO:0003014	renal system process	12/376	125/18866	7.68E-06	0.001070867	0.000934303	AQP2/AQP3/ATP6V1B1/CORO2B/CYP4F2/HSD11B2/PTPRO/SLC15A2/SLC4A1/SUCNR1/TFAP2B/WNK4	12
BP	GO:0015698	inorganic anion transport	14/376	172/18866	9.40E-06	0.001264729	0.001103443	AQP6/CA2/CLCNKB/CLIC5/SLC12A1/SLC12A3/SLC22A8/SLC26A4/SLC26A7/SLC34A1/SLC4A1/SLC4A11/SLC4A9/WNK4	14
BP	GO:0035725	sodium ion transmembrane transport	14/376	174/18866	1.07E-05	0.001359244	0.001185904	ATP1A1/FXYD4/SCN2A/SCNN1A/SCNN1B/SCNN1G/SLC12A1/SLC12A3/SLC34A1/SLC4A11/SLC4A9/SLC5A2/SLC9A3/WNK4	14
BP	GO:0010043	response to zinc ion	8/376	54/18866	1.08E-05	0.001359244	0.001185904	ALAD/CA2/MT1E/MT1G/MT1H/MT1X/P2RX7/SLC30A2	8
BP	GO:0050891	multicellular organismal water homeostasis	9/376	71/18866	1.13E-05	0.001377291	0.001201649	AQP2/AQP3/ATP6V1B1/CYP4F2/MET/SCNN1A/SCNN1B/SCNN1G/TFAP2B	9
BP	GO:0009636	response to toxic substance	17/376	250/18866	1.19E-05	0.001403529	0.001224541	ALAD/ALB/CDH1/FABP1/FECH/GCH1/GSTM3/MT1E/MT1G/MT1H/MT1X/PRDX4/PXDN/SLC15A2/SLC22A8/SLC7A8/TYMS	17
BP	GO:0050819	negative regulation of coagulation	8/376	55/18866	1.24E-05	0.00142532	0.001243554	HRG/KNG1/PLAT/PLAU/PROCR/PROS1/SERPINE1/TSPAN8	8
BP	GO:0010038	response to metal ion	21/376	366/18866	1.58E-05	0.001757299	0.001533196	ALAD/AQP2/AQP3/CA2/CDH1/CRHBP/DPEP1/FECH/IGFBP2/KIT/MT1E/MT1G/MT1H/MT1X/NLGN1/P2RX7/SLC30A2/SLC34A1/SPARC/SUCNR1/TFAP2A	21
BP	GO:0009062	fatty acid catabolic process	11/376	114/18866	1.75E-05	0.001845968	0.001610558	ACAA1/ACADM/AUH/CEL/CYP4F2/ECHS1/ECI2/FABP1/HADH/HPGD/PHYH	11
BP	GO:0030004	cellular monovalent inorganic cation homeostasis	11/376	114/18866	1.75E-05	0.001845968	0.001610558	ATP1A1/ATP6V0A4/ATP6V0D2/ATP6V1B1/ATP6V1C2/ATP6V1G3/CA2/SLC4A1/SLC4A9/SLC9A3/TFAP2B	11
BP	GO:0055075	potassium ion homeostasis	6/376	29/18866	1.94E-05	0.001993024	0.00173886	ATP1A1/ATP6V1B1/KCNJ10/SLC12A1/SLC12A3/TFAP2B	6
BP	GO:0120033	negative regulation of plasma membrane bounded cell projection assembly	6/376	30/18866	2.39E-05	0.002339558	0.002041202	ARHGAP24/HRG/PFN2/RAP1GAP/SLIT2/STAP1	6
BP	GO:0097178	ruffle assembly	7/376	44/18866	2.40E-05	0.002339558	0.002041202	AIF1L/ARHGAP24/CORO1C/NLGN1/PFN2/SNX10/STAP1	7
BP	GO:0030104	water homeostasis	9/376	79/18866	2.71E-05	0.002582673	0.002253313	AQP2/AQP3/ATP6V1B1/CYP4F2/MET/SCNN1A/SCNN1B/SCNN1G/TFAP2B	9
BP	GO:0046686	response to cadmium ion	8/376	64/18866	3.86E-05	0.003588839	0.003131166	ALAD/KIT/MT1E/MT1G/MT1H/MT1X/SLC34A1/SPARC	8
BP	GO:1990573	potassium ion import across plasma membrane	7/376	48/18866	4.30E-05	0.003905094	0.00340709	ATP1A1/KCNJ1/KCNJ10/KCNJ16/SLC12A1/SLC12A3/WNK4	7
BP	GO:0006631	fatty acid metabolic process	21/376	396/18866	5.00E-05	0.004439229	0.003873109	ACAA1/ACADM/ACADSB/ACLY/ACSF2/ACSM3/ATP6V1B1/AUH/C3/CEL/CYP4F2/DEGS1/ECHS1/ECI2/FABP1/FABP5/HADH/HPGD/PHYH/PTGDS/TYRP1	21
BP	GO:0030195	negative regulation of blood coagulation	7/376	50/18866	5.64E-05	0.004892065	0.004268196	HRG/KNG1/PLAT/PLAU/PROS1/SERPINE1/TSPAN8	7
BP	GO:0051453	regulation of intracellular pH	9/376	87/18866	5.88E-05	0.004988499	0.004352332	ATP6V0A4/ATP6V0D2/ATP6V1B1/ATP6V1C2/ATP6V1G3/CA2/SLC4A1/SLC4A9/SLC9A3	9
BP	GO:0098657	import into cell	15/376	230/18866	6.22E-05	0.005164193	0.004505621	ATP1A1/KCNJ1/KCNJ10/KCNJ16/SLC12A1/SLC12A3/SLC15A2/SLC2A3/SLC34A1/SLC39A4/SLC5A2/SLC5A3/SLC7A8/SLC9A3/WNK4	15
BP	GO:1900047	negative regulation of hemostasis	7/376	51/18866	6.43E-05	0.005225914	0.00455947	HRG/KNG1/PLAT/PLAU/PROS1/SERPINE1/TSPAN8	7
BP	GO:0072017	distal tubule development	4/376	12/18866	6.77E-05	0.00539379	0.004705937	CALB1/TFAP2B/UMOD/WNK4	4
BP	GO:0016338	calcium-independent cell-cell adhesion via plasma membrane cell-adhesion molecules	5/376	23/18866	7.66E-05	0.005982181	0.005219293	CLDN10/CLDN14/CLDN16/CLDN19/CLDN8	5
BP	GO:0006882	cellular zinc ion homeostasis	6/376	37/18866	8.30E-05	0.006353159	0.005542962	MT1E/MT1G/MT1H/MT1X/SLC30A2/SLC39A4	6
BP	GO:0015791	polyol transport	4/376	13/18866	9.63E-05	0.0072263	0.006304754	AQP2/AQP3/SLC5A11/SLC5A3	4
BP	GO:0072078	nephron tubule morphogenesis	8/376	73/18866	0.000100382	0.00738878	0.006446513	FGF1/GATA3/GPC3/IRX1/MYC/NPNT/TCF21/WNK4	8
BP	GO:0098754	detoxification	11/376	138/18866	0.000102298	0.00738878	0.006446513	ALB/FABP1/GCH1/GSTM3/MT1E/MT1G/MT1H/MT1X/PRDX4/PXDN/SLC15A2	11
BP	GO:0031345	negative regulation of cell projection organization	13/376	188/18866	0.000106079	0.00738878	0.006446513	ARHGAP24/HRG/INPP5J/LGALS1/NLGN1/PFN2/PLK2/PTPRO/RAP1GAP/SEMA6D/SLIT2/STAP1/VIM	13
BP	GO:0030641	regulation of cellular pH	9/376	94/18866	0.000107907	0.00738878	0.006446513	ATP6V0A4/ATP6V0D2/ATP6V1B1/ATP6V1C2/ATP6V1G3/CA2/SLC4A1/SLC4A9/SLC9A3	9
BP	GO:0060993	kidney morphogenesis	9/376	94/18866	0.000107907	0.00738878	0.006446513	CALB1/FGF1/GATA3/GPC3/IRX1/MYC/NPNT/TCF21/WNK4	9
BP	GO:0055069	zinc ion homeostasis	6/376	39/18866	0.00011266	0.007422424	0.006475866	MT1E/MT1G/MT1H/MT1X/SLC30A2/SLC39A4	6
BP	GO:0003071	renal system process involved in regulation of systemic arterial blood pressure	5/376	25/18866	0.000117101	0.007422424	0.006475866	CORO2B/CYP4F2/HSD11B2/PTPRO/SUCNR1	5
BP	GO:0006575	cellular modified amino acid metabolic process	13/376	190/18866	0.000117998	0.007422424	0.006475866	ACADM/CKMT2/DIO1/DPEP1/GATA3/GCH1/GGT6/GSTM3/PIPOX/PLA1A/SHMT2/SLC16A10/TYMS	13
BP	GO:0031529	ruffle organization	7/376	56/18866	0.000118212	0.007422424	0.006475866	AIF1L/ARHGAP24/CORO1C/NLGN1/PFN2/SNX10/STAP1	7
BP	GO:0010466	negative regulation of peptidase activity	16/376	272/18866	0.000120711	0.007422424	0.006475866	BST2/C3/DPEP1/FABP1/GPC3/HRG/KNG1/PCSK1N/PEBP1/PROS1/SERPINA5/SERPINE1/SERPINH1/SPINK1/TFAP2B/TIMP1	16
BP	GO:0043627	response to estrogen	8/376	75/18866	0.00012171	0.007422424	0.006475866	CA2/CRHBP/CYP27B1/GATA3/GSTM3/IGFBP2/IL4R/SFRP1	8
BP	GO:0072088	nephron epithelium morphogenesis	8/376	75/18866	0.00012171	0.007422424	0.006475866	FGF1/GATA3/GPC3/IRX1/MYC/NPNT/TCF21/WNK4	8
BP	GO:0042730	fibrinolysis	5/376	26/18866	0.000142627	0.008417212	0.007343793	HRG/PLAT/PLAU/PROS1/SERPINE1	5
BP	GO:0055083	monovalent inorganic anion homeostasis	5/376	26/18866	0.000142627	0.008417212	0.007343793	ATP6V1B1/SLC12A1/SLC12A3/SLC34A1/TFAP2B	5
BP	GO:0061333	renal tubule morphogenesis	8/376	77/18866	0.000146649	0.008417212	0.007343793	FGF1/GATA3/GPC3/IRX1/MYC/NPNT/TCF21/WNK4	8
BP	GO:0072028	nephron morphogenesis	8/376	77/18866	0.000146649	0.008417212	0.007343793	FGF1/GATA3/GPC3/IRX1/MYC/NPNT/TCF21/WNK4	8
BP	GO:0061045	negative regulation of wound healing	8/376	78/18866	0.000160613	0.009085102	0.007926509	CLDN19/HRG/KNG1/PLAT/PLAU/PROS1/SERPINE1/TSPAN8	8
BP	GO:0090287	regulation of cellular response to growth factor stimulus	17/376	310/18866	0.000173879	0.009530018	0.008314686	CAV2/CDKN1C/CYFIP2/FGF1/FGF9/FZD1/GATA3/GPC3/HRG/ITGA5/NPNT/SFRP1/SHISA2/SLIT2/SOST/SOSTDC1/TFAP2B	17
BP	GO:0010273	detoxification of copper ion	4/376	15/18866	0.000178081	0.009530018	0.008314686	MT1E/MT1G/MT1H/MT1X	4
BP	GO:1990169	stress response to copper ion	4/376	15/18866	0.000178081	0.009530018	0.008314686	MT1E/MT1G/MT1H/MT1X	4
BP	GO:0044409	entry into host	11/376	147/18866	0.000179389	0.009530018	0.008314686	AXL/CAV2/CDH1/CXCR4/HAVCR1/HYAL1/ITGA5/LGALS1/MET/P4HB/TMPRSS2	11
BP	GO:0034329	cell junction assembly	21/376	434/18866	0.000180687	0.009530018	0.008314686	ANK2/CDH1/CDH6/CEL/CLDN10/CLDN14/CLDN16/CLDN19/CLDN8/CORO1C/CORO2B/DNER/ERBB4/FZD1/HRG/ITGA5/NLGN1/PTPRO/SFRP1/SPTBN2/UGT8	21
BP	GO:0009063	cellular amino acid catabolic process	10/376	124/18866	0.000190918	0.009935349	0.008668327	ACADSB/AGXT/ARG2/AUH/CTH/GPT2/HPD/MCCC1/PIPOX/SHMT2	10
BP	GO:0015701	bicarbonate transport	6/376	43/18866	0.000196861	0.010109836	0.008820562	CA2/SLC26A4/SLC26A7/SLC4A1/SLC4A11/SLC4A9	6
BP	GO:0071280	cellular response to copper ion	5/376	28/18866	0.000206233	0.010319585	0.009003562	AQP2/MT1E/MT1G/MT1H/MT1X	5
BP	GO:0090383	phagosome acidification	5/376	28/18866	0.000206233	0.010319585	0.009003562	ATP6V0A4/ATP6V0D2/ATP6V1B1/ATP6V1C2/ATP6V1G3	5
BP	GO:0010951	negative regulation of endopeptidase activity	15/376	258/18866	0.00022202	0.010968911	0.009570082	BST2/C3/DPEP1/FABP1/HRG/KNG1/PCSK1N/PEBP1/PROS1/SERPINA5/SERPINE1/SERPINH1/SPINK1/TFAP2B/TIMP1	15
BP	GO:0001977	renal system process involved in regulation of blood volume	4/376	16/18866	0.000233721	0.011402678	0.009948532	CORO2B/CYP4F2/HSD11B2/PTPRO	4
BP	GO:0045616	regulation of keratinocyte differentiation	6/376	45/18866	0.00025435	0.012255897	0.010692942	AQP3/CTSV/CYP27B1/FOXC1/SGPP1/VDR	6
BP	GO:1900027	regulation of ruffle assembly	5/376	30/18866	0.000289417	0.013775532	0.012018784	ARHGAP24/CORO1C/NLGN1/PFN2/STAP1	5
BP	GO:0061687	detoxification of inorganic compound	4/376	17/18866	0.00030085	0.013978287	0.012195682	MT1E/MT1G/MT1H/MT1X	4
BP	GO:0097501	stress response to metal ion	4/376	17/18866	0.00030085	0.013978287	0.012195682	MT1E/MT1G/MT1H/MT1X	4
BP	GO:0045604	regulation of epidermal cell differentiation	7/376	65/18866	0.000304421	0.013978287	0.012195682	AQP3/CTSV/CYP27B1/ESRP1/FOXC1/SGPP1/VDR	7
BP	GO:0042476	odontogenesis	10/376	132/18866	0.000317326	0.014401438	0.01256487	AQP3/AQP6/CA2/FOXC1/SERPINE1/SLC34A1/SNX10/SOSTDC1/TFAP2A/WDR72	10
BP	GO:0090382	phagosome maturation	6/376	48/18866	0.00036445	0.01635	0.014264938	ATP6V0A4/ATP6V0D2/ATP6V1B1/ATP6V1C2/ATP6V1G3/P2RX7	6
BP	GO:0050818	regulation of coagulation	8/376	88/18866	0.000370593	0.016390356	0.014300148	HRG/KNG1/PLAT/PLAU/PROCR/PROS1/SERPINE1/TSPAN8	8
BP	GO:0060562	epithelial tube morphogenesis	17/376	331/18866	0.000373749	0.016390356	0.014300148	CTSH/CXCR4/EGF/FGF1/FZD1/GATA3/GPC3/IRX1/MET/MYC/NPNT/SFRP1/SLIT2/SOSTDC1/TCF21/VDR/WNK4	17
BP	GO:0006821	chloride transport	9/376	111/18866	0.000381297	0.016535587	0.014426858	CA2/CLCNKB/CLIC5/SLC12A1/SLC12A3/SLC26A4/SLC26A7/SLC4A1/WNK4	9
BP	GO:2000146	negative regulation of cell motility	18/376	365/18866	0.000412432	0.017661924	0.015409556	BST2/CD200/CDH1/CLDN19/CORO1C/DACH1/DPEP1/ERBB4/GATA3/HRG/IDH2/PFN2/SEMA6D/SERPINE1/SFRP1/SLIT2/STAP1/TIMP1	18
BP	GO:0040013	negative regulation of locomotion	19/376	397/18866	0.00041632	0.017661924	0.015409556	BST2/CD200/CDH1/CLDN19/CORO1C/DACH1/DPEP1/ERBB4/GATA3/HRG/IDH2/PFN2/PTPRO/SEMA6D/SERPINE1/SFRP1/SLIT2/STAP1/TIMP1	19
BP	GO:0051271	negative regulation of cellular component movement	19/376	400/18866	0.000456551	0.01910251	0.016666429	BST2/CD200/CDH1/CLDN19/CORO1C/DACH1/DPEP1/ERBB4/GATA3/HRG/IDH2/PFN2/PTPRO/SEMA6D/SERPINE1/SFRP1/SLIT2/STAP1/TIMP1	19
BP	GO:0033273	response to vitamin	8/376	91/18866	0.000465343	0.01910251	0.016666429	ALAD/AQP3/CYP27B1/SFRP1/SLC34A1/SPARC/TYMS/VDR	8
BP	GO:0045861	negative regulation of proteolysis	18/376	369/18866	0.000469142	0.01910251	0.016666429	ALAD/BST2/C3/DPEP1/FABP1/GPC3/HRG/KNG1/PCSK1N/PEBP1/PLAT/PROS1/SERPINA5/SERPINE1/SERPINH1/SPINK1/TFAP2B/TIMP1	18
BP	GO:0098742	cell-cell adhesion via plasma-membrane adhesion molecules	15/376	277/18866	0.000472211	0.01910251	0.016666429	CDH1/CDH16/CDH6/CLDN10/CLDN14/CLDN16/CLDN19/CLDN8/EPCAM/IGSF11/ITGA5/L1CAM/NLGN1/UMOD/VCAM1	15
BP	GO:0046653	tetrahydrofolate metabolic process	4/376	19/18866	0.000474749	0.01910251	0.016666429	GCH1/PIPOX/SHMT2/TYMS	4
BP	GO:0071248	cellular response to metal ion	12/376	193/18866	0.00051258	0.020414281	0.017810915	ALAD/AQP2/CDH1/CRHBP/DPEP1/MT1E/MT1G/MT1H/MT1X/NLGN1/SLC34A1/TFAP2A	12
BP	GO:1903035	negative regulation of response to wounding	8/376	93/18866	0.000538775	0.021240808	0.018532037	CLDN19/HRG/KNG1/PLAT/PLAU/PROS1/SERPINE1/TSPAN8	8
BP	GO:0007596	blood coagulation	17/376	343/18866	0.000560108	0.021861028	0.019073162	AK3/AXL/CYP4F2/GATA3/HRG/KNG1/P2RX7/PLAT/PLAU/PROCR/PROS1/PROZ/SERPINA5/SERPINE1/SLC4A1/TSPAN8/VAV3	17
BP	GO:0052126	movement in host environment	11/376	169/18866	0.000594013	0.022954786	0.020027437	AXL/CAV2/CDH1/CXCR4/HAVCR1/HYAL1/ITGA5/LGALS1/MET/P4HB/TMPRSS2	11
BP	GO:0006694	steroid biosynthetic process	12/376	197/18866	0.000615284	0.023543664	0.020541217	ACLY/ATP1A1/CYP17A1/CYP27B1/DHRS11/FDX1/FGF1/HMGCS2/HSD11B2/HSD3B7/TM7SF2/VDR	12
BP	GO:0001503	ossification	19/376	412/18866	0.000653108	0.024483253	0.021360984	ATP6V0A4/ATP6V1B1/BMPR1B/CYP27B1/FGF9/FOXC1/FZD1/GPC3/ISG15/NELL1/NPNT/P2RX7/SFRP1/SLC34A1/SNX10/SOST/SPARC/TFAP2A/VCAN	19
BP	GO:0007584	response to nutrient	11/376	171/18866	0.000655301	0.024483253	0.021360984	ALAD/AQP3/CYP27B1/IGFBP2/OXCT1/SFRP1/SLC16A1/SLC34A1/SPARC/TYMS/VDR	11
BP	GO:0007599	hemostasis	17/376	348/18866	0.000658658	0.024483253	0.021360984	AK3/AXL/CYP4F2/GATA3/HRG/KNG1/P2RX7/PLAT/PLAU/PROCR/PROS1/PROZ/SERPINA5/SERPINE1/SLC4A1/TSPAN8/VAV3	17
BP	GO:0006635	fatty acid beta-oxidation	7/376	74/18866	0.000675322	0.024806214	0.021642759	ACAA1/ACADM/AUH/ECHS1/ECI2/FABP1/HADH	7
BP	GO:0050817	coagulation	17/376	349/18866	0.000680058	0.024806214	0.021642759	AK3/AXL/CYP4F2/GATA3/HRG/KNG1/P2RX7/PLAT/PLAU/PROCR/PROS1/PROZ/SERPINA5/SERPINE1/SLC4A1/TSPAN8/VAV3	17
BP	GO:0033572	transferrin transport	5/376	36/18866	0.00069422	0.024910039	0.021733343	ATP6V0A4/ATP6V0D2/ATP6V1B1/ATP6V1C2/ATP6V1G3	5
BP	GO:0030336	negative regulation of cell migration	17/376	350/18866	0.000702051	0.024910039	0.021733343	BST2/CD200/CDH1/CLDN19/CORO1C/DACH1/DPEP1/ERBB4/HRG/IDH2/PFN2/SEMA6D/SERPINE1/SFRP1/SLIT2/STAP1/TIMP1	17
BP	GO:0046942	carboxylic acid transport	17/376	350/18866	0.000702051	0.024910039	0.021733343	AGXT/BDKRB2/CYP4F2/FABP1/FABP5/KCNJ10/P2RX7/SLC13A2/SLC13A3/SLC16A1/SLC16A10/SLC16A5/SLC16A7/SLC26A4/SLC26A7/SLC7A13/SLC7A8	17
BP	GO:0098661	inorganic anion transmembrane transport	9/376	121/18866	0.00071658	0.025196509	0.021983281	CLCNKB/CLIC5/SLC12A1/SLC12A3/SLC26A4/SLC26A7/SLC34A1/SLC4A1/SLC4A11	9
BP	GO:0051452	intracellular pH reduction	6/376	55/18866	0.000765983	0.026655246	0.023255989	ATP6V0A4/ATP6V0D2/ATP6V1B1/ATP6V1C2/ATP6V1G3/CA2	6
BP	GO:0015849	organic acid transport	17/376	353/18866	0.000771725	0.026655246	0.023255989	AGXT/BDKRB2/CYP4F2/FABP1/FABP5/KCNJ10/P2RX7/SLC13A2/SLC13A3/SLC16A1/SLC16A10/SLC16A5/SLC16A7/SLC26A4/SLC26A7/SLC7A13/SLC7A8	17
BP	GO:0003091	renal water homeostasis	5/376	37/18866	0.000789721	0.02693875	0.02350334	AQP2/AQP3/ATP6V1B1/CYP4F2/TFAP2B	5
BP	GO:1901568	fatty acid derivative metabolic process	11/376	175/18866	0.000793737	0.02693875	0.02350334	ACLY/ATP6V1B1/CYP4F2/DPEP1/FABP5/GGT6/HMGCS2/HPGD/OXCT1/PTGDS/TYRP1	11
BP	GO:0010944	negative regulation of transcription by competitive promoter binding	3/376	10/18866	0.000849201	0.028088413	0.02450639	DACH1/MUC1/TFAP2A	3
BP	GO:0046598	positive regulation of viral entry into host cell	3/376	10/18866	0.000849201	0.028088413	0.02450639	LGALS1/P4HB/TMPRSS2	3
BP	GO:0075294	positive regulation by symbiont of entry into host	3/376	10/18866	0.000849201	0.028088413	0.02450639	LGALS1/P4HB/TMPRSS2	3
BP	GO:0097305	response to alcohol	13/376	234/18866	0.000876834	0.028758694	0.025091192	ALAD/CDH1/CRHBP/FDX1/FECH/GATA3/GRAMD1C/HPGD/OXCT1/SFRP1/SLIT2/SPARC/TYMS	13
BP	GO:0031589	cell-substrate adhesion	17/376	359/18866	0.000928963	0.030214524	0.026361364	AXL/BCAM/CORO1C/CORO2B/FREM1/HRG/ITGA5/L1CAM/LGALS1/NDNF/NPNT/P4HB/PLAU/PTPRO/SERPINE1/SFRP1/VCAM1	17
BP	GO:0044242	cellular lipid catabolic process	13/376	236/18866	0.000948044	0.0305803	0.026680494	ACAA1/ACADM/AUH/CEL/CYP4F2/ECHS1/ECI2/ENPP6/FABP1/FABP5/HADH/HPGD/PHYH	13
BP	GO:0032272	negative regulation of protein polymerization	7/376	79/18866	0.000999394	0.031547473	0.027524327	FHOD3/INPP5J/PFN2/SCIN/SLIT2/SPTBN2/TMSB10	7
BP	GO:0031638	zymogen activation	6/376	58/18866	0.001017306	0.031547473	0.027524327	CTSH/CYFIP2/KLK1/PLAT/PLAU/SERPINE1	6
BP	GO:0045851	pH reduction	6/376	58/18866	0.001017306	0.031547473	0.027524327	ATP6V0A4/ATP6V0D2/ATP6V1B1/ATP6V1C2/ATP6V1G3/CA2	6
BP	GO:0010288	response to lead ion	4/376	23/18866	0.001018443	0.031547473	0.027524327	ALAD/FECH/SLC34A1/SPARC	4
BP	GO:0072010	glomerular epithelium development	4/376	23/18866	0.001018443	0.031547473	0.027524327	FOXC1/NPHS1/NPHS2/PTPRO	4
BP	GO:0030198	extracellular matrix organization	18/376	395/18866	0.00102942	0.031636413	0.027601925	CAV2/CDH1/COL4A5/CTSV/FOXC1/ITGA5/NDNF/NPHS1/NPNT/PRDX4/PXDN/SERPINE1/SERPINH1/SPARC/TIMP1/VCAM1/VCAN/WDR72	18
BP	GO:0043062	extracellular structure organization	18/376	396/18866	0.00105922	0.032297931	0.028179082	CAV2/CDH1/COL4A5/CTSV/FOXC1/ITGA5/NDNF/NPHS1/NPNT/PRDX4/PXDN/SERPINE1/SERPINH1/SPARC/TIMP1/VCAM1/VCAN/WDR72	18
BP	GO:0008202	steroid metabolic process	16/376	332/18866	0.001084411	0.032809736	0.028625617	ACAA1/ACLY/ATP1A1/CEL/CYP17A1/CYP27B1/DHRS11/FDX1/FGF1/HMGCS2/HSD11B2/HSD3B7/KIT/NR0B2/TM7SF2/VDR	16
BP	GO:0048754	branching morphogenesis of an epithelial tube	10/376	155/18866	0.001115333	0.033016299	0.028805839	CTSH/EGF/FGF1/GPC3/MET/MYC/NPNT/SLIT2/TCF21/VDR	10
BP	GO:1901606	alpha-amino acid catabolic process	8/376	104/18866	0.001128128	0.033016299	0.028805839	AGXT/ARG2/AUH/GPT2/HPD/MCCC1/PIPOX/SHMT2	8
BP	GO:0002576	platelet degranulation	9/376	129/18866	0.001131589	0.033016299	0.028805839	ALB/EGF/HRG/KNG1/PROS1/RARRES2/SERPINE1/SPARC/TIMP1	9
BP	GO:0030501	positive regulation of bone mineralization	5/376	40/18866	0.001135314	0.033016299	0.028805839	BMPR1B/ISG15/NELL1/P2RX7/TFAP2A	5
BP	GO:0052547	regulation of peptidase activity	20/376	466/18866	0.00114999	0.033016299	0.028805839	BST2/C3/CTSH/CYFIP2/DPEP1/FABP1/FAS/GPC3/HRG/KNG1/MYC/PCSK1N/PEBP1/PROS1/SERPINA5/SERPINE1/SERPINH1/SPINK1/TFAP2B/TIMP1	20
BP	GO:0006857	oligopeptide transport	3/376	11/18866	0.001150453	0.033016299	0.028805839	CA2/SLC13A3/SLC15A2	3
BP	GO:0019532	oxalate transport	3/376	11/18866	0.001150453	0.033016299	0.028805839	AGXT/SLC26A4/SLC26A7	3
BP	GO:0031532	actin cytoskeleton reorganization	8/376	105/18866	0.001200411	0.033874591	0.029554675	CLDN19/KIT/NPHS2/NRK/RAPGEF3/SHC1/STAP1/THSD7A	8
BP	GO:0071294	cellular response to zinc ion	4/376	24/18866	0.001203085	0.033874591	0.029554675	MT1E/MT1G/MT1H/MT1X	4
BP	GO:0052548	regulation of endopeptidase activity	19/376	434/18866	0.001206397	0.033874591	0.029554675	BST2/C3/CTSH/CYFIP2/DPEP1/FABP1/FAS/HRG/KNG1/MYC/PCSK1N/PEBP1/PROS1/SERPINA5/SERPINE1/SERPINH1/SPINK1/TFAP2B/TIMP1	19
BP	GO:0030193	regulation of blood coagulation	7/376	82/18866	0.001245799	0.034731102	0.030301958	HRG/KNG1/PLAT/PLAU/PROS1/SERPINE1/TSPAN8	7
BP	GO:0019395	fatty acid oxidation	8/376	106/18866	0.001276337	0.035330108	0.030824575	ACAA1/ACADM/AUH/ECHS1/ECI2/FABP1/HADH/PHYH	8
BP	GO:1900046	regulation of hemostasis	7/376	83/18866	0.001337714	0.036768293	0.032079352	HRG/KNG1/PLAT/PLAU/PROS1/SERPINE1/TSPAN8	7
BP	GO:1902600	proton transmembrane transport	10/376	159/18866	0.001352255	0.03690768	0.032200964	ATP1A1/ATP6V0A4/ATP6V0D2/ATP6V1B1/ATP6V1C2/ATP6V1G3/NDUFA4/SLC15A2/SLC4A11/SLC9A3	10
BP	GO:0061138	morphogenesis of a branching epithelium	11/376	187/18866	0.001361698	0.03690768	0.032200964	CTSH/EGF/FGF1/GPC3/MET/MYC/NPNT/SFRP1/SLIT2/TCF21/VDR	11
BP	GO:0010810	regulation of cell-substrate adhesion	12/376	217/18866	0.001423978	0.038329553	0.03344151	CORO1C/CORO2B/HRG/ITGA5/LGALS1/NDNF/NPNT/P4HB/PLAU/PTPRO/SERPINE1/SFRP1	12
BP	GO:0046718	viral entry into host cell	9/376	134/18866	0.00147731	0.039492739	0.034456359	AXL/CAV2/CXCR4/HAVCR1/HYAL1/ITGA5/LGALS1/P4HB/TMPRSS2	9
BP	GO:0033629	negative regulation of cell adhesion mediated by integrin	3/376	12/18866	0.001511365	0.039509564	0.034471038	HRG/MUC1/SERPINE1	3
BP	GO:0046689	response to mercury ion	3/376	12/18866	0.001511365	0.039509564	0.034471038	ALAD/AQP2/SLC34A1	3
BP	GO:1902224	ketone body metabolic process	3/376	12/18866	0.001511365	0.039509564	0.034471038	HMGCS2/OXCT1/TYRP1	3
BP	GO:0016042	lipid catabolic process	16/376	343/18866	0.001518431	0.039509564	0.034471038	ACAA1/ACADM/AUH/CEL/CYP27B1/CYP4F2/ECHS1/ECI2/ENPP6/FABP1/FABP5/HADH/HPGD/PHYH/PLA1A/RARRES2	16
BP	GO:0007548	sex differentiation	14/376	280/18866	0.001549755	0.040057572	0.034949161	AXL/BMPR1B/CTSV/CYP17A1/DACH1/DMRT2/FGF9/FOXC1/GATA3/KIT/PRDX4/SFRP1/SLIT2/TCF21	14
BP	GO:0046688	response to copper ion	5/376	43/18866	0.001581819	0.040351897	0.035205951	AQP2/MT1E/MT1G/MT1H/MT1X	5
BP	GO:0046717	acid secretion	5/376	43/18866	0.001581819	0.040351897	0.035205951	AGXT/P2RX7/PTGER3/SLC26A7/SNX10	5
BP	GO:0048545	response to steroid hormone	16/376	346/18866	0.001659445	0.041841086	0.036505229	AGXT/ALAD/ATP1A1/CA2/CTSV/ESRRG/FECH/HSD11B2/IGFBP2/NR3C2/PAQR7/SFRP1/SLIT2/SPARC/TCF21/TYMS	16
BP	GO:0071241	cellular response to inorganic substance	12/376	221/18866	0.001661637	0.041841086	0.036505229	ALAD/AQP2/CDH1/CRHBP/DPEP1/MT1E/MT1G/MT1H/MT1X/NLGN1/SLC34A1/TFAP2A	12
BP	GO:0034440	lipid oxidation	8/376	111/18866	0.001715259	0.04290545	0.037433858	ACAA1/ACADM/AUH/ECHS1/ECI2/FABP1/HADH/PHYH	8
BP	GO:0097529	myeloid leukocyte migration	12/376	222/18866	0.001725892	0.04290545	0.037433858	CD200/DPEP1/GP2/KIT/PTPRO/RARRES2/SERPINE1/SIRPA/SLIT2/STAP1/UMOD/VAV3	12
BP	GO:0031668	cellular response to extracellular stimulus	13/376	253/18866	0.001772874	0.043794475	0.038209509	ALB/AQP2/AQP3/AXL/CTSV/CYP27B1/FAS/GABARAPL1/P2RX7/SFRP1/SLC39A4/VCAM1/VDR	13
BP	GO:0042326	negative regulation of phosphorylation	20/376	484/18866	0.001801801	0.044229109	0.038588715	BDKRB2/CDKN1C/CORO1C/DUSP9/INPP5J/MECOM/MYC/P2RX7/PEBP1/PTPN13/PTPRO/RNF149/SFRP1/SH3GL2/SIRPA/SLC4A1/SLIT2/SPINK1/STAP1/UCHL1	20
BP	GO:0045926	negative regulation of growth	13/376	254/18866	0.001835718	0.044519349	0.038841942	BST2/CYP27B1/FHL1/GPC3/HRG/HYAL1/MT1E/MT1G/MT1H/MT1X/SEMA6D/SFRP1/SLIT2	13
BP	GO:0030837	negative regulation of actin filament polymerization	6/376	65/18866	0.001847844	0.044519349	0.038841942	FHOD3/PFN2/SCIN/SLIT2/SPTBN2/TMSB10	6
BP	GO:0060675	ureteric bud morphogenesis	6/376	65/18866	0.001847844	0.044519349	0.038841942	FGF1/GATA3/GPC3/MYC/NPNT/TCF21	6
BP	GO:0019755	one-carbon compound transport	3/376	13/18866	0.001935891	0.046354502	0.040443064	AQP3/AQP6/CA2	3
BP	GO:0072171	mesonephric tubule morphogenesis	6/376	66/18866	0.001999149	0.047577302	0.041509924	FGF1/GATA3/GPC3/MYC/NPNT/TCF21	6
BP	GO:0006760	folic acid-containing compound metabolic process	4/376	28/18866	0.002177268	0.051192039	0.044663685	GCH1/PIPOX/SHMT2/TYMS	4
BP	GO:0042044	fluid transport	4/376	28/18866	0.002177268	0.051192039	0.044663685	AQP2/AQP3/AQP6/SLC4A11	4
BP	GO:0050920	regulation of chemotaxis	12/376	229/18866	0.002235252	0.052240654	0.045578574	CXCR4/FGF1/HRG/MET/PTPRO/RARRES2/SEMA6D/SERPINE1/SLIT2/STAP1/SUCNR1/TUBB2B	12
BP	GO:0045682	regulation of epidermis development	7/376	91/18866	0.002278067	0.052924383	0.046175109	AQP3/CTSV/CYP27B1/ESRP1/FOXC1/SGPP1/VDR	7
BP	GO:0008286	insulin receptor signaling pathway	9/376	143/18866	0.002310309	0.053355836	0.046551541	ATP6V0A4/ATP6V0D2/ATP6V1B1/ATP6V1C2/ATP6V1G3/CAV2/GRB14/RARRES2/SHC1	9
BP	GO:0030282	bone mineralization	8/376	117/18866	0.002390808	0.054455334	0.047510823	BMPR1B/CYP27B1/GPC3/ISG15/NELL1/P2RX7/SNX10/TFAP2A	8
BP	GO:0001763	morphogenesis of a branching structure	11/376	201/18866	0.002407818	0.054455334	0.047510823	CTSH/EGF/FGF1/GPC3/MET/MYC/NPNT/SFRP1/SLIT2/TCF21/VDR	11
BP	GO:0055064	chloride ion homeostasis	3/376	14/18866	0.002427678	0.054455334	0.047510823	ATP6V1B1/SLC12A1/SLC12A3	3
BP	GO:0072350	tricarboxylic acid metabolic process	3/376	14/18866	0.002427678	0.054455334	0.047510823	ACLY/IDH2/SLC34A1	3
BP	GO:1901569	fatty acid derivative catabolic process	3/376	14/18866	0.002427678	0.054455334	0.047510823	CYP4F2/HPGD/OXCT1	3
BP	GO:0045785	positive regulation of cell adhesion	18/376	428/18866	0.002487298	0.055473849	0.04839945	APBB1IP/CD70/GATA3/HRG/HYAL1/IGFBP2/IL4R/ITGA5/LGALS1/NDNF/NPNT/P4HB/PNP/SFRP1/SIRPA/VAV3/VCAM1/VTCN1	18
BP	GO:0070169	positive regulation of biomineral tissue development	5/376	48/18866	0.002594636	0.057213925	0.04991762	BMPR1B/ISG15/NELL1/P2RX7/TFAP2A	5
BP	GO:0110151	positive regulation of biomineralization	5/376	48/18866	0.002594636	0.057213925	0.04991762	BMPR1B/ISG15/NELL1/P2RX7/TFAP2A	5
CC	GO:0045177	apical part of cell	47/391	433/19559	2.22E-21	8.40E-19	7.40E-19	ANK2/AQP2/AQP6/ATP1A1/ATP6V0A4/ATP6V0D2/ATP6V1B1/BST2/CA2/CLIC5/CTSV/CYP4F2/DPEP1/ENPP3/EPCAM/FABP1/GP2/IGFBP2/MAL/MAL2/MTCL1/MUC1/OSMR/PLAT/PTPRO/REEP6/RHCG/SCNN1A/SCNN1B/SCNN1G/SLC12A1/SLC12A3/SLC15A2/SLC16A1/SLC22A8/SLC26A4/SLC34A1/SLC39A4/SLC44A4/SLC4A11/SLC4A9/SLC7A8/SLC9A3/SNX10/SPTBN2/UMOD/VCAM1	47
CC	GO:0016324	apical plasma membrane	39/391	361/19559	8.13E-18	1.54E-15	1.36E-15	ANK2/AQP2/AQP6/ATP1A1/ATP6V0A4/ATP6V0D2/ATP6V1B1/BST2/CLIC5/CYP4F2/DPEP1/ENPP3/EPCAM/GP2/IGFBP2/MAL/MAL2/MTCL1/MUC1/OSMR/PTPRO/RHCG/SCNN1A/SCNN1B/SCNN1G/SLC12A1/SLC12A3/SLC15A2/SLC16A1/SLC22A8/SLC26A4/SLC34A1/SLC39A4/SLC44A4/SLC4A11/SLC7A8/SLC9A3/SPTBN2/UMOD	39
CC	GO:0016323	basolateral plasma membrane	29/391	246/19559	1.61E-14	2.03E-12	1.79E-12	ALPK2/ANK2/AQP2/AQP3/ATP1A1/ATP6V1B1/CA2/CDH16/CLDN19/CLDN8/EPCAM/ERBB4/HPGD/KCNJ10/KCNJ16/MET/RHBG/RHCG/SLC13A3/SLC16A1/SLC16A10/SLC22A7/SLC22A8/SLC26A7/SLC4A1/SLC4A11/SLC4A9/SLC7A8/UMOD	29
CC	GO:0005759	mitochondrial matrix	25/391	473/19559	1.09E-05	0.001035253	0.000911471	ACADM/ACADSB/ACSF2/ACSM3/AGXT/AK3/ARG2/AUH/ECHS1/ERBB4/FDX1/FECH/GPT2/HADH/HMGCS2/IDH2/MCCC1/MRPS6/OGDHL/OXCT1/PDHA1/SHC1/SHMT2/SUCLG2/TYMS	25
CC	GO:0062023	collagen-containing extracellular matrix	23/391	427/19559	1.83E-05	0.001358915	0.001196434	BCAM/COL4A5/CTSH/FGF9/FREM1/GPC3/GPC5/HRG/KNG1/L1CAM/LAD1/LGALS1/NPNT/PXDN/RARRES2/SERPINA5/SERPINE1/SERPINH1/SFRP1/SOST/SPARC/TIMP1/VCAN	23
CC	GO:0016471	vacuolar proton-transporting V-type ATPase complex	5/391	18/19559	2.15E-05	0.001358915	0.001196434	ATP6V0A4/ATP6V0D2/ATP6V1B1/ATP6V1C2/ATP6V1G3	5
CC	GO:0016328	lateral plasma membrane	8/391	65/19559	4.43E-05	0.002398991	0.002112152	ATP1A1/ATP6V1B1/CDH1/CORO1C/EPCAM/MTCL1/PTPRO/SLC16A1	8
CC	GO:0031093	platelet alpha granule lumen	8/391	67/19559	5.53E-05	0.002619936	0.002306679	ALB/EGF/HRG/KNG1/PROS1/SERPINE1/SPARC/TIMP1	8
CC	GO:0031091	platelet alpha granule	9/391	91/19559	8.59E-05	0.003509293	0.003089698	ALB/EGF/HRG/KNG1/PROS1/SERPINA5/SERPINE1/SPARC/TIMP1	9
CC	GO:0034774	secretory granule lumen	18/391	322/19559	9.26E-05	0.003509293	0.003089698	ACAA1/ACLY/ALAD/ALB/C3/CTSH/EGF/FABP5/HRG/KNG1/PNP/PRDX4/PROS1/PYGL/RARRES2/SERPINE1/SPARC/TIMP1	18
CC	GO:0060205	cytoplasmic vesicle lumen	18/391	326/19559	0.0001082	0.003690141	0.003248923	ACAA1/ACLY/ALAD/ALB/C3/CTSH/EGF/FABP5/HRG/KNG1/PNP/PRDX4/PROS1/PYGL/RARRES2/SERPINE1/SPARC/TIMP1	18
CC	GO:0031983	vesicle lumen	18/391	328/19559	0.000116838	0.003690141	0.003248923	ACAA1/ACLY/ALAD/ALB/C3/CTSH/EGF/FABP5/HRG/KNG1/PNP/PRDX4/PROS1/PYGL/RARRES2/SERPINE1/SPARC/TIMP1	18
CC	GO:0005911	cell-cell junction	23/391	493/19559	0.000162177	0.004728096	0.004162773	ANK2/AQP3/ARHGAP24/ATP1A1/CDH1/CDH6/CGN/CLDN10/CLDN14/CLDN16/CLDN19/CLDN8/EPCAM/IGSF11/ITGA5/KIT/NPHS1/NPHS2/P2RX7/PDLIM1/SCN2A/TSPAN33/WNK4	23
CC	GO:0033176	proton-transporting V-type ATPase complex	5/391	27/19559	0.000174793	0.004731909	0.00416613	ATP6V0A4/ATP6V0D2/ATP6V1B1/ATP6V1C2/ATP6V1G3	5
CC	GO:0005796	Golgi lumen	9/391	103/19559	0.000223083	0.005636576	0.004962629	DEFB1/GPC3/GPC5/MUC1/MUC15/PROS1/PROZ/UMOD/VCAN	9
CC	GO:0005902	microvillus	8/391	93/19559	0.000550542	0.01211161	0.010663464	ATP6V1B1/CA2/CTSV/DCXR/DPEP1/RAPGEF3/SLC7A8/VCAM1	8
CC	GO:0005782	peroxisomal matrix	6/391	52/19559	0.000575222	0.01211161	0.010663464	ACAA1/AGXT/ECI2/FABP1/PHYH/PIPOX	6
CC	GO:0031907	microbody lumen	6/391	52/19559	0.000575222	0.01211161	0.010663464	ACAA1/AGXT/ECI2/FABP1/PHYH/PIPOX	6
CC	GO:0031253	cell projection membrane	16/391	344/19559	0.001619975	0.029949588	0.026368614	AIF1L/ATP6V0A4/CORO1C/CYS1/DDN/DPEP1/GABARAPL1/ITGA5/RAB25/SCNN1A/SLC26A4/SLC34A1/SLC7A8/SLC9A3/UMOD/WLS	16
CC	GO:0098858	actin-based cell projection	12/391	220/19559	0.001644982	0.029949588	0.026368614	ARL4C/ATP6V1B1/CA2/CALB1/CTSV/DCXR/DPEP1/NLGN1/PVALB/RAPGEF3/SLC7A8/VCAM1	12
CC	GO:0034706	sodium channel complex	4/391	26/19559	0.001659476	0.029949588	0.026368614	SCN2A/SCNN1A/SCNN1B/SCNN1G	4
CC	GO:0043296	apical junction complex	9/391	143/19559	0.002361868	0.039132298	0.034453377	CDH1/CGN/CLDN10/CLDN14/CLDN16/CLDN19/CLDN8/EPCAM/WNK4	9
CC	GO:0031225	anchored component of membrane	10/391	171/19559	0.002374783	0.039132298	0.034453377	BST2/DPEP1/ENPP6/GP2/GPC3/GPC5/LY6E/RHBG/UMOD/XPNPEP2	10
CC	GO:0045121	membrane raft	15/391	329/19559	0.002707733	0.042242063	0.037191318	ANK2/ATP1A1/BST2/CAV2/CDH1/CORO1C/FAS/LDHB/MAL/MAL2/NPHS2/PAG1/SERPINH1/SLC34A1/TUBA1A	15
CC	GO:0098857	membrane microdomain	15/391	330/19559	0.002786416	0.042242063	0.037191318	ANK2/ATP1A1/BST2/CAV2/CDH1/CORO1C/FAS/LDHB/MAL/MAL2/NPHS2/PAG1/SERPINH1/SLC34A1/TUBA1A	15
CC	GO:0005923	bicellular tight junction	8/391	122/19559	0.003161557	0.046085771	0.040575446	CGN/CLDN10/CLDN14/CLDN16/CLDN19/CLDN8/EPCAM/WNK4	8
CC	GO:0016469	proton-transporting two-sector ATPase complex	5/391	52/19559	0.00374168	0.051466408	0.045312738	ATP6V0A4/ATP6V0D2/ATP6V1B1/ATP6V1C2/ATP6V1G3	5
CC	GO:0005788	endoplasmic reticulum lumen	14/391	308/19559	0.003802268	0.051466408	0.045312738	ALB/C3/CHGB/COL4A5/ERP27/GPC3/KNG1/LGALS1/P4HB/PROZ/SERPINH1/TIMP1/TSPAN33/VCAN	14
CC	GO:0098589	membrane region	15/391	343/19559	0.003992942	0.052183619	0.045944194	ANK2/ATP1A1/BST2/CAV2/CDH1/CORO1C/FAS/LDHB/MAL/MAL2/NPHS2/PAG1/SERPINH1/SLC34A1/TUBA1A	15
CC	GO:0005925	focal adhesion	17/391	415/19559	0.004366169	0.054279515	0.047789491	AIF1L/APBB1IP/ARHGAP24/CAV2/CORO1C/CORO2B/FHL1/FZD1/ITGA5/L1CAM/NPHS1/P4HB/PDLIM1/PLAU/PROCR/TSPAN4/VIM	17
CC	GO:0070160	tight junction	8/391	129/19559	0.004439749	0.054279515	0.047789491	CGN/CLDN10/CLDN14/CLDN16/CLDN19/CLDN8/EPCAM/WNK4	8
CC	GO:0005604	basement membrane	7/391	103/19559	0.004636213	0.054910151	0.048344724	COL4A5/FGF9/FREM1/LAD1/NPNT/SPARC/TIMP1	7
MF	GO:0022853	active ion transmembrane transporter activity	23/385	229/18352	5.90E-10	2.37E-07	1.99E-07	ATP1A1/ATP6V0A4/ATP6V0D2/ATP6V1C2/ATP6V1G3/SLC12A1/SLC12A3/SLC13A2/SLC13A3/SLC15A2/SLC16A7/SLC22A7/SLC22A8/SLC26A4/SLC26A7/SLC34A1/SLC4A1/SLC4A11/SLC4A9/SLC5A11/SLC5A2/SLC5A3/SLC9A3	23
MF	GO:0022804	active transmembrane transporter activity	28/385	344/18352	1.03E-09	2.37E-07	1.99E-07	ATP1A1/ATP6V0A4/ATP6V0D2/ATP6V1C2/ATP6V1G3/SLC12A1/SLC12A3/SLC13A2/SLC13A3/SLC15A2/SLC16A1/SLC16A10/SLC16A5/SLC16A7/SLC22A7/SLC22A8/SLC26A4/SLC26A7/SLC34A1/SLC47A2/SLC4A1/SLC4A11/SLC4A9/SLC5A11/SLC5A2/SLC5A3/SLC7A8/SLC9A3	28
MF	GO:0015291	secondary active transmembrane transporter activity	23/385	236/18352	1.07E-09	2.37E-07	1.99E-07	SLC12A1/SLC12A3/SLC13A2/SLC13A3/SLC15A2/SLC16A1/SLC16A10/SLC16A5/SLC16A7/SLC22A7/SLC22A8/SLC26A4/SLC26A7/SLC34A1/SLC47A2/SLC4A1/SLC4A11/SLC4A9/SLC5A11/SLC5A2/SLC5A3/SLC7A8/SLC9A3	23
MF	GO:0015077	monovalent inorganic cation transmembrane transporter activity	29/385	381/18352	2.42E-09	4.03E-07	3.38E-07	ATP1A1/ATP6V0A4/ATP6V0D2/ATP6V1B1/ATP6V1C2/ATP6V1G3/FXYD4/KCNJ1/KCNJ10/KCNJ16/NDUFA4/RHBG/RHCG/SCN2A/SCNN1A/SCNN1B/SCNN1G/SLC12A1/SLC12A3/SLC13A2/SLC13A3/SLC15A2/SLC34A1/SLC4A11/SLC4A9/SLC5A11/SLC5A2/SLC5A3/SLC9A3	29
MF	GO:0015081	sodium ion transmembrane transporter activity	16/385	152/18352	1.32E-07	1.76E-05	1.47E-05	ATP1A1/SCN2A/SCNN1A/SCNN1B/SCNN1G/SLC12A1/SLC12A3/SLC13A2/SLC13A3/SLC34A1/SLC4A11/SLC4A9/SLC5A11/SLC5A2/SLC5A3/SLC9A3	16
MF	GO:0008509	anion transmembrane transporter activity	24/385	357/18352	5.91E-07	6.56E-05	5.50E-05	AQP6/CLCNKB/CLIC5/SFXN2/SLC12A1/SLC12A3/SLC13A2/SLC13A3/SLC16A1/SLC16A10/SLC16A5/SLC16A7/SLC22A7/SLC22A8/SLC25A25/SLC26A4/SLC26A7/SLC44A4/SLC4A1/SLC4A11/SLC4A9/SLC7A13/SLC7A8/SLC9A3	24
MF	GO:0015293	symporter activity	14/385	143/18352	1.94E-06	0.000184246	0.000154631	SLC12A1/SLC12A3/SLC13A2/SLC13A3/SLC15A2/SLC16A1/SLC16A5/SLC16A7/SLC34A1/SLC4A11/SLC4A9/SLC5A11/SLC5A2/SLC5A3	14
MF	GO:0061134	peptidase regulator activity	17/385	229/18352	7.26E-06	0.000604383	0.000507234	BST2/C3/CTSH/DPEP1/GPC3/HRG/KNG1/MAL/PCSK1N/PEBP1/PROS1/SERPINA5/SERPINE1/SERPINH1/SPINK1/TFAP2B/TIMP1	17
MF	GO:0008514	organic anion transmembrane transporter activity	17/385	233/18352	9.13E-06	0.000627319	0.000526484	SFXN2/SLC13A2/SLC13A3/SLC16A1/SLC16A10/SLC16A5/SLC16A7/SLC22A7/SLC25A25/SLC26A4/SLC26A7/SLC44A4/SLC4A1/SLC4A11/SLC4A9/SLC7A13/SLC7A8	17
MF	GO:0031406	carboxylic acid binding	16/385	212/18352	1.09E-05	0.000627319	0.000526484	AFM/AGXT/ALB/FABP1/FABP5/MCCC1/PHYH/PTGDS/PYGL/SERPINA5/SHMT2/ST8SIA4/TNFAIP6/TYMS/VCAN/VDR	16
MF	GO:0019842	vitamin binding	13/385	144/18352	1.10E-05	0.000627319	0.000526484	AFM/AGXT/ALB/CALB1/CTH/GPT2/MCCC1/OGDHL/PHYH/PYGL/SHMT2/TYMS/VDR	13
MF	GO:0030414	peptidase inhibitor activity	15/385	189/18352	1.13E-05	0.000627319	0.000526484	BST2/C3/DPEP1/GPC3/HRG/KNG1/PCSK1N/PEBP1/PROS1/SERPINA5/SERPINE1/SERPINH1/SPINK1/TFAP2B/TIMP1	15
MF	GO:0046873	metal ion transmembrane transporter activity	24/385	428/18352	1.35E-05	0.000667777	0.000560438	ANXA9/ATP1A1/CLDN16/FXYD4/KCNJ1/KCNJ10/KCNJ16/SCN2A/SCNN1A/SCNN1B/SCNN1G/SLC12A1/SLC12A3/SLC13A2/SLC13A3/SLC30A2/SLC34A1/SLC39A4/SLC4A11/SLC4A9/SLC5A11/SLC5A2/SLC5A3/SLC9A3	24
MF	GO:0005496	steroid binding	11/385	106/18352	1.40E-05	0.000667777	0.000560438	ATP1A1/CALB1/ESRRG/FABP1/GRAMD1C/HSD11B2/NR3C2/PAQR5/PAQR7/PYGL/VDR	11
MF	GO:0015370	solute:sodium symporter activity	9/385	72/18352	1.90E-05	0.000791128	0.000663963	SLC12A1/SLC12A3/SLC13A2/SLC13A3/SLC34A1/SLC4A9/SLC5A11/SLC5A2/SLC5A3	9
MF	GO:0033293	monocarboxylic acid binding	9/385	72/18352	1.90E-05	0.000791128	0.000663963	AFM/ALB/FABP1/FABP5/MCCC1/PTGDS/PYGL/SERPINA5/VDR	9
MF	GO:0043177	organic acid binding	16/385	224/18352	2.17E-05	0.000850558	0.000713839	AFM/AGXT/ALB/FABP1/FABP5/MCCC1/PHYH/PTGDS/PYGL/SERPINA5/SHMT2/ST8SIA4/TNFAIP6/TYMS/VCAN/VDR	16
MF	GO:0004866	endopeptidase inhibitor activity	14/385	183/18352	3.33E-05	0.001231098	0.001033211	BST2/C3/DPEP1/HRG/KNG1/PCSK1N/PEBP1/PROS1/SERPINA5/SERPINE1/SERPINH1/SPINK1/TFAP2B/TIMP1	14
MF	GO:0015294	solute:cation symporter activity	10/385	98/18352	3.99E-05	0.001397982	0.001173271	SLC12A1/SLC12A3/SLC13A2/SLC13A3/SLC15A2/SLC34A1/SLC4A9/SLC5A11/SLC5A2/SLC5A3	10
MF	GO:0030506	ankyrin binding	5/385	20/18352	4.73E-05	0.001576298	0.001322924	ATP1A1/CDH1/RHBG/RHCG/SLC4A1	5
MF	GO:0015166	polyol transmembrane transporter activity	4/385	11/18352	5.60E-05	0.001705659	0.001431492	AQP2/AQP3/SLC5A11/SLC5A3	4
MF	GO:0061135	endopeptidase regulator activity	14/385	192/18352	5.63E-05	0.001705659	0.001431492	BST2/C3/DPEP1/HRG/KNG1/PCSK1N/PEBP1/PROS1/SERPINA5/SERPINE1/SERPINH1/SPINK1/TFAP2B/TIMP1	14
MF	GO:0015106	bicarbonate transmembrane transporter activity	5/385	21/18352	6.11E-05	0.001768203	0.001483982	SLC26A4/SLC26A7/SLC4A1/SLC4A11/SLC4A9	5
MF	GO:0015144	carbohydrate transmembrane transporter activity	6/385	37/18352	0.000109929	0.003050523	0.002560183	AQP2/AQP3/SLC2A3/SLC5A11/SLC5A2/SLC5A3	6
MF	GO:0005452	inorganic anion exchanger activity	4/385	13/18352	0.000117346	0.003126093	0.002623606	SLC22A8/SLC4A1/SLC4A11/SLC4A9	4
MF	GO:1901681	sulfur compound binding	16/385	262/18352	0.000140537	0.0035999	0.003021253	CEL/ECI2/EVA1C/FGF1/FGF9/GSTM3/HRG/KNG1/MCCC1/NDNF/NELL1/OGDHL/SERPINA5/SFRP1/SLIT2/SOST	16
MF	GO:0016616	oxidoreductase activity, acting on the CH-OH group of donors, NAD or NADP as acceptor	10/385	120/18352	0.00021994	0.005425177	0.004553135	ADH1C/DCXR/DHRS11/HADH/HPGD/HSD11B2/HSD3B7/IDH2/LDHB/LDHD	10
MF	GO:0008201	heparin binding	12/385	169/18352	0.000242306	0.005615269	0.004712672	CEL/EVA1C/FGF1/FGF9/HRG/KNG1/NDNF/NELL1/SERPINA5/SFRP1/SLIT2/SOST	12
MF	GO:0015103	inorganic anion transmembrane transporter activity	11/385	145/18352	0.000246945	0.005615269	0.004712672	AQP6/CLCNKB/CLIC5/SLC12A1/SLC12A3/SLC22A8/SLC26A4/SLC26A7/SLC4A1/SLC4A11/SLC4A9	11
MF	GO:0015301	anion:anion antiporter activity	5/385	28/18352	0.000261371	0.005615269	0.004712672	SLC26A4/SLC26A7/SLC4A1/SLC4A11/SLC4A9	5
MF	GO:0140323	solute:anion antiporter activity	5/385	28/18352	0.000261371	0.005615269	0.004712672	SLC26A4/SLC26A7/SLC4A1/SLC4A11/SLC4A9	5
MF	GO:0005539	glycosaminoglycan binding	14/385	232/18352	0.00040859	0.008470317	0.007108801	CEL/EVA1C/FGF1/FGF9/HRG/KNG1/NDNF/NELL1/SERPINA5/SFRP1/SLIT2/SOST/TNFAIP6/VCAN	14
MF	GO:0016614	oxidoreductase activity, acting on CH-OH group of donors	10/385	130/18352	0.0004197	0.008470317	0.007108801	ADH1C/DCXR/DHRS11/HADH/HPGD/HSD11B2/HSD3B7/IDH2/LDHB/LDHD	10
MF	GO:1901618	organic hydroxy compound transmembrane transporter activity	6/385	48/18352	0.000477936	0.00936193	0.007857097	AQP2/AQP3/SLC16A1/SLC16A7/SLC5A11/SLC5A3	6
MF	GO:0004857	enzyme inhibitor activity	19/385	383/18352	0.000500268	0.009519387	0.007989244	ANXA9/BST2/C3/CDKN1C/DPEP1/GPC3/HRG/KNG1/PCSK1N/PEBP1/PPP1R1A/PROS1/SERPINA5/SERPINE1/SERPINH1/SLIT2/SPINK1/TFAP2B/TIMP1	19
MF	GO:0046943	carboxylic acid transmembrane transporter activity	11/385	162/18352	0.000635743	0.01172911	0.009843777	SFXN2/SLC13A2/SLC13A3/SLC16A1/SLC16A10/SLC16A5/SLC16A7/SLC26A4/SLC26A7/SLC7A13/SLC7A8	11
MF	GO:0005154	epidermal growth factor receptor binding	5/385	34/18352	0.000667465	0.01172911	0.009843777	EGF/ERBB4/ITGA5/SHC1/VAV3	5
MF	GO:0005342	organic acid transmembrane transporter activity	11/385	163/18352	0.000669229	0.01172911	0.009843777	SFXN2/SLC13A2/SLC13A3/SLC16A1/SLC16A10/SLC16A5/SLC16A7/SLC26A4/SLC26A7/SLC7A13/SLC7A8	11
MF	GO:0005355	glucose transmembrane transporter activity	4/385	21/18352	0.000860042	0.014319692	0.012017949	SLC2A3/SLC5A11/SLC5A2/SLC5A3	4
MF	GO:0015149	hexose transmembrane transporter activity	4/385	21/18352	0.000860042	0.014319692	0.012017949	SLC2A3/SLC5A11/SLC5A2/SLC5A3	4
MF	GO:0032052	bile acid binding	3/385	10/18352	0.000985142	0.015462973	0.012977459	FABP1/PYGL/VDR	3
MF	GO:0030170	pyridoxal phosphate binding	6/385	55/18352	0.00099836	0.015462973	0.012977459	AGXT/ALB/CTH/GPT2/PYGL/SHMT2	6
MF	GO:0070279	vitamin B6 binding	6/385	55/18352	0.00099836	0.015462973	0.012977459	AGXT/ALB/CTH/GPT2/PYGL/SHMT2	6
MF	GO:0015145	monosaccharide transmembrane transporter activity	4/385	23/18352	0.001231029	0.018633308	0.015638196	SLC2A3/SLC5A11/SLC5A2/SLC5A3	4
MF	GO:0005504	fatty acid binding	5/385	39/18352	0.00126762	0.018760772	0.015745171	AFM/ALB/FABP1/FABP5/PTGDS	5
MF	GO:0015280	ligand-gated sodium channel activity	3/385	11/18352	0.001333571	0.019307793	0.016204265	SCNN1A/SCNN1B/SCNN1G	3
MF	GO:0015078	proton transmembrane transporter activity	9/385	127/18352	0.001443776	0.02045862	0.017170108	ATP6V0A4/ATP6V0D2/ATP6V1B1/ATP6V1C2/ATP6V1G3/NDUFA4/SLC15A2/SLC4A11/SLC9A3	9
MF	GO:0051119	sugar transmembrane transporter activity	4/385	25/18352	0.001701436	0.023607428	0.019812777	SLC2A3/SLC5A11/SLC5A2/SLC5A3	4
MF	GO:0015250	water channel activity	3/385	12/18352	0.00175056	0.02379333	0.019968797	AQP2/AQP3/AQP6	3
MF	GO:0015297	antiporter activity	7/385	83/18352	0.001790447	0.023848749	0.020015308	SLC26A4/SLC26A7/SLC47A2/SLC4A1/SLC4A11/SLC4A9/SLC9A3	7
MF	GO:0005272	sodium channel activity	5/385	44/18352	0.002195068	0.028664999	0.024057396	SCN2A/SCNN1A/SCNN1B/SCNN1G/SLC4A11	5
MF	GO:0005068	transmembrane receptor protein tyrosine kinase adaptor activity	3/385	13/18352	0.002240525	0.02869595	0.024083372	BLNK/SHC1/STAP1	3
MF	GO:0005372	water transmembrane transporter activity	3/385	14/18352	0.002807512	0.035086529	0.029446731	AQP2/AQP3/AQP6	3
MF	GO:0072341	modified amino acid binding	7/385	90/18352	0.002844854	0.035086529	0.029446731	ANXA9/AXL/DPEP1/GSTM3/HAVCR1/SCIN/TYMS	7
MF	GO:0017147	Wnt-protein binding	4/385	30/18352	0.003394378	0.041102835	0.034495978	FZD1/PTPRO/SFRP1/WLS	4
MF	GO:0009678	pyrophosphate hydrolysis-driven proton transmembrane transporter activity	4/385	31/18352	0.003833674	0.044793451	0.037593366	ATP6V0A4/ATP6V0D2/ATP6V1C2/ATP6V1G3	4
MF	GO:0050699	WW domain binding	4/385	31/18352	0.003833674	0.044793451	0.037593366	SCNN1A/SCNN1B/SCNN1G/TCEAL2	4
MF	GO:0005402	carbohydrate:cation symporter activity	3/385	16/18352	0.004187001	0.048078325	0.04035023	SLC5A11/SLC5A2/SLC5A3	3
MF	GO:0004867	serine-type endopeptidase inhibitor activity	7/385	98/18352	0.004570946	0.051597454	0.043303695	HRG/PCSK1N/PEBP1/SERPINA5/SERPINE1/SERPINH1/SPINK1	7
MF	GO:0015662	ion transmembrane transporter activity, phosphorylative mechanism	4/385	33/18352	0.004824509	0.053552048	0.044944109	ATP1A1/ATP6V0D2/ATP6V1C2/ATP6V1G3	4
MF	GO:0008553	proton-exporting ATPase activity, phosphorylative mechanism	3/385	17/18352	0.005005902	0.054654602	0.045869439	ATP6V0D2/ATP6V1C2/ATP6V1G3	3
MF	GO:0019829	ATPase-coupled cation transmembrane transporter activity	5/385	54/18352	0.005391162	0.05791151	0.048602832	ATP1A1/ATP6V0A4/ATP6V0D2/ATP6V1C2/ATP6V1G3	5
