# Supplementary material for: LGALS1 was related to the prognosis of clear cell renal cell carcinoma identified by weighted correlation gene network analysis combined with differential gene expression analysis
Source: Front Genet. 2023 Jan 12;13:1046164. doi: 10.3389/fgene.2022.1046164 (PMC9878452; doi:10.3389/fgene.2022.1046164)
Supplement: Supplementary file 9 [file Table6.XLS]

id	logFC	AveExpr	t	P.Value	adj.P.Val	B
GGT6	-2.99226932865526	6.61044148751479	-21.1398710420701	5.82865869922071e-44	1.26213775472925e-39	89.4421112989886
AQP2	-3.73402896527618	7.41802004781065	-19.1755378632035	9.0059134244199e-40	7.78217340738302e-36	79.9277145837852
SLC12A1	-3.84077147566289	6.17641808085799	-19.1398077731633	1.07816201266044e-39	7.78217340738302e-36	79.7499986411048
UMOD	-6.89643671751683	9.63796640053254	-18.926493303264	3.16772440992423e-39	1.71484760931248e-35	78.6855510688744
NDUFA4L2	5.18829327030416	8.47181488863905	18.6187685245264	1.51482570015107e-38	6.56040714221425e-35	77.1395863269238
FXYD4	-4.0683706573907	7.4346827147929	-18.3490921153445	6.02838606483338e-38	2.17564453079837e-34	75.7747005358092
FOXI1	-2.25331511412443	5.7975094210355	-18.2517064256405	9.94920275261899e-38	3.07771480578874e-34	75.2795090741821
LGALS1	2.26458920781258	9.93162292431953	18.1911432390643	1.35945046750009e-37	3.67969255290588e-34	74.9709398669449
PAK6	-1.07658670850874	5.80843298698225	-18.1477464446578	1.70071928211485e-37	4.09193059276833e-34	74.7495439337683
DUSP9	-2.83577993491516	6.66240879337278	-18.0062603979371	3.53562836120058e-37	7.65604965334373e-34	74.0260545266452
CLDN8	-4.21090557423687	6.35921034751479	-17.9798335098712	4.05463594001022e-37	7.98173514954375e-34	73.8906369107337
TYROBP	2.73888414975671	7.60258871491124	17.8351284249104	8.59689388642604e-37	1.52799679799376e-33	73.1475554267514
KNG1	-4.19394858095785	6.44433677201183	-17.8226554980903	9.17334366579794e-37	1.52799679799376e-33	73.0833804025102
RALYL	-2.614970379017	5.87146681857988	-17.7667832550255	1.22712657281776e-36	1.89801420055684e-33	72.795667106669
LPCAT1	2.41628001699743	8.42732837982249	17.6468267776204	2.29483151853361e-36	3.31281878015513e-33	72.1766163306493
SLC15A2	-1.07656092231699	5.00491577153846	-17.3152998243768	1.30645479268142e-35	1.76812325504522e-32	70.4562978648071
SCNN1B	-2.2071648221876	6.29378642289941	-17.2889093053395	1.50131743913872e-35	1.91232516630058e-32	70.3187638180793
SFRP1	-2.85899241789222	6.50446299585799	-17.0973020389526	4.12995926555148e-35	4.96834099645843e-32	69.3176069534067
NELL1	-1.09995579352505	4.71889148065089	-17.0685517628895	4.80899270971838e-35	5.4807330598022e-32	69.1669930422701
RAB25	-2.14500137817141	5.63501445869823	-17.0483567492881	5.35200318091471e-35	5.79461384397636e-32	69.0611365458123
TFAP2B	-1.66241736406612	4.66497921431953	-17.0145141640562	6.40361276409804e-35	6.60303956160852e-32	68.8836306838955
LIPA	1.56077860050116	9.8765207491716	16.9749320521352	7.89991614073613e-35	7.77567200506819e-32	68.6758419366505
SMIM5	-1.75786646275217	7.3103926164497	-16.9277179074689	1.01510470204738e-34	9.55699009484087e-32	68.4277367385663
CLCNKB	-3.29556254633426	7.8589930887574	-16.9144563289543	1.08922200829888e-34	9.79946479465331e-32	68.357999425553
FAM3B	-1.7614370495362	5.26239103112426	-16.9073136937724	1.13136889196607e-34	9.79946479465331e-32	68.3204302542607
KCNJ1	-4.41200430433182	7.61721654840237	-16.8900135040886	1.24036755349686e-34	1.03303534628542e-31	68.2294080238779
SAP30	1.16308774128715	5.33195741837278	16.8654200033467	1.41372044421415e-34	1.13380379625975e-31	68.0999502003971
SCNN1G	-1.89373798002114	5.0584880083432	-16.8473703707124	1.55625122248774e-34	1.20353799899106e-31	68.0048916690278
TMEM213	-4.06611429156871	6.4017525806213	-16.8405929672412	1.61342187411621e-34	1.20472542283146e-31	67.9691881550674
C3	3.31488690898074	9.55229810266272	16.7824320751477	2.19939832220637e-34	1.58752570896856e-31	67.6625651941434
PSMB8	1.73124838004119	8.24131349171598	16.7234061553293	3.013279596342e-34	2.1048243993287e-31	67.3509614420859
CA9	3.28599952274526	7.82057081727811	16.7007038630117	3.40155717862211e-34	2.30179122330885e-31	67.2310013020425
COL23A1	3.16796884991891	7.34755642497041	16.629722088635	4.97083304562202e-34	3.26177026575452e-31	66.8555279138755
SERPINA5	-3.89952961031837	8.21784011597633	-16.5369911495109	8.16674729606556e-34	5.20125723379423e-31	66.3640936960592
ATP6V0A4	-3.42701466759791	6.61802919781065	-16.4960577860203	1.01710893212773e-33	6.29270766179826e-31	66.1468364482563
SPAG4	2.69764623888433	6.56697680065089	16.4720314551921	1.15705848013182e-33	6.95970675799287e-31	66.0192214512765
ANXA9	-1.37525191428754	5.74261829118343	-16.454056328062	1.27426961581286e-33	7.45757682724639e-31	65.9237021868497
ITGB2	1.57988694713885	6.85499377837278	16.4317352247589	1.43655417578323e-33	8.18609055852898e-31	65.8050349835991
LAPTM5	2.34593362443096	9.14036685491124	16.4025503837077	1.68046432382281e-33	9.33045499181003e-31	65.6497882587321
NOL3	1.99490842665063	6.92803974272189	16.3449623457733	2.29058094649669e-33	1.19736992505777e-30	65.3431563825663
HS6ST2	-2.38780162191697	4.68840098215976	-16.3423979635289	2.32241326555954e-33	1.19736992505777e-30	65.3294930066528
ESRRG	-2.76988837451023	6.36892045887574	-16.3208841682413	2.6075808101164e-33	1.31312918284327e-30	65.2148339971051
BMPR1B	-1.36637057600642	4.99790591278107	-16.309551336957	2.77167784890203e-33	1.3640434577301e-30	65.1544130543521
WNK4	-2.15444401796511	5.78523931088757	-16.2593572693557	3.63255997858384e-33	1.74798786169454e-30	64.8866217179381
SCNN1A	-1.58211375688954	7.46391782627219	-16.2428944232171	3.96979867701318e-33	1.86873957721833e-30	64.7987259692843
HK2	2.57898734441529	7.00975217201183	16.157873061423	6.28205419734064e-33	2.87813043427835e-30	64.3442885268174
PLK2	2.87749973107904	7.16985365236686	16.1549274732035	6.38284153928446e-33	2.87813043427835e-30	64.3285292863576
TFCP2L1	-2.48189749880634	7.45243451715976	-16.1511972241161	6.51281016346352e-33	2.87813043427835e-30	64.3085705679882
TNFAIP6	4.11415074719443	6.49320475420118	16.1280954346544	7.37904784128364e-33	3.19571803910312e-30	64.1849282319904
HILPDA	3.66918068716126	8.62335081727811	16.0904486435167	9.04551726438233e-33	3.84062021260657e-30	63.9833071642781
STAMBPL1	1.20504029008438	5.19736258674556	16.0855586671802	9.28806381762172e-33	3.86776411359194e-30	63.957106352142
PYGL	1.82954910195907	6.4051209216568	16.050094256314	1.12539308039132e-32	4.59797391750824e-30	63.7670028824267
PSMB9	2.20166502973958	8.27847050372781	16.0180592922142	1.3386700959079e-32	5.3680670845907e-30	63.5951577041672
CXCR4	2.68871404818216	8.4087570735503	15.9887138052795	1.56949315359201e-32	6.06889370497882e-30	63.4376359138277
DDB2	1.51926148005303	6.97663560363905	15.9369712894999	2.07814286358016e-32	7.89475536280083e-30	63.1596495730946
GPR110	-1.34935432758187	4.7878757835503	-15.9290320141	2.16966910550414e-32	8.10034738113564e-30	63.1169687249725
TMPRSS2	-1.56924592580595	6.52860656760355	-15.9139709607339	2.35456539303725e-32	8.64165407132688e-30	63.0359820244724
ERP27	-2.18703318091228	7.50969353704142	-15.884206812847	2.76779234197047e-32	9.98896256217144e-30	62.8758573148139
HRG	-2.17026511501102	5.87094723254438	-15.8067990330934	4.21660441493252e-32	1.49682544263851e-29	62.4589484632656
SLC4A1	-1.91666897031144	6.64422799686391	-15.7314142232442	6.35757191067984e-32	2.22043326054615e-29	62.0522839222731
TMEM30B	-1.32221794233138	5.1177921166568	-15.7079324572348	7.22594603534671e-32	2.48366088014917e-29	61.9254806574114
NRK	-1.39883577280448	4.22818710195266	-15.699330169869	7.57305312932777e-32	2.56229519472599e-29	61.8790122113037
ENO2	3.08000717045086	7.43075570298817	15.6907141350159	7.93749364788173e-32	2.64428442232663e-29	61.8324612035415
KCNJ10	-2.09284517239261	5.63156793142012	-15.6784635337928	8.48618647147388e-32	2.74268480378053e-29	61.7662589494168
TMEM61	-1.2100347974195	6.44314374579882	-15.6050054121935	1.26744530458941e-31	4.03606773905574e-29	61.368940468701
SLC26A7	-1.56067686096258	4.18915131585799	-15.5388541858295	1.81984545604901e-31	5.62956192932646e-29	61.0106315088115
LPPR1	-1.19746667368469	4.37282535047337	-15.4942421064786	2.32327966472838e-31	6.98726359167059e-29	60.7687175298619
EGLN3	3.32737012086181	6.93021474073965	15.4594662464053	2.81090977545582e-31	8.33800551749595e-29	60.5799903334733
IRX2	-1.12620115174311	5.28718818272189	-15.4437206663281	3.06429322536193e-31	8.96678452729557e-29	60.494496285049
PRR15	-1.75222443324312	5.69858076718935	-15.4111791428398	3.66297581341381e-31	1.05757437684883e-28	60.3177195167959
TSPAN4	1.00477661263463	8.45976412526627	15.403955192931	3.81106089440414e-31	1.08585148167668e-28	60.2784609348902
ACSF2	-2.94519900600569	7.58874458884615	-15.3495352357	5.13788820692739e-31	1.44488092510137e-28	59.9825340007869
PRKCDBP	1.7532821444736	6.45973492952663	15.3436731953272	5.30600987850601e-31	1.47302997319448e-28	59.9506381059332
C1QB	3.03762148725056	7.63319603390533	15.3218213080338	5.98284538099344e-31	1.62455447596832e-28	59.8317074300056
RHCG	-2.84721585159004	6.67624769639053	-15.3212437606648	6.00186377008709e-31	1.62455447596832e-28	59.8285633855309
PDK1	1.54477211859384	6.14812399775148	15.3012891195086	6.69758993946379e-31	1.79048904381665e-28	59.7199126104168
BHLHE41	1.88986219763636	5.59229499721893	15.2854695907594	7.30622836412887e-31	1.92937889020545e-28	59.6337467514776
NETO2	2.97535759196691	5.91798852426036	15.2187579317213	1.05466860498028e-30	2.7187849966956e-28	59.2700878781364
PAG1	1.72399156986496	5.98014517538462	15.2164816831658	1.06797034798659e-30	2.72068587238843e-28	59.2576712380802
GPC3	-1.11028695619339	4.99736550804734	-15.2121060608786	1.09401492297369e-30	2.7546278072177e-28	59.2338012452663
FGF9	-2.26852184049533	5.32464267011834	-15.2028933856625	1.15095319066258e-30	2.80456964258841e-28	59.1835374257269
ATP1A1	-1.86816472177573	11.3252208485207	-15.2026172770875	1.15270480368693e-30	2.80456964258841e-28	59.1820308548047
MCM5	1.15072747398539	6.27356532426036	15.1901120634137	1.23490551455807e-30	2.97118266802672e-28	59.1137884107039
SPTBN2	-1.68395551423742	6.44356388210059	-15.1655432077103	1.41393402138326e-30	3.36454146143221e-28	58.9796651620774
SOWAHA	-1.44171105690777	5.2210038604142	-15.1617174173321	1.44406597893255e-30	3.3988918160658e-28	58.9587741591598
EFHD1	-2.43142879278152	9.5479407839645	-15.1218858874044	1.79875397287752e-30	4.10002300301998e-28	58.7411798953735
NMI	1.38112683094783	7.6088525983432	15.1172030364419	1.84582477931393e-30	4.16348851783999e-28	58.7155871879519
C1QC	2.97913171126419	8.35977353751479	15.112279659617	1.89664679360197e-30	4.23401955346979e-28	58.6886774856493
GATA3	-2.22823906666211	6.05194915819527	-15.0978400923055	2.05394430401156e-30	4.53837856725167e-28	58.6097405315064
LAD1	-1.12020593473475	7.18769572313609	-15.0633701662048	2.48443732826187e-30	5.37980059061825e-28	58.4212155150614
MFSD4	-2.41092710291126	6.51480559091716	-15.0360221275532	2.8895529605035e-30	6.19508710957849e-28	58.2715541567105
DCXR	-2.52990976418001	9.26258296866864	-15.0280996351013	3.01884872168833e-30	6.40883825680776e-28	58.2281840777312
ANGPTL4	3.69119745671277	8.28222867775148	15.0031892243598	3.46444780315077e-30	7.28341288635212e-28	58.091774860799
EMP3	1.45141421969275	8.27855126414201	14.9906035923166	3.71410181706966e-30	7.73318853334869e-28	58.0228317264433
AP1M2	-1.31872060728409	7.73411477248521	-14.977385928423	3.99575330217677e-30	8.24038495288912e-28	57.9504088421657
EGF	-3.99910976896287	6.56690601650888	-14.9540341444145	4.54675283644493e-30	9.28824395475269e-28	57.822414797095
ATP6V1G3	-2.88687526189929	6.04080135952663	-14.9439988395579	4.80638434211784e-30	9.72686416301119e-28	57.767392897697
LINC00982	-2.09649882816868	5.90751928538462	-14.9416337328526	4.86970925345501e-30	9.7637670531773e-28	57.754423915157
DMRT2	-2.12684993069451	5.2184514556213	-14.9167248717695	5.58967167893422e-30	1.11044725262056e-27	57.6178023880335
PTH1R	-3.06450241864852	8.64848734467456	-14.8669194502455	7.36553010706202e-30	1.43687557602091e-27	57.3444378318629
IGFBP3	3.04523638034735	10.5053924559763	14.8471182017128	8.21996496023445e-30	1.57873617966749e-27	57.2356860338834
TAP1	1.82603319708782	7.97820468497041	14.8467112054402	8.23853275618484e-30	1.57873617966749e-27	57.2334503274499
CASP1	1.5268756443351	6.24995905100592	14.8443101531345	8.34893198217047e-30	1.58585765913964e-27	57.2202605601367
JAZF1	1.28861192412024	5.58080540784024	14.8308980426316	8.9934851577841e-30	1.69343415310136e-27	57.1465727804748
TMEM72	-2.66616018181802	7.33561244597633	-14.8145048778431	9.84949912181719e-30	1.83862977572267e-27	57.0564822041625
TLR3	1.71925170804403	5.68511644171598	14.7769666105462	1.21304145365466e-29	2.24505979807163e-27	56.8500849777142
TSPAN8	-3.15182003535801	6.34019212402367	-14.7736829163476	1.23535478590043e-29	2.26698072321085e-27	56.8320235087567
P2RX7	1.25537869141837	5.05718744816568	14.7611968994571	1.3240248920206e-29	2.40928025309362e-27	56.7633362505252
TMEM45B	-1.56451172538771	5.97490331869822	-14.7592171312833	1.33865937638092e-29	2.41561084467936e-27	56.7524438570458
VWF	2.04108554733293	7.46181628733728	14.7043658560458	1.81552505095276e-29	3.24903962424224e-27	56.4505059456198
CGN	-1.44217711931642	6.50265592647929	-14.6973097735376	1.88814222509154e-29	3.35129768378134e-27	56.4116430316172
CALB1	-6.05167760332769	7.42743310248521	-14.6859751150766	2.01094163340669e-29	3.54023822193402e-27	56.3492046885756
DIO1	-4.37696991915514	6.16671528366864	-14.6004126753608	3.23699699671212e-29	5.65273652958099e-27	55.877468743136
TIMP1	2.00796162754907	10.423158206213	14.5950813309552	3.33452814970554e-29	5.7764698042979e-27	55.8480516324036
ATP6V1B1	-1.53993735420152	5.66795981763314	-14.5602733484941	4.04794684527122e-29	6.95668579265897e-27	55.6559219908641
PLCL1	-1.65362467963661	5.37189784325444	-14.5209826379334	5.03893464864733e-29	8.52446022514134e-27	55.4389093659246
FUT11	1.45321539801633	6.59759289701183	14.508284771633	5.40863469613099e-29	9.00912120846311e-27	55.3687443038936
DENND5A	1.06834453809523	8.57533134692308	14.4847543204963	6.16716989829065e-29	1.0194190608976e-26	55.2386807360718
ATP6V1C2	-1.74126857299218	5.57260474461538	-14.4780258550445	6.40307422697706e-29	1.05039522205274e-26	55.2014797828592
ATP6V0D2	-2.78115828388734	6.97921244245562	-14.4649043897848	6.88947685642487e-29	1.12168971315056e-26	55.1289203215918
TNFAIP8	1.32736571840796	6.08912881	14.4598424334522	7.08687746079604e-29	1.14521824280655e-26	55.1009242251018
LOC284578	-2.12131044217739	5.29600604781065	-14.4243144572851	8.64158164655567e-29	1.38610969610753e-26	54.9043622958021
SELENBP1	-1.56333521477776	7.89273307721894	-14.4153251262313	9.08648881325674e-29	1.44675609384016e-26	54.8546092024227
AXL	1.08164500360651	6.9162667587574	14.41074067762	9.32215958277788e-29	1.47344557376257e-26	54.8292328269765
OSMR	1.5339493581151	6.68044655825444	14.4016794195187	9.80615562654841e-29	1.53871372418318e-26	54.7790701231425
GPC5	-2.28521253871667	4.85688161893491	-14.3991648925219	9.94487902335941e-29	1.54925475087644e-26	54.7651484617253
TYMP	1.69962608189273	6.58243803011834	14.394923046397	1.01833719301417e-28	1.57507668410921e-26	54.7416621752953
MS4A7	2.08443528333151	6.73511736079882	14.3478131865965	1.3250846106378e-28	2.03499164246461e-26	54.4807116831728
APBB1IP	1.36271901532447	5.88504801852071	14.3370271586533	1.40746441534084e-28	2.14628411618243e-26	54.4209369597138
HPD	-4.58353481824121	7.19301237902367	-14.3275768235589	1.48385439357796e-28	2.24694986283476e-26	54.3685556687277
PALM3	-1.46121028153828	6.50972587162722	-14.3248057198214	1.50703268592258e-28	2.26620040145608e-26	54.3531944469218
XPNPEP2	-3.48912166004592	7.26253175982249	-14.3186794846822	1.5595711621644e-28	2.32903130658675e-26	54.3192320277084
ACPP	-1.26887181623749	4.87827110899408	-14.3119648210274	1.61926858635794e-28	2.40161931294486e-26	54.2820035462475
TRIM22	1.85135428046124	8.83771303239645	14.297854210206	1.75229518401126e-28	2.57372165032847e-26	54.2037558618585
MAL	-3.5684418461666	9.69314263142012	-14.2971637940865	1.75907824997051e-28	2.57372165032847e-26	54.1999268249471
PAQR7	-1.04172205904361	6.86212697970414	-14.2631928607001	2.12748447254779e-28	3.09184891064093e-26	54.0114709539596
RASSF8-AS1	-1.04623234476701	5.29181838177515	-14.261346583809	2.14959118617934e-28	3.1031498363685e-26	54.0012256145573
PYCARD	1.59471222811219	6.13945591207101	14.2600348097312	2.16543778480178e-28	3.10532382729124e-26	53.9939461446281
SLC5A2	-2.17016340644397	7.36325152153846	-14.258042719591	2.18972712978772e-28	3.11949679397521e-26	53.9828910769427
LOC100132891	1.37513709255554	4.41697385893491	14.226935798651	2.60648109849965e-28	3.66498322772151e-26	53.8102172790926
HSD11B2	-3.46313995161008	9.02698545094674	-14.194065171837	3.13364497458744e-28	4.37780311482042e-26	53.6276586336886
DANCR	-1.55196126618556	8.68232472911243	-14.1886643939255	3.22996116773767e-28	4.46290146573185e-26	53.5976542566438
NPHS2	-3.79574879971844	8.35744425523669	-14.1858313491706	3.2816664438214e-28	4.49754463129801e-26	53.5819140495214
ASAP1	1.01161284055	6.92560320207101	14.1833983820348	3.3267319970469e-28	4.5306323688084e-26	53.5683960757967
CAV1	2.59291789501941	8.42128240047337	14.149265927964	4.02848353420173e-28	5.41818524531703e-26	53.3786949604415
CEL	-1.66200882138756	5.2679405887574	-14.13268729558	4.42111705724164e-28	5.90955979984632e-26	53.286517131546
MUC15	-2.25220267683742	4.78783331319527	-14.1280829063467	4.53681955772821e-28	6.02422024454831e-26	53.2609122511457
SLC47A2	-3.04909270640387	7.02100551627219	-14.1270754173757	4.56253865385574e-28	6.02422024454831e-26	53.2553093841347
SLC4A9	-2.10462601758971	5.58739037786982	-14.1246033561609	4.62626643712358e-28	6.07134384421055e-26	53.2415613314323
FCGR2A	1.00088640975161	4.61347385745562	14.1097803928349	5.02755776696014e-28	6.5582371015515e-26	53.1591140516546
AGPAT9	-3.31568757552895	7.39871793964497	-14.0444045969841	7.25753075450635e-28	9.3544387475048e-26	52.7952563462401
L1CAM	-1.52385695957666	6.45563243701183	-14.0397776705046	7.44866768125165e-28	9.54399112247475e-26	52.769490522042
SCARB1	1.42512256358501	5.8296036504142	14.0359804323325	7.60929574831622e-28	9.67832170185961e-26	52.7483435783405
LOC100129034	1.07573946475042	6.20127082707101	14.0351962617018	7.64289743704625e-28	9.67832170185961e-26	52.7439763516127
ENPP3	2.94364566934194	6.95238959502959	14.0316317171512	7.79752322383487e-28	9.81671906330932e-26	52.7241239150466
INPP5J	-1.44743920504255	6.98337483840237	-14.0190545642438	8.36859912672513e-28	1.04747771959599e-25	52.654067769351
MCAM	2.11321654066298	8.43613671100592	14.0076995969223	8.92012566607327e-28	1.11009425961581e-25	52.5908076723928
MIR210HG	1.42238763607785	5.63217763698225	13.9851986621389	1.01230460614922e-27	1.25259679666029e-25	52.4654192766636
FREM1	-1.08921634357698	4.91071185284024	-13.9777911767015	1.05536341350146e-27	1.29845678158867e-25	52.4241309861648
SLC15A3	1.13942698235016	7.00107443461538	13.9748626863962	1.07288864675676e-27	1.31256105971021e-25	52.4078067033692
RASSF2	2.01108019634975	6.28755777579882	13.920909553324	1.45340583699553e-27	1.74844722190563e-25	52.1069260310177
TMEM178A	-2.90498129145664	6.50455806822485	-13.8987222422606	1.64676341308557e-27	1.97011132303618e-25	51.9831230098052
GP2	-1.10831239830244	5.42901628263314	-13.8966981391384	1.66563825695301e-27	1.98174345143189e-25	51.9718266681841
HYAL1	-1.28572086610719	8.23847092053254	-13.893798701505	1.69305415438662e-27	2.00335489940371e-25	51.9556445673835
SFXN2	-1.29218437073789	6.34995203994083	-13.8916971991038	1.71320748550117e-27	2.01618450494795e-25	51.9439153993225
MPPED2	-1.41260394569096	4.65913523177515	-13.8900815727803	1.72886467201016e-27	2.02361273555178e-25	51.9348978139183
PRDX4	1.66035176120132	9.17552697680473	13.879731095956	1.83263277488365e-27	2.13353925308229e-25	51.877121695297
C10orf10	2.23304502754725	8.38100476047337	13.866102251031	1.97885387259684e-27	2.29144929182951e-25	51.801032261879
ACAA1	-1.77918970716746	8.95888051136095	-13.8578898545803	2.07255333996603e-27	2.36205631703287e-25	51.7551752869844
ABHD17C	-1.44786905525122	6.29600785467456	-13.8453090996044	2.2247936249838e-27	2.52228697148687e-25	51.6849151787357
CTSS	1.97924327812403	6.85524261745562	13.7624080424004	3.55042724779899e-27	3.94261290378663e-25	51.2216121399682
RP11-999E24.3	-3.14928015091575	5.93672942698225	-13.7515123158567	3.77552731443899e-27	4.15001362775949e-25	51.1606786786462
HSPB8	1.30965355888689	7.5625140843787	13.7240384694289	4.40872425399056e-27	4.80740992357061e-25	51.0069912923311
ENTPD1	1.44843075545805	5.70219219600592	13.723101543666	4.43210146079253e-27	4.80740992357061e-25	51.0017491140729
GCDH	-1.07193056919067	6.87986440982248	-13.7227779221433	4.44020497235671e-27	4.80740992357061e-25	50.9999384082947
SAT2	-1.74086079031217	9.68299578426035	-13.71282730619	4.69675260016275e-27	5.0598746668619e-25	50.9442593221563
C1QA	2.58843963962787	8.76188841011834	13.6878525249703	5.40804223616537e-27	5.797314187224e-25	50.8044773983535
NCK1	1.00426730619066	5.6253311060355	13.6510511131779	6.65766428984653e-27	7.10172721834171e-25	50.59841344753
SQRDL	1.125227677519	8.50540739497041	13.642632920194	6.98200166276919e-27	7.41118941203941e-25	50.551262198302
PPAPDC1A	-1.33439000199552	5.88299882278107	-13.6269646783075	7.62844074190697e-27	8.0187502827793e-25	50.4634879748024
MARCKS	1.43092840934066	7.94259109393491	13.6199391777427	7.93746256458467e-27	8.30327605669162e-25	50.4241246299568
PHYHD1	-1.67833049500483	6.33375599775148	-13.6162962152012	8.10260995566186e-27	8.43528442211067e-25	50.4037118899852
TMEM52B	-4.21876643909208	6.11604414964497	-13.5939412466654	9.19421413714876e-27	9.48054823456282e-25	50.2784271807483
LINC01187	-2.05730429915988	5.30737972982249	-13.5457510548843	1.20752264168923e-26	1.23338185297823e-24	50.0082236317588
ALDOB	-3.05614993831028	6.75780901579882	-13.5413342604922	1.23808103504194e-26	1.25865759308912e-24	49.9834497702529
ERO1L	1.3413399962805	7.19082111615385	13.5180811509876	1.41221714421343e-26	1.4223325600371e-24	49.8529986063044
TMSB10	1.61619210025514	11.9634783397041	13.4796772227002	1.75521501214167e-26	1.74345990242733e-24	49.6374623149848
PPP1R3B	1.06512774766825	5.84096749266272	13.4699414120435	1.85471230660671e-26	1.82554274033008e-24	49.582804206644
RAPGEF3	-1.03178055905819	6.87866650686391	-13.4629728266764	1.92938260274694e-26	1.89044574117114e-24	49.5436773830348
SLC22A8	-3.8940591694203	7.70783266970414	-13.4490844885539	2.08730751554693e-26	2.0359710334078e-24	49.4656873085186
FCER1G	2.09514793099156	6.73977966455621	13.4380898193082	2.22146684171476e-26	2.15711403544804e-24	49.4039366699334
TBC1D24	-1.30142758800867	6.31006998840237	-13.4308200429659	2.31488745307018e-26	2.23779343342775e-24	49.363101751741
SEL1L3	1.01323858048676	6.14770432505917	13.4263869768249	2.37377711514956e-26	2.28452309561993e-24	49.3381989810731
ERBB4	-1.24563936689538	5.1930172458284	-13.4092053079918	2.61656140625697e-26	2.50703631376497e-24	49.2416674465968
SEC61G	1.17823177666248	10.2488807181065	13.3946990110548	2.84082136509646e-26	2.69803271227187e-24	49.1601503681476
LAMC1	1.04208382638274	8.52512849745562	13.3745907252444	3.18389856764604e-26	2.99757128625249e-24	49.0471284129646
ALDH6A1	-2.44496394650739	8.03653136810651	-13.3273338249961	4.16269939946699e-26	3.90212522926659e-24	48.7814003392149
ARHGDIB	1.16078886366883	9.20189533828402	13.3164130183953	4.42881736463657e-26	4.1336901385276e-24	48.7199697529566
MYO1F	1.183998948266	6.72009460142012	13.3135119318933	4.50233367487282e-26	4.18427181955777e-24	48.7036494652253
S100A2	-3.29908728431468	7.71617704650888	-13.3041750114423	4.74734525705747e-26	4.39312026480011e-24	48.6511199222145
HLA-G	1.30822315661254	10.9462406536095	13.3021863059765	4.80123331273063e-26	4.4240811129306e-24	48.6399306778369
SHC1	1.03618671924444	8.50387316372781	13.2970857681378	4.94226188473303e-26	4.53473469711903e-24	48.6112317805832
HEPACAM2	-2.35973693142074	4.60727491068047	-13.2951315315014	4.99738949760336e-26	4.56596929034191e-24	48.6002355151041
SEMA6D	-1.19198445700982	5.69941440207101	-13.2900003101114	5.14508870695842e-26	4.68116600254108e-24	48.5713614653387
LOX	2.69040886804804	6.07860689988166	13.2843571391793	5.31258044607619e-26	4.79327570747224e-24	48.5396045128984
FABP5	2.32869520239644	6.73339809686391	13.2708281846487	5.7367195874799e-26	5.15447825507426e-24	48.4634613875774
TGFBI	2.80076195278826	9.28500466357988	13.2685838730574	5.81029131835541e-26	5.18924287244788e-24	48.4508288287226
SLC7A8	-1.9899596832176	7.78027458792899	-13.2681888007689	5.82333988179936e-26	5.18924287244788e-24	48.4486050492771
RNF150	-1.05520593048494	5.51093861568047	-13.2524039470296	6.36943158950849e-26	5.62953761792722e-24	48.3597466868888
EHD2	1.30973101059538	8.1198564087574	13.2509822130003	6.42106865468225e-26	5.6521065304264e-24	48.3517424248554
RASD1	-2.15711707559456	9.03019155224852	-13.2399067632857	6.83795748309109e-26	5.97052948946993e-24	48.289383730585
IL10RB	1.10241198655988	6.70507347011834	13.2333937113948	7.09566977953653e-26	6.17066800827647e-24	48.2527090709313
GSTM3	-2.02221976002952	8.29965861378698	-13.21676846533	7.79851160390349e-26	6.74065784321331e-24	48.1590802061963
VIM	1.53682921060995	8.73228889621302	13.2163928058825	7.81517405149694e-26	6.74065784321331e-24	48.1569643798306
PFKP	1.25306950851967	7.72969682130177	13.195260073985	8.81231137020412e-26	7.54236325732806e-24	48.0379233225876
PSMB10	1.22801256524338	7.23474624272189	13.1875300964597	9.20807898089215e-26	7.85006859260782e-24	47.9943727933413
TYRP1	-2.22795272740328	4.72330226295858	-13.1632631005317	1.05700299151763e-25	8.94075889778235e-24	47.8576273878947
SLC13A3	-1.82653225614236	6.16475683721893	-13.1401269925889	1.20561115119906e-25	1.01187224294823e-23	47.727218596641
TMEM207	-1.92977445013394	5.11084582698225	-13.1337864445727	1.24987593611733e-25	1.04497349500713e-23	47.6914734305704
DDN	-1.44054970034261	6.78829680633136	-13.1067014119538	1.45805278140996e-25	1.20968103174909e-23	47.5387509126168
C1orf168	-1.17913508338345	5.29430164408284	-13.0933353073135	1.57325163583837e-25	1.29533045332487e-23	47.4633670199212
DHRS11	-1.50830932805568	5.87378264508876	-13.0811453976821	1.68624750329054e-25	1.38310619076717e-23	47.3946068604109
PREX1	1.11610085120916	6.76795527325444	13.0795555516803	1.70157217298322e-25	1.39040920127466e-23	47.3856382509509
CXCL16	1.26469354100924	7.42206724	13.0590909330333	1.9117525478476e-25	1.55045279667011e-23	47.2701793771792
FN1	1.60380759060194	7.97080960988166	13.0540870502139	1.96698593088261e-25	1.58929527415418e-23	47.2419440747555
RNF149	1.31647017591712	8.64659632289941	13.0515951392084	1.99508545021679e-25	1.60600670405184e-23	47.2278824368657
FABP1	-2.46377048459169	5.54225669408284	-13.0451501621828	2.06964043126942e-25	1.65985162587808e-23	47.1915121896891
LY86	1.24054988033368	7.0583895706213	13.0227434761299	2.35124517013108e-25	1.87183319536833e-23	47.0650468315114
PNMA2	1.77110695068613	5.73605566213018	13.0081125646762	2.5555346389903e-25	2.01961850630277e-23	46.9824518987908
CLDN16	-1.41304298193465	6.36078752017751	-13.0059545636695	2.58713583636168e-25	2.03715779638457e-23	46.9702683629723
SLC5A11	-1.01402611028921	5.61006212704142	-12.9961383775467	2.7358955895756e-25	2.14648851799529e-23	46.9148450262295
SCN2A	-1.16729012850947	4.85992264207101	-12.9909802836036	2.81746848981469e-25	2.20250767792229e-23	46.8857194664894
SSPN	1.16327159967015	5.78962711650888	12.9881498343201	2.86326163823276e-25	2.23025422713281e-23	46.8697364367052
LINC00645	-2.60300297041532	5.05193691585799	-12.9726688194044	3.1272437282764e-25	2.42714464846227e-23	46.7823093792448
LDLRAD3	1.13093476179997	6.12848266227811	12.9701181281997	3.17302034434569e-25	2.45387794773077e-23	46.7679032858928
ABCG1	1.22329956538917	6.00906807112426	12.9694521153255	3.18508324697687e-25	2.45444101886253e-23	46.7641416356029
C16orf89	-1.93129622193428	6.50474365301775	-12.9687731695633	3.19742768523251e-25	2.45521628000088e-23	46.760306912676
IKBIP	1.36132540255864	4.77216490307692	12.9660668178048	3.24711214641997e-25	2.47580867671049e-23	46.7450210136739
ABAT	-2.59171567215115	7.06027734576923	-12.9475946621922	3.60752745283329e-25	2.7313776036242e-23	46.6406756495594
C1orf162	1.90994574006342	6.96065928727811	12.9468640945471	3.62257792608594e-25	2.73321611189773e-23	46.636548405628
RAP1GAP	-1.08275133629654	7.25379954426035	-12.9438426690487	3.68549351020925e-25	2.76613046688635e-23	46.6194789298796
MECOM	-1.09741108523864	5.51666405497041	-12.9435450052059	3.69175073857096e-25	2.76613046688635e-23	46.6177972552559
HLA-DPA1	1.99532713968802	9.35709659568047	12.9420850635768	3.72259480855294e-25	2.77962303394501e-23	46.6095491271611
ASS1	-2.78154825166657	10.6512060260947	-12.9320437005184	3.94184845349622e-25	2.93322290075626e-23	46.5528157264806
MAN1C1	-1.7642473263226	6.79415822656805	-12.9066581339201	4.55559708890692e-25	3.36678837417033e-23	46.4093615004001
GPD1L	-1.48168493724782	8.13586240816568	-12.903481997822	4.63884030260897e-25	3.4119335260084e-23	46.3914104469484
TM7SF2	-1.09371585213858	7.02000554568047	-12.902692424751	4.65976961409071e-25	3.4119335260084e-23	46.3869478048802
MT1G	-1.67915316861206	8.30010673831361	-12.8926348801644	4.93479174688782e-25	3.59514739724466e-23	46.3300997048236
CRYAA	-2.22522466436499	6.78408794147929	-12.8921801726726	4.94760286496217e-25	3.59514739724466e-23	46.32752942999
TCF21	-1.84902082218213	6.01808194011834	-12.8802142353614	5.29697886161298e-25	3.82335934231225e-23	46.2598865955391
HCLS1	2.03110860417327	7.60371478378698	12.8769085871369	5.39778087372884e-25	3.88317432025662e-23	46.2411984771171
HCK	1.58850840270078	5.70952536615385	12.8742125271857	5.48141537113953e-25	3.93028372339918e-23	46.2259561332269
ST8SIA4	1.49967413165856	4.1873487683432	12.8621437002555	5.87200482552409e-25	4.19644859709237e-23	46.1577191512446
ANXA4	1.65614861040221	10.9479796095858	12.8537218866557	6.16096641614308e-25	4.38847259128823e-23	46.1100974010815
SGK2	-1.26280845642119	6.09716014828402	-12.8431448090434	6.54414299626688e-25	4.63094354382886e-23	46.050282843696
MS4A6A	1.37150662078709	6.90642269002959	12.820054143161	7.46565357923133e-25	5.23939913063008e-23	45.9196806084852
PPP1R1A	-2.34278084368268	6.46121806224852	-12.817152382306	7.59029874689297e-25	5.28531239383461e-23	45.9032659549633
HADH	-1.57594276583201	8.30865690029586	-12.8171386429859	7.59089385094008e-25	5.28531239383461e-23	45.9031882333884
CKLF	1.03388736927633	6.67240056455621	12.8137691243119	7.73826135423579e-25	5.37065100527634e-23	45.8841269799117
SORD	-1.60029516883713	7.06805502177515	-12.8068060696227	8.05193741219954e-25	5.57050008702137e-23	45.8447352126162
GABARAPL1	-1.40678568628469	8.53106207426035	-12.7861210145746	9.0609235153948e-25	6.22912891895931e-23	45.727698783498
RGN	-1.57577995593643	7.73940422502959	-12.777331276764	9.52714387732025e-25	6.50791083657706e-23	45.6779591612653
SEMA5B	1.18119215857708	9.47203918710059	12.7695959625609	9.95727585541483e-25	6.75908624994209e-23	45.6341828522596
C6orf136	-1.05349230586445	7.46151249828402	-12.7677237014359	1.00642766482081e-24	6.78915409782863e-23	45.6235867129259
IFI16	1.88932286825761	7.36142148301775	12.756547100699	1.07274185444582e-24	7.21402239632604e-23	45.5603283259177
PDLIM1	1.75082788005759	9.70103116260355	12.7538350124229	1.0894827611642e-24	7.30391941493795e-23	45.54497717312
PROCR	1.5414397204053	5.49157784295858	12.7529832336472	1.09479434580173e-24	7.31687554444154e-23	45.5401557931886
BTN3A3	1.59794371570718	5.93799103076923	12.7462785635007	1.13751970469779e-24	7.57903128785416e-23	45.5022035412268
HOGA1	-2.11928201357316	7.63601537420118	-12.7361400149434	1.20532100909943e-24	8.006141451239e-23	45.4448090041894
NINL	-1.27151378909664	7.77175973568047	-12.7310613603614	1.24079145929919e-24	8.21654381029501e-23	45.4160565706403
CLDN19	-1.16280614454285	6.91909853698225	-12.7258406203835	1.27834445729908e-24	8.43941185315681e-23	45.3864983012513
AHNAK2	1.58884929753249	5.72192172928994	12.710461290041	1.39571650381947e-24	9.13076893465461e-23	45.2994167471872
CP	3.42375069777122	6.19472091810651	12.7093709883454	1.4044360819275e-24	9.16013822833078e-23	45.2932427175034
KLHL13	-1.69988862655587	6.02217029112426	-12.7070787946736	1.42294601879552e-24	9.25299492222169e-23	45.2802625545515
PNP	-1.45174068059337	8.85815416840237	-12.702862593387	1.45763316961319e-24	9.4501762439533e-23	45.2563864619331
FECH	-1.05407752766752	6.77722829532544	-12.6954395412941	1.52077446240604e-24	9.80084827647035e-23	45.2143479089344
CYP4F2	-2.57991587971862	6.84938209727811	-12.6747758807458	1.71134638429045e-24	1.09314143378836e-22	45.0973094895759
NUSAP1	1.32580065460427	5.50797217852071	12.6648300234222	1.81142438858389e-24	1.15366422677634e-22	45.0409685731734
TYMS	1.20075792228419	6.07613060207101	12.6628838589116	1.83168251909316e-24	1.1631452571391e-22	45.0299434214177
FAM169A	-1.1987009748328	4.55290514911243	-12.6570387921136	1.89389979122834e-24	1.19913760465668e-22	44.9968295662208
CCND1	2.27067446463835	8.39970531639053	12.6450766484404	2.02790717068673e-24	1.27652040331542e-22	44.929055433559
GAS2L3	2.20318453479124	6.21414717171598	12.6352855611736	2.14463193355396e-24	1.34219248234617e-22	44.8735765126426
SAMHD1	1.19542508740911	6.12947081171598	12.6274846255468	2.24242938050862e-24	1.39855391716282e-22	44.8293708772956
GMPR	-1.38069869079511	5.84556845710059	-12.6262258189169	2.25862389237398e-24	1.40138228554344e-22	44.8222373006542
SLC16A7	-1.60103493116104	5.47879645550296	-12.6156428962945	2.39948869441444e-24	1.48029994840029e-22	44.7622614334832
CORO1C	1.37832078504182	7.47819710130177	12.6045949122816	2.55594053456504e-24	1.57233910043952e-22	44.6996440319577
LOC100130278	-1.42640394962003	5.33733061094675	-12.5671414879181	3.16640799430544e-24	1.92120697987932e-22	44.4873222800187
ERICH4	-1.6503294421291	5.18199501914201	-12.5670861856783	3.16740967865945e-24	1.92120697987932e-22	44.4870087239126
COL8A1	1.22707218543455	4.4814747366568	12.565558277346	3.19521040105026e-24	1.93228763632574e-22	44.4783456353961
MLKL	1.32985628480674	6.82021128011834	12.5651039090349	3.20352480576771e-24	1.93228763632574e-22	44.4757693905782
IL4R	1.00390360327757	7.64677031659763	12.5554435382565	3.38551733320819e-24	2.03638867592473e-22	44.4209932492454
GBP2	1.91806475199278	6.02263755899408	12.5526350671643	3.44034364385743e-24	2.06363438404678e-22	44.4050678477597
WDR54	1.19133880128479	7.71481257414201	12.5513747458861	3.46523553827796e-24	2.06809799546977e-22	44.3979210891323
PAQR5	-1.37741292786981	6.66376418284024	-12.5512914827008	3.46688635982048e-24	2.06809799546977e-22	44.3974489355237
RP11-728F11.4	-1.03560879581579	5.64713005822485	-12.5413608144179	3.66953393629082e-24	2.18296944660553e-22	44.341133564418
ZNF395	1.67270108575256	7.54442733284024	12.5397791724508	3.70288699698263e-24	2.1967757543195e-22	44.3321638729903
SLFN11	1.31687888220983	5.67176829497041	12.5389681006847	3.72010815693328e-24	2.20096235055282e-22	44.3275641367683
IRX1	-1.67138924915987	4.78307874405325	-12.535410196841	3.79660435199637e-24	2.24010001738772e-22	44.307386247765
PPP1R18	1.42167261555592	8.06868438745562	12.5241667295306	4.04885271346645e-24	2.37598527526836e-22	44.2436174281724
GRB14	-2.43445545565396	6.51134725698225	-12.5176548666406	4.20255297535326e-24	2.45951573319728e-22	44.206681832544
SLC43A3	1.21875272360541	6.51856579100592	12.5043854798658	4.53407571280382e-24	2.64638478396372e-22	44.1314111560808
TSPAN33	-1.36482695792466	8.90403325538461	-12.4976926384189	4.71110106431757e-24	2.7349646768561e-22	44.0934428949608
UPP2	-2.56525566964081	5.64501528674556	-12.4859409755188	5.03884397864366e-24	2.9174098265655e-22	44.026771156822
FAS	1.43876426766716	6.35449768337278	12.4802790640768	5.20480493093034e-24	3.00546255931642e-22	43.994646697754
DUSP15	-1.12963602584604	6.04412140133136	-12.4782120545644	5.26674735518949e-24	3.02509674348205e-22	43.9829185720928
PIPOX	-2.86232697434075	6.81966438343195	-12.4654517386847	5.66582403492854e-24	3.23714389584017e-22	43.9105128134691
DTX3L	1.29489483584641	7.97483185727811	12.4610408889109	5.81070293490174e-24	3.31118319348322e-22	43.885482666814
FPR3	1.36469935268712	5.89934500887574	12.4583528396345	5.90080802649036e-24	3.3537033334809e-22	43.8702284306329
SYNM	1.26705668781094	6.90804365576923	12.4488860765357	6.22942739478872e-24	3.53120473316113e-22	43.8165035568679
IL10RA	1.64235385491407	6.74282574195266	12.4455341724375	6.35012373807702e-24	3.58087446417499e-22	43.7974801990963
MST1L	-1.58290345062599	4.91079558881657	-12.4405478672117	6.5340187091244e-24	3.67500366564623e-22	43.76918006455
RHBG	-1.56526471547573	7.6129707135503	-12.430068929356	6.93804769549928e-24	3.86212043183397e-22	43.7097025462408
SERTAD2	1.10938297729485	7.75085183591716	12.4191129251289	7.38724895856454e-24	4.09113782477638e-22	43.647512129634
RNF212B	-2.188060143187	5.73142630727811	-12.4033567790514	8.08479943669671e-24	4.46602670924058e-22	43.5580652211378
SLC6A3	3.0038080218213	7.37168721881657	12.4016081605475	8.16617091698522e-24	4.49949783807628e-22	43.5481377401459
FBP1	-2.48938328793942	9.08511086112426	-12.3839402791652	9.03578265554865e-24	4.94093024301137e-22	43.4478241066223
DPEP1	-3.1535228939041	8.3618237583432	-12.381503901438	9.16276425739159e-24	4.9977455221551e-22	43.4339899552477
TMEM140	1.29245514036958	7.98934173461538	12.3808056147989	9.19948662758659e-24	5.00516792547136e-22	43.4300249235719
GMFG	1.29322038116378	6.78459679656805	12.3802541627687	9.22859119099853e-24	5.00841888846822e-22	43.4268936380461
ALDH4A1	-2.19752787691761	8.59536856526627	-12.3714806428462	9.70424052157742e-24	5.25339060635594e-22	43.3770736415423
APOC1	1.50745847567839	7.97071854100592	12.3621802854323	1.02352836907476e-23	5.52705319300372e-22	43.3242585315392
ACKR3	1.36119988667833	5.18624766088757	12.3477160090385	1.11195875366124e-23	5.98964051039314e-22	43.24211134555
ITGAM	1.23604109297469	5.88132830213018	12.3458167045928	1.12412511632524e-23	6.0401501907957e-22	43.2313239612263
CAV2	1.55435879816667	7.02991664591716	12.3428090665891	1.14366435821111e-23	6.11479210190207e-22	43.2142413301418
HLA-DMA	1.6034922103694	9.24681444627219	12.3385163693386	1.1721425510617e-23	6.25161940903696e-22	43.1898592484309
REEP6	-1.28366189245895	5.8574293560355	-12.336140376439	1.18820927820988e-23	6.3217404693751e-22	43.1763635310067
ITGA5	1.39367230268438	7.60044293988166	12.3325734796116	1.212743977447e-23	6.42935441414927e-22	43.1561030126892
PDE1A	-1.67866665659614	5.19801147881657	-12.3323390372061	1.21437422895865e-23	6.42935441414927e-22	43.1547713261016
SIRPA	1.1032575340878	7.25928767159763	12.3275969439702	1.24782467297515e-23	6.59034035819608e-22	43.1278346757722
MTURN	-1.32785797087183	6.31924707807692	-12.324100881872	1.27307508501549e-23	6.70734011944657e-22	43.1079753152428
HLA-F	1.26052589175369	9.7973050304142	12.310950874583	1.37271899476826e-23	7.21477114386213e-22	43.0332724151766
HLA-DRA	1.67571462657045	11.354127431716	12.3051993683069	1.41872070151228e-23	7.43849347955129e-22	43.0005969590127
CCDC64	-1.51473877459953	7.25539490994083	-12.2981201485307	1.47746632920187e-23	7.7091700945873e-22	42.9603767134506
RECQL	1.16120477066134	6.17006164822485	12.2945412092643	1.50808619129099e-23	7.8500236505325e-22	42.9400423972277
SHISA2	-1.38565203596031	4.90336416168639	-12.2915704380622	1.53398486089647e-23	7.96568541435305e-22	42.9231631064621
INHBB	2.30962211991143	7.10468276289941	12.2875515473091	1.56973098460514e-23	8.13180735422005e-22	42.9003280780544
RNASE6	1.855334334527	6.3631171056213	12.2844355819658	1.59801901965607e-23	8.25859280468558e-22	42.8826229723681
SLC13A2	-1.92350381488346	5.77909415047337	-12.2763384035475	1.67393812358332e-23	8.60984706130003e-22	42.8366125609289
PPP1R3C	1.52538898952126	6.20559441242604	12.257189995069	1.86815421621468e-23	9.56335966853727e-22	42.7277960441803
PROZ	-1.32840045160644	6.30269561242604	-12.2546061166317	1.89603443454899e-23	9.66040697546446e-22	42.7131113261497
AFM	-3.2005986911687	5.85048840739645	-12.2477953543208	1.9715355185986e-23	1.00215094177779e-21	42.6744031498478
SLC22A6	-3.22444660636379	7.56748298639053	-12.2248226189657	2.24911175712555e-23	1.13525095544981e-21	42.5438275865715
RNASET2	1.03296145311173	6.66488956698225	12.2225337253013	2.27882664932e-23	1.14757470382268e-21	42.5308165993259
CYP4F3	-3.05669439933391	5.96507204168639	-12.216593766592	2.35778687098116e-23	1.1818406690793e-21	42.4970506093819
RP11-532F12.5	-1.12182675296958	6.33626645686391	-12.2115208439499	2.42738650993097e-23	1.21132221837548e-21	42.468212317954
GUCY1B3	1.2964896124852	7.14162683923077	12.2006838861537	2.58303542909925e-23	1.28581722256816e-21	42.406603836187
CRHBP	-2.14552385149254	6.04638963807692	-12.1945679640302	2.67524784330309e-23	1.32562509837266e-21	42.371832756997
ANGPT2	2.14884827391978	5.25728838378698	12.1820826468654	2.87385300425146e-23	1.41112047514878e-21	42.3008454179409
CMTM4	-1.18120467369562	7.23980150065089	-12.1729781440345	3.02792513094983e-23	1.48340929379158e-21	42.2490768197811
TMC4	-1.45576633755034	7.62428439538462	-12.1604548628962	3.25345261906685e-23	1.59029939081882e-21	42.1778642163568
SLC22A7	-1.81483042976418	6.28057020494083	-12.154277194074	3.37082231241987e-23	1.64395915209774e-21	42.1427334346506
FAM129A	1.49146903664461	6.09095663585799	12.1425086472839	3.60627023560189e-23	1.75483540857805e-21	42.075805218834
CD99	1.11152951490168	9.42418346769231	12.1258177698157	3.96870408310942e-23	1.91399372417932e-21	41.9808755554047
PVALB	-2.68560815451497	6.31339457579882	-12.1170483573257	4.17351596200019e-23	2.00829588091449e-21	41.9309956799099
IGFBP2	-2.22943948493065	8.03420455727811	-12.1154259528585	4.21255159667113e-23	2.01946763954364e-21	41.9217672681882
BTN3A2	1.64640209881272	6.88773260446746	12.1153087951375	4.21538456208427e-23	2.01946763954364e-21	41.9211008591081
PCDH17	1.87555374141199	6.21965773461538	12.1003583916523	4.59300149185803e-23	2.17194595949409e-21	41.8360572830596
VCAN	2.95583003256975	7.28920158662722	12.0906124404135	4.85721353932185e-23	2.29146191678595e-21	41.780614751997
MCCC1	-1.03504235382793	8.44260550579882	-12.0873730205509	4.94836088325286e-23	2.32433419882771e-21	41.7621857519406
APOO	-1.21921448416525	7.70918496023669	-12.0843735276623	5.03428335576838e-23	2.35447887226368e-21	41.7451213971786
KLK1	-1.8649087765586	7.47215160905325	-12.0666913590695	5.57202931705249e-23	2.58920006076083e-21	41.64452041876
HPGD	-2.16561579398246	6.03543350153846	-12.0467020256697	6.24950196415943e-23	2.85499399856347e-21	41.5307814854267
CNTN3	-1.79178011139358	4.6857824795858	-12.0445633233617	6.32670190567245e-23	2.87811771145864e-21	41.5186115940992
GALM	-1.42303747335392	7.75506112221893	-12.0398711545316	6.4994343402863e-23	2.94432533900752e-21	41.4919111930914
SLC12A3	-3.23771385879303	6.89192330659763	-12.039469997897	6.5144193297489e-23	2.94495273833784e-21	41.4896284137942
COL4A1	1.92434153644415	9.98327570065089	12.0346263249439	6.6981051318667e-23	3.01540059304452e-21	41.4620651464534
TGFA	1.03341227569661	6.60639077994083	12.0112661520079	7.65945728695702e-23	3.43391072653763e-21	41.3291227526814
CYP17A1	-1.23763676492993	4.84723244911243	-12.0085761255853	7.7786772426526e-23	3.48015448372726e-21	41.3138128388396
DARS	1.28609368357844	9.37397777928994	12.0004338929532	8.15097403107403e-23	3.63919982822427e-21	41.2674711892832
RGS1	1.98231315791373	5.25189358248521	11.9901718189957	8.64570887120081e-23	3.82851083633911e-21	41.2090617613832
EPCAM	-2.72282745533687	9.19685281721893	-11.9885868224226	8.72475663327931e-23	3.85563020687817e-21	41.2000400528848
LXN	1.2661630532393	7.18463717798817	11.9766050568807	9.34619558188454e-23	4.11346583597821e-21	41.1318382883611
EVI2A	1.78965233675578	5.51444671751479	11.9683486288982	9.80001589363401e-23	4.3044532284128e-21	41.084839338402
SH3GL2	-1.98978588273103	5.2423327404142	-11.9484660455374	1.09854626846261e-22	4.81536860269015e-21	40.9716520518028
FGF1	-2.30583619435424	6.25732293218935	-11.9467221470178	1.10960461660147e-22	4.85401583189659e-21	40.961723911037
CDH16	-2.15214037560367	9.92254720739645	-11.9369172691773	1.17388563215493e-22	5.12486279812153e-21	40.9059025512355
SLC30A2	-1.15805998452335	6.35171147085799	-11.9245646059434	1.26020216817236e-22	5.46497277963129e-21	40.8355725467852
KCNE4	1.16953178738542	5.11951912094675	11.9245445467868	1.26034737934128e-22	5.46497277963129e-21	40.83545833662
SLC34A1	-1.94258449304029	6.04911657739645	-11.9243322460879	1.26188528207982e-22	5.46497277963129e-21	40.8342495664299
SLC25A33	-1.38922756457001	6.82232791269231	-11.9147210911645	1.33351140687163e-22	5.7407268398406e-21	40.7795256270288
COBLL1	-1.03060055261604	5.65893885035503	-11.9037787744389	1.42002419327381e-22	6.1010325161014e-21	40.7172195172051
CCDC109B	1.42367545461885	5.91758694059172	11.9025542664047	1.43004842942192e-22	6.13193439419848e-21	40.7102469219902
LDHA	1.31724256742114	12.1681039015976	11.8892849012729	1.54332477652027e-22	6.57857376196258e-21	40.6346861426517
ALDOC	1.64782557547792	7.9943060304142	11.8881211534401	1.55367769880884e-22	6.60969290569876e-21	40.6280591197704
CD14	1.90126101186194	7.8787935516568	11.8518506444093	1.91366096933052e-22	8.10927879254072e-21	40.4214988503208
CLDN10	-1.76661759376196	8.73245102218935	-11.8454911477103	1.98488346184253e-22	8.3946614224098e-21	40.3852784564066
FAM151A	-3.32922771058353	7.16069499470414	-11.8398923325998	2.04977934562024e-22	8.63539337549819e-21	40.353389763451
HLA-J	1.18734491816012	10.8676265440237	11.8392697419772	2.05712573070169e-22	8.64951467429408e-21	40.3498436843446
DDIT4	2.08679287979152	9.97843593230769	11.8285065656164	2.18837539740427e-22	9.18354280143258e-21	40.288538695876
FAM26F	1.23357990309989	4.97534097313609	11.8268265765641	2.20960465038429e-22	9.25469615075851e-21	40.2789695731182
LDHD	-1.44738344993531	5.47503696029586	-11.7888706232553	2.74820337804316e-22	1.13785078294735e-20	40.0627587501103
PLG	-2.44139280742897	6.47017577849112	-11.7838467364384	2.82871406484019e-22	1.1667233211438e-20	40.0341386638049
NKG7	1.40199414186759	5.70162864491124	11.7763331201392	2.95354995559694e-22	1.21358957758057e-20	39.9913341493231
FOXC1	-1.40198477245458	8.31317305011834	-11.7703750323891	3.05644865401298e-22	1.253491271856e-20	39.9573905801954
FAM57A	1.40497921938203	6.39141059322485	11.7687078734257	3.08587822003379e-22	1.26078503729456e-20	39.9478925564467
CTH	-1.0327715245239	4.76768822698225	-11.7666290792423	3.12297171520217e-22	1.27353727911465e-20	39.9360493178452
DEFB1	-3.37751593047491	10.5251555549408	-11.7589063242595	3.26472507613003e-22	1.32634815757073e-20	39.892050767136
CDCA2	1.61628928265905	5.56320213517751	11.7554986443683	3.32930428993431e-22	1.35005159352505e-20	39.8726359668892
HLX	1.35442581276493	5.9858596810355	11.7495870350806	3.44438256726433e-22	1.39150485282727e-20	39.8389548494612
ACADSB	-1.45483824843548	6.68625847940828	-11.7376148134556	3.68977681150342e-22	1.48786642600177e-20	39.770741707995
FCGR3B	1.38015983164216	6.3020530543787	11.7330854258066	3.78711127750639e-22	1.52427709299486e-20	39.7449343129517
OLFML2B	1.76080663566053	6.46947938414201	11.7314983977173	3.82182016654898e-22	1.53254988678614e-20	39.735891710228
TMEM45A	2.88412762152789	6.1174016116568	11.7280650001057	3.8980029022202e-22	1.56020988622322e-20	39.716328670927
ARHGAP24	-1.04283795276548	6.76916479662722	-11.7182550526963	4.12415031459911e-22	1.64464734645173e-20	39.6604317681285
SHMT2	1.16382747365371	7.39257594887574	11.7073107992483	4.39197412290169e-22	1.73864365004229e-20	39.5980696583994
MYC	2.04156472801743	8.37412767899408	11.6911461995481	4.81970952347995e-22	1.90101985467095e-20	39.5059575241696
SOSTDC1	-2.0506117533778	5.63562414810651	-11.6885040528112	4.89348422168106e-22	1.92660922429603e-20	39.4909011468922
GLDC	-2.23468529544585	7.84051677337278	-11.6805873388916	5.12137077527288e-22	2.00902468782172e-20	39.4457867757134
CORO2B	-1.16205310270078	5.77374047307692	-11.6643770960547	5.62166151109854e-22	2.19335961011401e-20	39.3534076670318
SOST	-2.61307586929911	5.00093979831361	-11.6608286406417	5.73754070017255e-22	2.22255288589511e-20	39.3331851590591
PRC1	1.21959836251526	5.2481696012426	11.660070923185	5.76259288555282e-22	2.22827118471001e-20	39.3288669327693
RASSF5	1.04462200592915	6.67322348931953	11.6508104348641	6.07775821199343e-22	2.33761592047079e-20	39.2760907954236
HMOX1	2.03462088695715	8.98758481597633	11.6485625591621	6.15682705492086e-22	2.36382860012866e-20	39.2632798147976
PTPRC	1.25105820039181	5.18373046017751	11.6393497716355	6.49178432747412e-22	2.48801943056858e-20	39.2107740058963
TM6SF1	1.37158798361125	5.31611104491124	11.6315761322046	6.78856045309494e-22	2.5971640998466e-20	39.166469312782
FXYD5	1.13741044985148	8.01098276029586	11.6159483761397	7.42689263548774e-22	2.81649620190633e-20	39.0773987870667
SLC25A25	-1.33601061715598	7.37923757313609	-11.6139649186833	7.51209097650235e-22	2.84382548960108e-20	39.066093824877
TNFSF13B	1.6908374422029	5.99124847100592	11.6105436471434	7.66135417949388e-22	2.89022584325367e-20	39.0465937436975
CTSH	-1.34734220105334	10.8148037332544	-11.6052959598542	7.89608662241184e-22	2.96329046311449e-20	39.0166834261619
PXDN	1.57000938341078	7.26007383508876	11.6022737581522	8.03452278441389e-22	2.99964752368446e-20	38.9994575834021
MYOF	1.20432987644561	7.3484229712426	11.5990761446724	8.18363851817004e-22	3.05006038678923e-20	38.9812318112584
LGALS9	1.01073763652616	6.86886101816568	11.5977440217235	8.24657406526964e-22	3.06823564964517e-20	38.9736389336108
PTRF	1.11531985136588	8.13813317455621	11.5943560141202	8.40882942128477e-22	3.12135362391251e-20	38.9543277604471
ALS2CL	-1.06802329030489	7.11346105721893	-11.5941629735355	8.41816992871943e-22	3.12135362391251e-20	38.9532274517176
LOC149703	-1.42583949452554	6.22383906112426	-11.5878961670753	8.72710155402258e-22	3.22485762885333e-20	38.9175071463241
AIF1L	-1.77374598319756	8.85450478106509	-11.5744699998734	9.42767972699523e-22	3.4718873606863e-20	38.8409775002416
SLC25A10	-1.12406959370911	6.78098488863905	-11.5711526857961	9.60927683283235e-22	3.53275518740495e-20	38.8220683724386
TFAP2A	-1.04308027576586	5.02109414810651	-11.5657823991965	9.91070566303679e-22	3.63739695639659e-20	38.7914567725308
IFI44L	1.765834732639	6.92360899627219	11.5588449261915	1.03141444213397e-21	3.77267708276503e-20	38.7519114655005
SH3RF3	1.09769546933647	5.86419295934911	11.5543785918443	1.05825297508165e-21	3.86431870529815e-20	38.7264519883333
ESM1	3.03176301637053	6.21179729769231	11.5522250382572	1.07144237666814e-21	3.90589448221749e-20	38.7141759974593
RP11-61L19.2	-1.44256876877334	5.83349769804734	-11.546976849816	1.10427763924697e-21	4.01208523494191e-20	38.6842593322647
PTGER3	-1.20714351073934	5.44819737242604	-11.54285869171	1.13074620236254e-21	4.10136989379539e-20	38.6607840744039
RGS5	1.7056442937	8.04605613573965	11.5399751413982	1.14965647973547e-21	4.16298685822608e-20	38.644346507669
PEPD	-1.8455012302699	9.46032078449704	-11.5366549206075	1.17182262628146e-21	4.2291078582498e-20	38.6254196173569
PDGFD	1.52539281713229	7.10022709378698	11.5261861823533	1.24455122249842e-21	4.48411184225971e-20	38.5657419774071
PECAM1	1.29550012247736	8.00183136739645	11.5199695567695	1.2898587818452e-21	4.63194064047694e-20	38.5303032697593
SUCNR1	-2.32790867895322	7.25538180331361	-11.5148247994118	1.32859963363711e-21	4.76316166668508e-20	38.5009746300323
PCK2	-2.32851408059337	8.6902163391716	-11.5093434499706	1.37115661977447e-21	4.90760751150355e-20	38.4697269322874
PHKA2	1.08756802554444	6.9214975987574	11.5016897277403	1.43287081431117e-21	5.12003046420695e-20	38.4260946990952
LOC102723864	-1.22632562227689	5.85362612934911	-11.4993154718967	1.45257406490977e-21	5.18188448131074e-20	38.412559476914
CD36	1.71551790310171	4.93453941733728	11.4986032335946	1.45853739878416e-21	5.19460013705135e-20	38.408499120629
ADH6	-1.82271957798917	5.75634614497041	-11.4889753865101	1.54159281564188e-21	5.46344530767746e-20	38.3536119182562
NLRC5	1.29216035661619	6.91852132201183	11.4793448244589	1.62940475280683e-21	5.76521740478417e-20	38.2987085366741
PLOD2	1.96553779786416	8.14514524698225	11.4694117363989	1.72521994581009e-21	6.09427613484039e-20	38.2420797745313
SIGIRR	-1.08808035107794	7.96270156692308	-11.4416019323008	2.02452352012837e-21	7.10519162153318e-20	38.083532057806
STC2	1.46641314050808	6.34823302467456	11.4392949563077	2.05157107401081e-21	7.17685299460907e-20	38.0703794499049
PSAT1	-2.6661364091812	6.84019580828402	-11.4298954351913	2.16556133377214e-21	7.55121821602284e-20	38.0167902976559
HPCAL1	1.43616953550562	8.96425603704142	11.4148022440351	2.36200158120355e-21	8.20975637871294e-20	37.9307391228103
HLA-DPB1	1.26536294248173	7.54532841455621	11.413730453565	2.37661062440828e-21	8.2341002337499e-20	37.9246284587365
PRODH2	-1.92460306717694	7.94859605597633	-11.4059592371708	2.48527464904259e-21	8.59682703680002e-20	37.8803218075142
COL4A2	1.57642263959689	10.1283280740828	11.3984451598405	2.59506626389713e-21	8.94801988510008e-20	37.8374809777473
COL4A5	-1.00980861269659	5.00195983343195	-11.3864808449483	2.77998104949409e-21	9.49490688418691e-20	37.7692671111867
PC	-1.38073495257595	7.11957882431953	-11.3740503953829	2.98607192684008e-21	1.01189986703905e-19	37.6983951405371
GAL3ST1	2.09887181934467	7.70405616940828	11.3572712037139	3.28870502178765e-21	1.10408710917503e-19	37.6027283006544
EMX1	-1.31215207503144	5.25599673349112	-11.3508135351762	3.4131884925794e-21	1.14233668652727e-19	37.5659096527053
VDR	-1.0223803045341	6.3535963343787	-11.3494953077721	3.43917322221119e-21	1.14925705175557e-19	37.5583937200415
NNMT	1.28512000006925	5.39806021810651	11.3457500435503	3.51408402284879e-21	1.17248036102878e-19	37.5370399150877
SCD	1.46369317494214	7.46183499449704	11.341067926101	3.61003267151218e-21	1.20079335589746e-19	37.5103445719576
NR3C2	-1.58660978148816	6.82449662177515	-11.333265331062	3.77578449847278e-21	1.25208020719647e-19	37.4658576109602
GGACT	-1.28511569670876	5.54935539733728	-11.3296872282039	3.85431947916055e-21	1.27616871562297e-19	37.4454568289723
CHGB	-1.74811563725147	5.00364271284024	-11.3290345969708	3.86881910950014e-21	1.27901387781857e-19	37.4417358095355
ALAD	-1.06906420528858	7.50869664816568	-11.32538775167	3.95085165393403e-21	1.30215740813223e-19	37.4209430803084
NPHS1	-1.6254052894593	5.56009298964497	-11.3183565911306	4.11395365178544e-21	1.35385337957085e-19	37.3808544441023
OGDHL	-2.52912778511108	9.12772525751479	-11.315636247607	4.17884920447519e-21	1.37312292372846e-19	37.3653442210269
FCGR1B	1.76080435076085	5.96931949591716	11.3140855186628	4.21629996134752e-21	1.38332968731847e-19	37.3565026351232
ALOX5	1.00560797496219	5.40305487378698	11.3090746124651	4.33962550227313e-21	1.42163767967054e-19	37.3279326186577
SACS	1.14952700586354	4.72549963269231	11.2864778508793	4.94214059717513e-21	1.60445446013839e-19	37.1990958855832
CLIC5	-1.54489654219926	6.0980181735503	-11.2823630092668	5.06054105240683e-21	1.64043347228769e-19	37.1756349439265
ACLY	1.24427891922986	9.3708571439645	11.2685301885856	5.47975862409634e-21	1.76313065744698e-19	37.0967667590171
TUBB6	1.47669865041277	8.16281073118343	11.2662817937872	5.55110659054863e-21	1.78343712331958e-19	37.0839475156924
COX7B	-1.13900531062818	8.19660044100592	-11.2626698415783	5.66767414305555e-21	1.81281855086743e-19	37.0633539627334
CDH13	1.28610170881216	5.08144739559172	11.2573063243947	5.84530098749622e-21	1.86687533308618e-19	37.0327739201434
THEMIS2	1.37412366928544	6.40764507094675	11.2568989371776	5.85901799090627e-21	1.86850037665809e-19	37.0304512089524
CLMN	-1.03322132485831	6.73821059991124	-11.2557744032967	5.89704910073452e-21	1.87786325334272e-19	37.0240397008498
CSTA	1.41737994205985	5.00043562813609	11.2512173993506	6.05370830153481e-21	1.92209676776297e-19	36.9980580688867
CPNE2	1.16911601610446	6.82031112893491	11.244927392036	6.27680380373454e-21	1.98420305935865e-19	36.9621958715439
LOC101928047	-1.65188364905418	4.88348184002959	-11.2418706068583	6.38817271784004e-21	2.01646489842723e-19	36.9447677938058
HAO2	-2.47044988153737	7.13451659988166	-11.2395665361232	6.4734218678722e-21	2.03743426056547e-19	36.9316312939195
RARRES2	1.42845924680261	9.15863091633136	11.2325527354121	6.73999427824173e-21	2.11825596663348e-19	36.8916427144593
ENPP6	-2.15674742461502	4.40524963769231	-11.2314417292824	6.78321580909182e-21	2.1287500743489e-19	36.8853084261969
MS4A4A	1.52234877388698	5.81719044585799	11.2201728901864	7.23758059501434e-21	2.26477702607573e-19	36.8210605764729
BIRC3	1.59636441329433	6.44353245378698	11.2192915099522	7.27437592446284e-21	2.27300629535813e-19	36.816035522646
ECHS1	-1.45181118130592	10.8697998357396	-11.2178911967913	7.33322041549921e-21	2.28809156883602e-19	36.8080518598282
ANK2	-1.35798292724382	5.77539490825444	-11.2038986976487	7.94800396923953e-21	2.47634644532249e-19	36.7282763680167
EHF	-1.32814685833288	4.66886193662722	-11.2021548659647	8.02814875451555e-21	2.49772317715919e-19	36.7183343229286
ESRP1	-1.04247718404497	5.31796447828402	-11.1905226116725	8.58382792682374e-21	2.65534585610631e-19	36.6520161957215
VEGFA	2.1038993150584	10.2777305736095	11.1883193429546	8.69333285909796e-21	2.68538416163919e-19	36.6394549471019
HLA-B	1.06882052020119	12.699489435503	11.1860565696912	8.8072493467362e-21	2.71669768310863e-19	36.6265544821479
ATP6V0E2	-1.48082282831082	8.03462598384615	-11.1813644657835	9.04824631325105e-21	2.78310689868094e-19	36.5998040795898
NCF2	1.22312502507244	5.57786638911243	11.1707564762126	9.61768172597182e-21	2.95406071055594e-19	36.5393268271391
ISG20	1.09457216252802	6.02037512295858	11.1704888729843	9.63250080774701e-21	2.95442170667073e-19	36.5378012029617
IDH2	-1.02184291762069	8.67754378568047	-11.1695274739114	9.68592887039412e-21	2.96660684242594e-19	36.5323202055964
CORO1A	1.42583412506697	6.76428906189349	11.1618673824727	1.01223483985056e-20	3.09152795798647e-19	36.4886497665649
PCSK1N	-2.44991039567729	8.17521852366864	-11.1466842221015	1.10463452148997e-20	3.36424134013275e-19	36.4020913327119
SH2B3	1.25821106941483	8.10096443846154	11.1457718485298	1.11044817609127e-20	3.37719730408431e-19	36.3968899935556
MNDA	1.84249191530078	5.21247436159763	11.1404366811073	1.1450616458739e-20	3.47758273208322e-19	36.3664749382352
UQCRFS1	-1.03638947811492	10.8660964466272	-11.1269535608798	1.23742197953585e-20	3.74233736660186e-19	36.2896105873484
HOXB6	-1.0456620024092	5.53721971218935	-11.1261663314788	1.24303908983125e-20	3.75297567759065e-19	36.2851228116492
PCP4	-2.57393178611976	6.20787797292899	-11.1259753131295	1.24440590030022e-20	3.75297567759065e-19	36.2840338700396
ECSCR	1.09223883977548	6.63735841656805	11.1246788050818	1.25372271481436e-20	3.77134300350194e-19	36.2766428528069
PPFIA4	1.81120450817524	5.5519648595858	11.1217250037078	1.27521025467709e-20	3.82464039422267e-19	36.259804142475
CYFIP2	-1.62818143451607	9.20124086189349	-11.1155782723749	1.32111252789013e-20	3.95129429267028e-19	36.2247637803905
CD97	1.22486987344414	6.49210113343195	11.1004572251008	1.4411869243523e-20	4.28673923900064e-19	36.1385655255917
DAO	-1.76724278198568	6.54093516254438	-11.0898008961683	1.5323047582059e-20	4.55151265215234e-19	36.0778199959401
LINC00472	-1.54978093761231	5.41262153715976	-11.0834907188872	1.58895266781015e-20	4.70686471528879e-19	36.0418499145173
NR3C1	1.11630511557414	7.57819337946746	11.0813928773969	1.6082454563544e-20	4.7510159770666e-19	36.0298916256403
CSF1R	1.30030605744719	8.13512766928994	11.067498166083	1.74207694392643e-20	5.13936432476606e-19	35.9506890980862
LZTS3	-1.19901223318572	8.28419853183432	-11.0649381921462	1.76792232964243e-20	5.20851566341187e-19	35.9360969974896
TNFRSF1B	1.24481466936381	6.05159844852071	11.0500033485783	1.92653082025468e-20	5.63744572726957e-19	35.8509685109856
RCSD1	1.43429284930294	6.24617103881657	11.04468720988	1.98635761095311e-20	5.76947596240204e-19	35.8206672327261
ANO1	1.19190437750989	5.34717971934911	11.0353643945206	2.09579425156036e-20	6.07527827620992e-19	35.767529315055
THSD7A	-1.40892923121936	6.18809192491124	-11.0343970837723	2.10748871664818e-20	6.10101078479943e-19	35.7620159302723
KDELC1	1.1646955128114	5.0686079612426	11.0230101288436	2.25015666920569e-20	6.49665233533067e-19	35.6971146099566
BAZ1A	1.23278274836168	5.95105308428994	11.0223047985117	2.25930483831614e-20	6.51437909039917e-19	35.6930945533524
GPT2	-1.23029115547355	5.86079441059172	-11.0207221056288	2.27996799044821e-20	6.56110650153046e-19	35.684073961328
LY96	1.94257193786926	5.59745021828402	10.9980460801466	2.59762942799361e-20	7.43052412599388e-19	35.5548354158361
FHL1	1.87509983101707	8.46842739337278	10.9936351634623	2.66437960351939e-20	7.60138022853871e-19	35.5296969550647
AQP6	-1.13570635049478	6.10945411130178	-10.9779853731601	2.9153453431938e-20	8.29551748508786e-19	35.4405089428252
PROC	-1.12304683277659	6.288606415	-10.9675800289043	3.095154367898e-20	8.7725749584376e-19	35.3812111530352
GLIPR1	1.31717256131157	5.96126650559172	10.9645512530967	3.14954640465959e-20	8.90932166681841e-19	35.3639511553885
TUBB2B	-1.91102649222204	5.15939483142012	-10.9642094263262	3.15574476699442e-20	8.90932166681841e-19	35.3620032066346
C4orf47	1.00938114185118	4.99003313940828	10.9599046555439	3.23485506809691e-20	9.12077495372013e-19	35.3374720230922
ZNF532	1.04231152148051	7.0046767339645	10.957508624036	3.279743404286e-20	9.21135715647329e-19	35.3238181248831
DEGS1	1.3129812487872	8.07212110526627	10.9482210555691	3.45970394353641e-20	9.69164672617559e-19	35.2708934146484
RAB31	1.26687980220145	7.95039566118343	10.9446212041317	3.53208162702852e-20	9.86886394215168e-19	35.2503802603037
SLC39A4	-1.31448771832777	7.57297025408284	-10.9351938983495	3.72887739657089e-20	1.03919061963122e-18	35.1966614241118
MTCL1	1.4915023462076	6.58835339387574	10.9339541141269	3.75556061588093e-20	1.04393978916926e-18	35.1895969839946
HOXD8	-1.39434065015581	8.19285242426036	-10.9308182244483	3.82390771713466e-20	1.06157561162608e-18	35.1717284319353
PGK1	1.02557047358081	8.87225397313609	10.919293839811	4.08593766556728e-20	1.12997310613274e-18	35.1060631306561
ITGA4	1.51400314755071	4.80129591707101	10.9130887460568	4.23437943070109e-20	1.1695312779643e-18	35.0707078944264
ELMO1	1.40961374222204	5.97273488973373	10.9106108743693	4.29515170758692e-20	1.18329790173139e-18	35.0565897432519
CSPG4	1.26241380508994	5.24142927390533	10.8779719184376	5.18195451864704e-20	1.41679347407554e-18	34.8706344539446
IDO1	1.5868870982742	6.78012593147929	10.8510941559999	6.04803456557209e-20	1.63705175603622e-18	34.7175194671573
CD200	1.24683557131923	6.58249581715976	10.8260363568164	6.98529540509134e-20	1.87900107704159e-18	34.5747869058538
CHL1	-1.14954504594154	4.33407842565089	-10.7937358821132	8.4107084683327e-20	2.2401658200895e-18	34.3908212332252
KISS1R	3.4473154584486	5.78797929476331	10.7909331759347	8.54731929644822e-20	2.27375493913133e-18	34.3748597921724
RIT1	1.09785681717239	6.16612368159763	10.7850908373931	8.83925996723229e-20	2.34565361924569e-18	34.341588260238
MT1F	-2.27411599275053	10.61775224	-10.7799839604344	9.10260019698293e-20	2.40668748065285e-18	34.3125058314807
AGXT	-1.00694063655167	5.08501187840237	-10.7790467013701	9.15177539228168e-20	2.41673834566424e-18	34.3071684417174
TST	-1.61915463389098	8.87780225828402	-10.7662125623161	9.85247097487516e-20	2.59228926476241e-18	34.234084469252
MRO	-1.20691492024493	5.2135875052071	-10.7643048010687	9.96110826722339e-20	2.6176922138162e-18	34.2232211027218
FZD1	1.12070265331401	6.11288705331361	10.7627738512284	1.0049153182492e-19	2.63443538757485e-18	34.21450348467
LOC154761	1.03356478143896	6.0623581847929	10.7586328796346	1.02912165241757e-19	2.69392468359744e-18	34.1909240565517
ANGPTL2	1.18276655663624	6.35519594207101	10.758445601641	1.03023006613963e-19	2.69392468359744e-18	34.1898576733962
CTHRC1	2.77876778966158	5.82860802822485	10.756874367993	1.0395766029944e-19	2.71216768207721e-18	34.1809109199502
LEPROTL1	1.28781442588705	8.2466911839645	10.7462537132734	1.10501511707222e-19	2.87250868488378e-18	34.1204376854054
SPARC	1.56915156647167	10.6952607804734	10.7380373521629	1.15845040753211e-19	3.00060826850481e-18	34.0736564798643
CDK18	1.70295933669564	7.89533976656805	10.7265921537697	1.23721488276781e-19	3.19697506819263e-18	34.00849455202
LYZ	2.74724550462887	7.10497692869822	10.7193396079342	1.28987333099702e-19	3.32907236107384e-18	33.9672049690458
MPEG1	1.68312208646876	6.42619969621302	10.712770745417	1.33949798049232e-19	3.44483245481957e-18	33.9298090048147
HEY1	1.31017612111603	6.71915898757396	10.7089474527863	1.36925479217021e-19	3.5171818825212e-18	33.9080439200827
ARG2	-2.08008556599603	7.28315791757396	-10.6980254466385	1.45794991507211e-19	3.72992161173778e-18	33.8458699831248
NR0B2	-1.04913031841069	6.81646638754438	-10.6867611337422	1.55544200301083e-19	3.96253425096429e-18	33.7817512572989
SLFN13	1.09204258820094	4.08369270943787	10.6846582899171	1.57435082738194e-19	4.00599210530299e-18	33.7697818829843
PDHA1	-1.03274901357134	8.92806951071006	-10.6826294562403	1.59281181360971e-19	4.0482097431813e-18	33.7582339045666
P2RY8	1.27083064222933	5.68044983807692	10.6799077204086	1.61791790048821e-19	4.10719744632728e-18	33.7427421780819
IRX3	2.08527876060722	8.07130132106509	10.6756491768995	1.6579956058643e-19	4.20400899875708e-18	33.7185036319387
MST1	-1.40527392016656	9.16169412893491	-10.6715374893557	1.69763217384297e-19	4.29947685291178e-18	33.6951014969409
NPTX2	3.80929625433091	6.2105278960355	10.6698883205205	1.71379488940523e-19	4.33028174272822e-18	33.6857152169877
MEF2C	1.18037814432417	6.93160637426035	10.6682926639609	1.7295794903234e-19	4.36507159480919e-18	33.6766335859978
GIMAP2	1.48441306053068	5.19804851923077	10.6560013959331	1.85613779296535e-19	4.66273872028674e-18	33.6066809559699
RP11-247L20.4	-1.35098379631148	6.84980231242604	-10.6530152820589	1.88825659771014e-19	4.73792680959623e-18	33.5896869891121
CTXN3	-2.52734772725202	5.67663118550296	-10.6458317710544	1.96781598379701e-19	4.93183880939127e-18	33.5488068478206
EVI2B	1.84908934420025	5.9051008716568	10.636191783307	2.07986936565058e-19	5.19463566825809e-18	33.4939500128275
PHYH	-1.59093160842673	9.23811014295858	-10.6203990461279	2.27738286473241e-19	5.64238541795373e-18	33.4040874479046
CYP2J2	2.64804988157382	7.42407852260355	10.606308890941	2.46936707236272e-19	6.07632665737981e-18	33.323920056478
AZGP1	-3.15717957809943	6.94642246695266	-10.6000337934552	2.55999308509875e-19	6.27792641729652e-18	33.2882194926604
BNIP3L	1.00862816951324	9.78832663840237	10.5781185995081	2.90336541889977e-19	7.08787765285858e-18	33.1635497127882
RAC2	1.11122249072222	6.46712175254438	10.5759034338689	2.94053666893132e-19	7.17053840417103e-18	33.1509491941014
BPHL	-1.4206726986569	7.76098326165681	-10.5706301368416	3.03094867175934e-19	7.36612374166966e-18	33.1209538497194
DIRAS3	-1.11822461147559	4.85803861745562	-10.5689241784229	3.06078821359858e-19	7.42198297617735e-18	33.1112503111398
GJC1	1.03336430699251	5.28297395455621	10.5613443950442	3.19695796782634e-19	7.72621962447674e-18	33.0681376139871
UCHL1	-1.17654024853571	6.79803070218935	-10.5552343243636	3.31111733026348e-19	7.97540986312852e-18	33.0333860077158
FLT1	1.35571750015308	6.60050612443787	10.5479676329874	3.45220003249689e-19	8.28757644165051e-18	32.992057866807
PMEPA1	1.2837895294316	7.32839259911243	10.5455988199073	3.49947612598556e-19	8.39176700244643e-18	32.9785860615208
MOB1B	-1.33679829763089	7.53305611461538	-10.5452409447276	3.50667451546096e-19	8.39689603066791e-18	32.9765507890393
IFI44	1.07256292579684	6.08458309985207	10.5314570317804	3.79547833005798e-19	9.01355464218977e-18	32.8981640724924
DACH1	-1.53116852577224	5.18438338763314	-10.5160863020425	4.14563452579922e-19	9.77882026379699e-18	32.8107622526995
CTNNAL1	-1.16010212731489	7.7270759697929	-10.5122731971895	4.23738404377006e-19	9.9843649710334e-18	32.7890814497999
WDR72	-1.42834675190257	6.90306336357988	-10.4925360145122	4.74572784300829e-19	1.10737058957437e-17	32.6768679614748
JAG2	1.04518311487434	7.40631102159763	10.4920013275528	4.76031534056649e-19	1.10957877701428e-17	32.6738282837139
HLA-E	1.01393521813825	11.0383974836095	10.4840887277553	4.98149967314424e-19	1.15615641931689e-17	32.6288468108186
CSF2RB	1.29960199739762	5.75468408071006	10.4718867396177	5.34287487997656e-19	1.23737553637447e-17	32.5594862383979
ALB	-2.18786125655969	4.77944250745562	-10.4578687302298	5.7904659872688e-19	1.33674574081363e-17	32.4798106023101
P4HB	1.14710349379841	10.2194665102959	10.4128775895365	7.4959530572257e-19	1.70143991091368e-17	32.2241483116814
SLC16A10	-1.17698016277587	4.94224628106509	-10.3974737702143	8.18848200118702e-19	1.85087045150004e-17	32.1366372465831
DOC2A	1.74184721919706	6.25430250295858	10.3933380534473	8.38506138499035e-19	1.89332762492785e-17	32.1131436008224
ELF5	-1.41731142264957	5.0099193702071	-10.3922113626395	8.43942757473492e-19	1.90361838232615e-17	32.1067433809665
GGTA1P	1.05610225123467	6.96656338284024	10.3902362476042	8.53558362733495e-19	1.92330414012811e-17	32.0955237924543
BCAM	-1.26246044277149	8.3554888843787	-10.3805940360057	9.02094444212879e-19	2.02844788109924e-17	32.0407541278972
HSPA2	-2.59719392214932	7.75483940727811	-10.3676552228087	9.71583015530166e-19	2.17566273198451e-17	31.9672661284587
COL6A2	1.19538858634939	7.41833327411243	10.3644510024713	9.89601798184503e-19	2.21143832176339e-17	31.9490685155805
ERMP1	-1.30685245558471	7.97432877508876	-10.3607651924528	1.01074188345757e-18	2.25261107691026e-17	31.9281364484264
SERPINH1	1.1404514724728	8.56584472189349	10.3606952938011	1.01114711681757e-18	2.25261107691026e-17	31.9277394937397
SLC22A12	-2.44679630732965	8.09902552207101	-10.3581345160342	1.02610546579438e-18	2.28358558646573e-17	31.9131969933635
SUSD2	-1.6396452605161	6.74364508514793	-10.355852741383	1.03962014648841e-18	2.31128692526283e-17	31.900239206581
LINC01159	-1.00554137924207	6.14704165204142	-10.352245797948	1.06134715126189e-18	2.35475524727715e-17	31.8797565497324
ZGPAT	-1.10818871438959	7.41555595745562	-10.3506223839281	1.07127345753658e-18	2.37434549124842e-17	31.8705379206065
LOC400043	-1.40500595641208	7.12214316544379	-10.3302523113707	1.20399531893776e-18	2.65221918985537e-17	31.7548767579529
GPR65	1.18818230343703	4.62910818727811	10.3281251269092	1.2187687965951e-18	2.67659427195438e-17	31.7427998240748
COL5A2	1.79441119828149	6.0198809752071	10.3150697241964	1.31348860720528e-18	2.87295780812355e-17	31.668683803801
KCNJ2	1.59091854601899	6.36282034905325	10.3141363122418	1.32053574774045e-18	2.88254849612619e-17	31.6633851245914
ACOX2	-1.69733439404716	7.18670966931953	-10.3082390980552	1.36594007265697e-18	2.97566059691288e-17	31.6299095826526
HCP5	1.08037327890038	6.83373050100592	10.3078140888947	1.36927193152077e-18	2.97992104574379e-17	31.6274970876277
SLA	1.13926353240756	7.01731889502959	10.3022076147815	1.41399107422171e-18	3.0741528836543e-17	31.5956737371217
LOC389332	-1.39397887121717	6.50763272656805	-10.3005532237524	1.427463613e-18	3.10033069968928e-17	31.5862834322228
CLDN14	-1.07760663377435	5.17289047946746	-10.2900704614823	1.51586011662633e-18	3.28244349654265e-17	31.5267867463103
PTPRO	-1.21188500223607	8.11120978053254	-10.2891409816027	1.52395699681594e-18	3.29667980110412e-17	31.5215116074921
FBXL16	1.15849049739034	6.36403538467456	10.2827459114092	1.58084871827105e-18	3.41633714026361e-17	31.4852184906565
TCF4	1.421787511851	7.25651226721893	10.2646134546659	1.75395347604297e-18	3.77535870479467e-17	31.3823256701259
MT1H	-2.05203024826782	11.4611898689941	-10.2412389078846	2.00531144092942e-18	4.27812945240252e-17	31.2497131253496
HDHD3	-1.08868056053797	7.24406390011834	-10.237234450799	2.05184747566686e-18	4.36880090836678e-17	31.2269973946281
MTFP1	1.16673864547045	7.26777063449704	10.2357285835985	2.06962488637438e-18	4.40232389877709e-17	31.2184554278319
AHR	1.26258064953073	6.2348468839645	10.2326089570996	2.1069442216398e-18	4.47730816245222e-17	31.2007598879557
ETNK2	-1.51331648501266	6.93182597207101	-10.2203979574049	2.25959714259108e-18	4.78600712159116e-17	31.1315004226854
SLC16A5	-1.12957641055346	5.87976619402367	-10.2152085097012	2.32777006030004e-18	4.91281996937008e-17	31.1020690186383
FAM216A	1.04298755646857	5.6591436447929	10.209386078292	2.40670576018861e-18	5.06460704870011e-17	31.0690495612502
IGSF11	-1.24240231002314	4.61824494656805	-10.1822648112222	2.81109239443313e-18	5.85301872202451e-17	30.9152688396681
SIM1	-1.48070844574381	5.53149483840237	-10.1564546549087	3.25874522689586e-18	6.72687027103936e-17	30.7689629383735
DNER	-2.19015424398338	5.22253138597633	-10.1484560120852	3.41142066527199e-18	7.01528044499522e-17	30.7236305278053
C3AR1	1.1083551885317	6.64676984502959	10.1380077523668	3.62165952635588e-18	7.39843541355757e-17	30.6644208233545
PTPLAD1	-1.02943320304886	9.19659647911243	-10.1146895412661	4.13868565040047e-18	8.39916579885396e-17	30.5323024261719
ARPC1B	1.23952519734114	9.11126049047337	10.1058136632919	4.35430524007394e-18	8.80374656102345e-17	30.4820217385597
FUT3	-1.12909808864104	6.38304004674556	-10.1053069681413	4.36694719108951e-18	8.82107038021009e-17	30.4791515289994
FDX1	-1.02571463423906	7.47364373893491	-10.104519306585	4.38667198576135e-18	8.84441295900151e-17	30.4746897986343
ETS1	1.30593640821898	7.05479745349112	10.1041086394935	4.39699124788891e-18	8.85697195179408e-17	30.472363579508
LHFPL2	1.07442382983252	7.3083452164497	10.0975501021691	4.56511689140703e-18	9.15305936727109e-17	30.4352142908037
TLR2	1.01315538541359	6.32022061988166	10.0912962649452	4.73140446233623e-18	9.46018764796202e-17	30.399793495738
PRSS8	-1.36199147061579	7.40754091911243	-10.0876235315425	4.83186524706663e-18	9.6432451668185e-17	30.3789928705581
FAM171A1	-1.28981057391067	8.68646845183432	-10.0867978642124	4.85474137579773e-18	9.67997879848288e-17	30.3743168024234
SPATA18	1.09619473028448	6.24634321911243	10.0829391426415	4.96309351795492e-18	9.87783336744446e-17	30.3524639857365
CDCA7L	1.38253896874966	5.37388256887574	10.0751021079268	5.19064217621589e-18	1.03117583196127e-16	30.3080840879779
SLC16A1	1.18777808733348	5.67998018121302	10.0737856555721	5.2298742085118e-18	1.03706681420435e-16	30.3006296221757
GZMA	1.64691122890584	5.2253075693787	10.0664298841389	5.4545962845315e-18	1.0796510781101e-16	30.2589793767942
ACSM3	-1.47560413556303	6.68748600754438	-10.029825904701	6.7245562159244e-18	1.31065292798944e-16	30.0517724261789
SCIN	-1.69208324524994	6.53469778153846	-10.0257452694767	6.88327444817796e-18	1.33972680983702e-16	30.0286785230989
INSIG2	1.33100356429848	7.25348378210059	10.0256734967541	6.88609928580677e-18	1.33972680983702e-16	30.0282723436137
CLIC2	1.10023491691907	5.1786772891716	10.0104697643598	7.51133702675542e-18	1.45874880697185e-16	29.9422387477419
IFI27	1.5008949886538	8.72543458035503	10.0014720091311	7.90772515812113e-18	1.53298013047408e-16	29.8913306270699
MT1HL1	-1.84414114157782	11.6379315061538	-9.99490145685279	8.21031126062333e-18	1.58879428094314e-16	29.8541589132548
SLIT2	-1.68208190238733	6.16608092491124	-9.98192318449254	8.84235596726561e-18	1.70197667657929e-16	29.7807457097572
EVA1C	1.20332825456782	5.3130617883432	9.9817642804794	8.85038817421217e-18	1.70200981815622e-16	29.7798469242774
EDIL3	1.35569555346709	6.22507113005917	9.96364462928039	9.81571587606516e-18	1.87433431728673e-16	29.6773713620868
TUBAL3	-1.00624712231699	4.63835472230769	-9.95762433397875	1.01591605530958e-17	1.93309721104338e-16	29.6433289109408
HIGD1A	-1.2842411365699	8.48042243254438	-9.95343695249045	1.0405087581082e-17	1.97468682279361e-16	29.619652449254
DIRAS2	1.24959257252838	4.25439877926036	9.93795226932017	1.13672429648966e-17	2.15162831435201e-16	29.5321095833788
LDHB	-1.09458153799502	12.3090390072189	-9.93692603874335	1.14340591192104e-17	2.16049839587593e-16	29.5263084047141
SLC4A11	-1.0535716941638	5.56337856659763	-9.93386413522514	1.16357526398628e-17	2.19477863818457e-16	29.5090002386533
TCEAL2	-1.59503376562061	4.98090525840237	-9.93245153076896	1.17299966379738e-17	2.20870736694508e-16	29.5010153795994
NEDD4L	-1.06559007940699	7.4179090064497	-9.93207093446961	1.17555186886506e-17	2.21158993643823e-16	29.4988640543261
OLFML2A	1.50238266676143	7.68803266769231	9.92702368805399	1.20992639865374e-17	2.26837629752797e-16	29.4703354606743
LRRK2	1.39943393671933	7.21007832733728	9.89993369029309	1.4123063491667e-17	2.62732660522816e-16	29.3172474352674
QPRT	-1.55114520760209	7.86276322707101	-9.87942833627708	1.58765887980439e-17	2.9383902036995e-16	29.201407365493
ECI2	-1.28202901300457	9.5441416495858	-9.87188517527825	1.65749315712543e-17	3.06240245941929e-16	29.1588023526672
CCL28	1.13477702581598	5.48058947704142	9.8588305840855	1.78567027976315e-17	3.29360342742686e-16	29.0850784959991
CCL5	1.65798730189347	6.75437294118343	9.85313588546141	1.84463797856642e-17	3.39081415856344e-16	29.0529227818204
CYP27B1	-2.04703347850126	6.43589761443787	-9.85145686514725	1.86239197802575e-17	3.42054587719843e-16	29.0434425123596
CALCRL	1.26166217169464	5.92632512414201	9.83747403503641	2.01702591868876e-17	3.67648815179179e-16	28.9644999260664
EDN1	1.26996929138921	6.79526031940828	9.8319709819667	2.08133861757263e-17	3.76518850667649e-16	28.9334357866955
HMGCS2	-1.53003626073023	6.66415214535503	-9.81712147810128	2.26527312089751e-17	4.07072399667342e-16	28.8496242823891
ASPDH	-1.03212343977183	6.76465328568047	-9.81689465018399	2.26820498886139e-17	4.07095228234178e-16	28.8483441921881
PLEKHO1	1.02054868236018	6.34682125772189	9.81682081545183	2.2691601573781e-17	4.07095228234178e-16	28.8479275110725
NCF4	1.00974515030708	5.4053755252071	9.81662689648787	2.27167071596995e-17	4.07208258970309e-16	28.8468331451849
ITGAL	1.06316759677073	5.46501003088757	9.8067515572787	2.40325300156664e-17	4.30082979305158e-16	28.7911065820145
TREH	-1.29684742610391	4.89765924840237	-9.80380444463067	2.44397492140042e-17	4.36288812432025e-16	28.7744775853702
AGMAT	-1.6295310642192	7.10262906372781	-9.78966220733569	2.64917012406577e-17	4.72529900053709e-16	28.6946905204555
HSD3B7	1.15601339091356	7.87880015751479	9.77652576954315	2.85513582013536e-17	5.08012416180863e-16	28.6205930167872
CLCN5	-1.31674006888816	6.57477151260355	-9.7753039316099	2.87508651735062e-17	5.11142228626521e-16	28.61370185125
OR7E14P	-1.02684437293751	5.28847101988166	-9.77112929810087	2.94430693052845e-17	5.22162344583646e-16	28.5901578796096
COL1A1	1.58219213800776	7.3145290883432	9.7692212151525	2.97649640985624e-17	5.274390610395e-16	28.579397226674
CD163	1.60969034151951	6.22099876710059	9.76711086953547	3.01250707797498e-17	5.33383714361981e-16	28.5674962741883
DRAM1	1.00622594417474	8.52648803130178	9.76648928554969	3.02319632929395e-17	5.34838997667738e-16	28.5639910246571
ALOX5AP	1.18271092226688	7.03674453985207	9.75528962493535	3.2224087174068e-17	5.6684027917731e-16	28.5008393532118
ISG15	1.03420085451679	7.59079038301775	9.74951786750341	3.33013246939289e-17	5.84365384864131e-16	28.4682982994288
CYP8B1	-1.76654943588741	5.98432330050296	-9.74388011569063	3.43882210643407e-17	6.01974566634788e-16	28.4365155601786
CWH43	-1.11656076131886	4.44047199914201	-9.74024619110561	3.51074842689201e-17	6.13573417561902e-16	28.4160308349708
TMEM133	1.51112166967361	5.94164586272189	9.72974834512174	3.72707235038256e-17	6.48241162049671e-16	28.3568601325557
CYSTM1	-1.01589159342481	10.7537718686391	-9.72496015827796	3.83010679067854e-17	6.65627066174583e-16	28.3298749249538
CA4	-1.16980177164179	6.44875049461538	-9.71811250273701	3.98241394640559e-17	6.90987112143162e-16	28.2912865149018
GUCY1A3	1.12211970946367	7.35243816674556	9.71276770970686	4.10547960120947e-17	7.11200442276718e-16	28.2611700428334
AQP3	-1.44943254220838	9.2779452756213	-9.70554244808782	4.2778948623274e-17	7.39293977245312e-16	28.2204616930058
ASB9	-1.00321516966814	5.2203815660355	-9.69549799676998	4.5296465674096e-17	7.80309998175716e-16	28.1638773429658
DNAJC12	-1.0219508755253	5.00849181189349	-9.67839818657369	4.99268276845858e-17	8.54636779985788e-16	28.0675684082133
COL15A1	2.1584500428207	7.54301346443787	9.66833919990775	5.28681531378969e-17	9.02133166310497e-16	28.0109270375514
PLIN2	1.14551046947315	7.48784172828402	9.6638772636998	5.4227594687222e-17	9.23874378723135e-16	27.985805207747
CMPK2	1.13025012691305	5.51554687615385	9.66358080981959	5.43191422016383e-17	9.24706529272229e-16	27.9841361626294
FAM198B	1.61417726914147	6.1437020652071	9.66186544253158	5.48518969031615e-17	9.3231002789722e-16	27.9744787481006
CDH5	1.61014726008055	7.11713708153846	9.66008795364301	5.54094435387985e-17	9.39574072348586e-16	27.9644718805365
GPX8	1.09381613551838	5.5203565864497	9.65177653519172	5.80924325692525e-17	9.80462614851594e-16	27.9176843397652
CYS1	-2.00635612032694	9.15659215153846	-9.63131472824007	6.52627425762285e-17	1.09465486269996e-15	27.802526086885
CD52	1.41199285600477	6.22819249251479	9.62109883764069	6.91663978109003e-17	1.15476420832478e-15	27.745046269721
SULT1C2	-1.55514722129644	7.23738347727811	-9.61546475789411	7.1418009402533e-17	1.18960428892496e-15	27.7133503188776
CPA3	1.34743550304886	6.04733289088757	9.60946425781948	7.38964887071927e-17	1.22805415691907e-15	27.6795963239255
SPAG5	-1.22189267724017	6.38508880627219	-9.60851190883638	7.42976633763478e-17	1.23303808499573e-15	27.674239491672
ABCB1	-1.53945605493412	6.43756465337278	-9.60848205263054	7.43102752802912e-17	1.23303808499573e-15	27.6740715560263
ENTPD5	-1.07756271581287	6.71175793633136	-9.60663771365181	7.50935173879544e-17	1.24412779305185e-15	27.6636976563708
LYN	1.05614134118784	6.82142527633136	9.60619841015431	7.52812887532076e-17	1.24628518857948e-15	27.6612267433587
ANXA1	1.15138078001203	6.81483196757396	9.60418783056276	7.61466632107811e-17	1.25964846842342e-15	27.6499182451232
COL1A2	1.77124244997722	7.7145983947929	9.59359257734298	8.08735360080424e-17	1.33173805986171e-15	27.5903317453648
MT1E	-1.73515978965794	10.8214448678698	-9.5741367124035	9.03283155786332e-17	1.47620327965262e-15	27.480942695048
FOLR1	-1.58060522888943	9.60010901304734	-9.57190797830782	9.14794443073563e-17	1.49276253732592e-15	27.4684141907297
ARNT2	-1.15303275808503	6.53664155721894	-9.56770625331716	9.36895434088304e-17	1.52652624001115e-15	27.4447961413647
RPL22L1	1.30040340168662	7.72692878742604	9.56241376096206	9.6549305282969e-17	1.56957857101908e-15	27.4150493404122
MALL	1.13104807664607	7.17139108260355	9.56183900589967	9.68650627490749e-17	1.5735304341849e-15	27.411819059429
ELTD1	1.76100618025988	7.16828227739645	9.53895343609776	1.10310954153523e-16	1.78392337657983e-15	27.2832227465329
HLA-DMB	1.07198341624296	8.60454500976331	9.5362389640741	1.12024490701418e-16	1.81011060765628e-15	27.2679733535691
NQO2	-1.11494435200553	7.4245634608284	-9.53506225451549	1.12775521790475e-16	1.81699490241885e-15	27.2613630526077
AK055981	-1.24040228803601	7.12227101076923	-9.53458201520268	1.13083473622303e-16	1.82060188685306e-15	27.2586652935034
FSCN1	1.05729365337962	6.34223373686391	9.52559486899647	1.1900361941125e-16	1.91023304279555e-15	27.2081840470751
RGCC	1.14299393475844	6.62244803609467	9.52050308475369	1.22493859016378e-16	1.96189498753007e-15	27.1795868971389
PEBP1	-1.08533318313013	11.8953230211243	-9.47962022199699	1.54480880886287e-16	2.44884992292216e-15	26.9500722038319
SCN4B	1.06205487160899	5.0636998843787	9.47110055273249	1.62130063825115e-16	2.5644736318985e-15	26.9022651298742
COLEC11	-1.23523240916753	7.48511522440828	-9.46693549003519	1.66005836541868e-16	2.62003672338018e-15	26.8788961880044
APOLD1	2.24412266182094	7.95762554597633	9.43808998818245	1.95505064934213e-16	3.05224706278691e-15	26.7171033828015
TM4SF18	1.36442114327994	7.05681396236686	9.42688139928589	2.08329327758817e-16	3.23845173244036e-15	26.654259230914
FHOD3	-1.15218246779655	7.29263585218935	-9.41778096852083	2.19355765723856e-16	3.40252847491718e-15	26.6032451372434
FLJ22763	-1.71553450578609	4.3484990112426	-9.41236552103169	2.26191462564371e-16	3.50604862589039e-15	26.5728921831952
PTGDS	-1.63060881703843	8.35098794411243	-9.38819450459396	2.59384463802309e-16	3.99765920225992e-15	26.437455947759
IL32	1.65168946452172	9.49157348751479	9.37290369652787	2.82846112691717e-16	4.32538822332376e-15	26.351811389661
PRR15L	-1.25739122501776	7.03644192615385	-9.37242505760069	2.83613701978342e-16	4.33406570405012e-15	26.3491309343773
TUBA1A	1.23972807665701	9.94388337857988	9.36377085836009	2.97856075025855e-16	4.54209538634498e-15	26.3006704902055
PCK1	-3.56385534879814	9.25626223183432	-9.36062973305418	3.03199949369925e-16	4.61383816138887e-15	26.2830834037846
FUT6	-1.04460435935706	6.49819223786982	-9.35911849435499	3.05804901537166e-16	4.65021020918947e-15	26.2746224136981
PLVAP	1.73966655109981	9.71206165118343	9.35209095085414	3.18214514117044e-16	4.82874358002135e-15	26.2352806421238
CTSV	-1.29661197258214	6.47398341449704	-9.35193722310634	3.18491511558992e-16	4.82956245889245e-15	26.2344201025934
OXCT1	-1.28344046076576	8.05924644189349	-9.33493030289419	3.50667677651877e-16	5.29153860060888e-15	26.1392352536358
WLS	-1.10739981671678	7.41004466869822	-9.32855480805764	3.63547617597588e-16	5.47064635959568e-15	26.1035612871814
SLC7A13	-2.12145353602318	4.6791753252071	-9.32052290742639	3.8044702722937e-16	5.70907825892223e-15	26.0586256494237
TNFAIP3	1.21472912293477	7.7427638695858	9.31407754597151	3.94572718517509e-16	5.91695127893223e-15	26.0225715763926
TPK1	1.01979022229148	5.37653794887574	9.3121677425458	3.98857770984064e-16	5.97707001584008e-15	26.0118894484722
TOX3	-1.61736397624241	5.87210132872781	-9.30985283273156	4.04113987463437e-16	6.047466679014e-15	25.9989420072033
CHSY1	1.21834879741403	7.71487677544379	9.30584933341591	4.13367738721237e-16	6.17740856747389e-15	25.9765516605664
RTP4	1.25215309016638	6.24579116502959	9.3041892856202	4.17266457769585e-16	6.22278779376212e-15	25.9672680742829
GPR34	1.65936948131503	6.04661979372781	9.28351319836736	4.6900841565504e-16	6.92763180940943e-15	25.8516672493344
MT1X	-1.95943375331766	10.9122711990533	-9.27433084846128	4.93992064098939e-16	7.26691858423807e-15	25.8003446881455
ANK3	-1.03191112327374	6.91482603207101	-9.25079701019881	5.64245690229315e-16	8.23882412422494e-15	25.668854233614
ARL4C	1.14790600349717	6.76614775284024	9.24907360562686	5.69765491484583e-16	8.31381533194553e-15	25.6592277050585
OAT	-1.11687985284566	9.64705787254438	-9.22508457438275	6.52425971036043e-16	9.43099597918189e-15	25.5252684313052
CYP4A11	-2.47413223808886	8.0506404162426	-9.17029403440658	8.88793461672806e-16	1.26952068727328e-14	25.2195762326817
NAP1L2	-1.28129768959233	4.9916705183432	-9.16874817322316	8.96575579916043e-16	1.27894911775375e-14	25.2109569323536
ADH1C	-1.01220823210869	4.46594435473373	-9.13617278992532	1.07730856785598e-15	1.52172470504589e-14	25.0293969660178
CAPN3	-1.48198848146357	7.12617468079882	-9.13512248357206	1.08370384966805e-15	1.52976031034628e-14	25.0235453361248
MET	1.08961385421974	7.71115799360947	9.11678944416777	1.20162558507238e-15	1.68087858004892e-14	24.9214287029339
NDUFA4	-1.09206287243454	10.985030261716	-9.11297417552887	1.22772861678076e-15	1.71628376163786e-14	24.9001828747857
HES4	1.3238416087256	6.72772281372781	9.10274088665431	1.30056482771237e-15	1.81225423290114e-14	24.843206956216
RP11-274H2.5	1.20983946016256	4.3240818352071	9.10141548468609	1.31030801236228e-15	1.82465657232751e-14	24.8358285267987
SRGN	1.19871540695788	7.95505685088757	9.09259709086652	1.37701024254401e-15	1.91630975527301e-14	24.7867430371755
LOC100505985	-2.23580379058189	5.76866778863905	-9.0919163952987	1.38229746820892e-15	1.92243220145125e-14	24.7829545386542
TPSB2	1.28220901734915	6.68496370295858	9.06530659919924	1.60562561619898e-15	2.21736078400336e-14	24.6349030757366
NPNT	-1.20153949162885	6.11013814198225	-9.05893222631236	1.66425361632169e-15	2.2930694120803e-14	24.5994515796553
BNIP3	1.49807652607294	9.65238490556213	9.05812012590671	1.67187438643139e-15	2.30151099579055e-14	24.5949354265574
GJA1	2.16242436878975	8.46797590899408	9.04505305846594	1.79938567612564e-15	2.4691950209648e-14	24.5222808382095
HLA-DQB1	1.30427850277094	6.20678330789941	9.03757879143912	1.87662866115727e-15	2.56381810906622e-14	24.4807334700519
BST2	1.10198751589944	8.23698233322485	9.03603057626094	1.89303696707523e-15	2.58460419199541e-14	24.4721283347552
FTCD	-1.43424379228036	7.42162327005917	-9.03424300760319	1.91215978619953e-15	2.60906792755921e-14	24.462193260102
CRNDE	1.7751140497804	6.58245265337278	9.01495331218077	2.13116211788221e-15	2.89693562464667e-14	24.3550117979195
CSDC2	-1.06136047147595	7.22188361	-9.01126340936421	2.17581678799076e-15	2.94838152234993e-14	24.3345150842751
RP4-680D5.8	-1.37793936565342	5.13039848431953	-9.01000893447236	2.19120952271727e-15	2.96738280205877e-14	24.3275471465947
C19orf33	1.82522220024967	6.33337339710059	9.00572401916114	2.24460897501677e-15	3.03590023391712e-14	24.3037483936585
ZNF267	1.0666650769085	5.69276553218935	9.00025000045198	2.31471654792636e-15	3.11903373545721e-14	24.2733490159344
CD93	1.18089308483772	8.48969008230769	8.99688236057253	2.35892603976602e-15	3.17268226491264e-14	24.2546492819675
DPYSL2	1.24620904210085	9.39068411266272	8.98443980464345	2.52968560559445e-15	3.38761979613743e-14	24.1855725043028
PLA1A	1.20684066341188	6.91996167976331	8.98036593723764	2.58822696297804e-15	3.4638730937161e-14	24.1629605660814
SLC6A19	-1.67601447456763	7.235695015	-8.97930091541125	2.60375246772492e-15	3.48249882249015e-14	24.1570495679405
BDH2	-1.10840037399632	7.9885742543787	-8.9762661895002	2.64850206834214e-15	3.54016443135066e-14	24.1402073630537
CXCL10	1.68957203174421	6.80623463272189	8.95128746490156	3.04715280056959e-15	4.0555037949314e-14	24.0016298385631
G6PC	-2.37633963164033	5.90801753905325	-8.94614446324093	3.13637129464275e-15	4.16912117950854e-14	23.9731085347032
MTTP	-1.02706150824176	4.10453308860947	-8.94499047368946	3.15674478242018e-15	4.19362892751697e-14	23.9667094350293
TUBB2A	-1.38187876771454	8.50484205585799	-8.94320635330196	3.18850276807326e-15	4.22803667727241e-14	23.9568165157434
NLGN1	1.30501306509213	4.56313928556213	8.94134612363621	3.22195432298795e-15	4.26455983557342e-14	23.9465020637962
GLYAT	-1.78467362350974	7.37414554263314	-8.93226846164227	3.3902740671929e-15	4.47640211286555e-14	23.896176196724
KCNE3	1.2878787268675	6.6242194495858	8.92785235562626	3.47529572927398e-15	4.57440485830366e-14	23.8716979884296
MT2A	-1.32751988005212	12.0638883776923	-8.92460838208997	3.53910013852903e-15	4.65022296114731e-14	23.8537186577944
WT1	-1.37683596728446	5.2622793304142	-8.910048064032	3.84015276355329e-15	5.02445123516513e-14	23.7730389023372
PLA2G7	1.16636142176845	4.75870471236686	8.90634747457709	3.92064693686667e-15	5.120487863143e-14	23.7525386572147
FCGR2B	1.06257616462377	5.70071587739645	8.90040611219295	4.05340963284569e-15	5.28113912091701e-14	23.7196293910032
TMEM174	-1.18293340144151	6.71162652301775	-8.89425716717057	4.19552505227277e-15	5.45645041933421e-14	23.6855758443023
CRYM	-1.07123276142365	8.38971678449704	-8.89390611523985	4.20378667809395e-15	5.46391336899437e-14	23.6836318492241
TRBC1	1.38542890656789	6.82700743414201	8.87763015144735	4.60514239240845e-15	5.96053516827332e-14	23.5935218393252
PGBD5	1.40468923216062	6.25752009346154	8.86319606406413	4.99287034441232e-15	6.41255127152457e-14	23.5136424803656
VTCN1	-1.44445424535564	5.94596146402367	-8.84999067211375	5.37598172368027e-15	6.88825492571435e-14	23.4405904601401
H2BFS	1.23218870445575	6.64780965573965	8.80831525861298	6.78759246138592e-15	8.56019377745199e-14	23.210218065875
PANK1	-1.62866878455342	7.27963596769231	-8.78051860881989	7.9285113583511e-15	9.90103719456372e-14	23.056714561497
KCNJ15	-1.44345268659632	7.62012543893491	-8.77911056958083	7.9911324038315e-15	9.96774084519397e-14	23.0489420789725
GRAMD1C	-1.52536086733366	6.47154003467456	-8.77802228861415	8.0398695869283e-15	1.00227597026681e-13	23.0429349011435
LOC727944	-1.19352874470413	5.41409577748521	-8.77437810652692	8.20523332621928e-15	1.02054062289461e-13	23.0228208278748
STAP1	-1.01350826580923	4.76891320281065	-8.77349270426138	8.24591910668499e-15	1.02442416716097e-13	23.0179341655787
LY6E	1.27077466565524	8.4503276760355	8.77249680740119	8.29192227755369e-15	1.02895865328451e-13	23.0124378164396
SMIM24	-2.06615307401272	9.64736024195266	-8.76041742004373	8.87066131660066e-15	1.09622912371722e-13	22.9457843109209
HIBCH	-1.42206182364732	8.28915469467456	-8.73350838892999	1.03084790104687e-14	1.2654183928157e-13	22.7973855448205
LOC285812	1.17965776966268	6.50044410289941	8.73291841496122	1.03424730673737e-14	1.2688720215349e-13	22.7941332461454
CRIP1	1.61069785662712	7.7350263064497	8.72842566658204	1.06050290915854e-14	1.29740847428921e-13	22.7693683104898
AKR7A3	-1.25741006000765	9.01190875112426	-8.71101284928169	1.16868221292121e-14	1.4233208458153e-13	22.673416388997
ADM	1.89310549184481	9.93358798047337	8.71025902810236	1.17360566697216e-14	1.42825417143763e-13	22.6692636370405
MAL2	-2.34336178739908	8.02425708985207	-8.70232085937439	1.22672221338982e-14	1.48898222022103e-13	22.625538441804
HSPG2	1.13681368361307	8.41027974218935	8.70080986121213	1.23710045861292e-14	1.49989772288937e-13	22.6172167019993
SLC26A4	-1.0215849146757	3.8304553147929	-8.68459712348255	1.35410677291849e-14	1.63352802567002e-13	22.5279496527288
FOXJ3	1.25806360934704	6.87501217094675	8.67192882909214	1.45314204421748e-14	1.74522117723157e-13	22.4582285983141
VAV3	-1.05891336055984	7.58867966508876	-8.64716529538609	1.66801549173058e-14	1.99113602303936e-13	22.3220179311074
SLC19A2	-1.35975105487945	6.33635546402367	-8.64614860138473	1.67748294141242e-14	2.0013341935727e-13	22.3164278606836
KIT	-1.18519780490952	6.73532292508876	-8.63515150305187	1.78336782582708e-14	2.11832402086997e-13	22.2559739074043
GBP1	1.31721736514953	6.27491586713018	8.63341151821944	1.80071984571353e-14	2.1377624747303e-13	22.2464106336147
TOX2	1.02189779264119	4.40388417408284	8.63301250048664	1.80472267072644e-14	2.14134053215947e-13	22.24421763207
MAP3K7CL	1.29211767904069	4.98674520295858	8.63098192431237	1.82523035047565e-14	2.16211914711158e-13	22.2330580051751
ERV3-2	1.45933015259234	5.45049479964497	8.62335753452967	1.90432322360558e-14	2.25088510283598e-13	22.1911622151042
HAVCR1	1.98482540309897	5.4667007433432	8.62125830011939	1.92669237813632e-14	2.27484169880938e-13	22.1796287305757
IER5	1.32960253019336	7.07784074443787	8.6197656124951	1.94275708220075e-14	2.29006324757622e-13	22.1714281572017
AK3	-1.11670082705885	8.99380073467456	-8.56619047804787	2.61664307972284e-14	3.03811202403852e-13	21.8773504232149
FAM101B	1.17647854767372	7.54373756834319	8.56588901731002	2.62102770361428e-14	3.04157202004628e-13	21.8756971001161
GBP4	1.03424248811073	5.34491299686391	8.55952669129606	2.71528885558082e-14	3.14085816659974e-13	21.8408074650385
TLR1	1.06375049621581	4.94902659316568	8.51877926452778	3.4042366842332e-14	3.89410148760621e-13	21.6175276064521
SLC2A3	1.59241266877335	7.03045557349112	8.5114511035376	3.54542408845053e-14	4.04279163829951e-13	21.5774036985531
UQCRC1	-1.17095699633153	10.3545365769822	-8.49759198201918	3.82855026428147e-14	4.33368674452436e-13	21.5015473349925
PLAT	-1.49748305599657	8.25664196869822	-8.48687158814568	4.06288184031581e-14	4.58694699531796e-13	21.4428943827848
CD70	1.17978511087693	7.01343960860947	8.47736050906512	4.28268872785359e-14	4.81752424482813e-13	21.3908753525467
EDNRA	1.11091701085415	5.3652106468639	8.45493645154621	4.84885036373215e-14	5.41221679259052e-13	21.2682970844868
HMCN1	1.05905113452518	4.32158808142012	8.44950259873612	4.99688838633701e-14	5.56884308377466e-13	21.2386076137671
MIOX	-2.68645498281486	9.70330570946746	-8.43734507344757	5.34457884308526e-14	5.91977034619786e-13	21.1722012573295
VSIG4	1.21866498900552	6.96245751118343	8.43178282323873	5.51157222145724e-14	6.10161476909178e-13	21.1418285561529
PBLD	-1.69300180092213	8.60420109112426	-8.42312841650679	5.78177248314419e-14	6.38442128250914e-13	21.0945826507492
UGT3A1	-1.56888619934849	6.175113395	-8.41216009968669	6.14321336704344e-14	6.7662839394689e-13	21.0347249665294
AUH	-1.10738464904051	8.63798039076923	-8.39436824944912	6.77787465673991e-14	7.42377834178281e-13	20.9376774717736
LRRC19	-1.61047221821388	5.0670267666568	-8.38845114950173	7.00306714442789e-14	7.6510805219698e-13	20.9054153862131
SLC5A12	-2.07275676537186	5.41566839955621	-8.38452310703359	7.15665221925152e-14	7.80312926262197e-13	20.8840020291771
SLC39A5	-1.08216469925282	7.78828967710059	-8.36618007672708	7.91937047811631e-14	8.59579189639753e-13	20.7840459198395
PTPN13	-1.00124538474842	5.4873804135503	-8.35976657509687	8.20468567302804e-14	8.88321317818746e-13	20.7491123287883
BDKRB2	-1.08032637715634	6.33585997106509	-8.35202022664285	8.56294867779945e-14	9.24798457202341e-13	20.7069295031305
MUC1	-1.35577715314818	8.52559750360947	-8.34947268182492	8.68413556565441e-14	9.36486937043847e-13	20.6930593666458
SPINK1	-2.00210175117635	5.89341412775148	-8.33718922197546	9.29281550485878e-14	9.98643309886908e-13	20.6261996838296
TMEM91	1.03808930678111	6.41626681952663	8.33709077049973	9.29786149243341e-14	9.9868994423191e-13	20.6256639250072
SLC25A43	1.13743002505422	5.38318159325444	8.33650096470259	9.32814821250508e-14	1.00134064070824e-12	20.6224543261056
VCAM1	1.67389390250396	10.1012150193491	8.3243889717047	9.97224633071222e-14	1.06309701479002e-12	20.5565584956276
TGFBR3	-1.22537998440763	8.32192692378698	-8.32014046937396	1.02084928928635e-13	1.08626390713546e-12	20.5334511642446
ALDH2	-1.04343026599785	10.7225779664497	-8.31052177913148	1.07641126758282e-13	1.14257890138423e-12	20.4811488879196
FCAMR	-1.80302226962076	5.45947643295858	-8.27860469403052	1.28321366265986e-13	1.35215127256626e-12	20.3077293037056
CDH6	1.0171250911359	6.35167427236686	8.26406505419819	1.39007681635079e-13	1.45695660122265e-12	20.2287967081132
CDKN1C	-1.41311657439542	8.03444928662722	-8.25279450592431	1.47895758908284e-13	1.54413440858244e-12	20.1676407051924
GIMAP4	1.11345139010624	7.38520029177515	8.24914001790924	1.50897241629092e-13	1.57319637469252e-12	20.1478163374524
GCH1	-1.43823007273523	6.75140405775148	-8.23656361518778	1.61696513182847e-13	1.68254507278298e-12	20.07961438422
COL21A1	1.36731872325005	4.7694995256213	8.23445106480857	1.635844169092e-13	1.70137222082219e-12	20.068161173591
CRYL1	-1.10617864699032	9.73177036325444	-8.21262577184854	1.84417742167198e-13	1.9088823082641e-12	19.9498888186188
CXCL9	1.61008602971225	7.07014331763314	8.20412901427254	1.932233039288e-13	1.99335751466138e-12	19.9038710533723
PCDHB14	1.21315366073661	4.55228802319527	8.20361096653454	1.93773491371766e-13	1.99808151531629e-12	19.9010658320416
SPARCL1	1.65437877388697	10.195643245858	8.20060405471999	1.9699782580166e-13	2.02843125055118e-12	19.8847845469013
SLC9A3	-1.04437757827347	5.48369461112426	-8.1866449980446	2.12678313891934e-13	2.1805569171477e-12	19.8092262148442
PFN2	-1.17627111599876	9.96712099088757	-8.17463492336802	2.2715777577639e-13	2.3202238097462e-12	19.7442500453291
KCNK3	1.11709401333078	6.2442000239645	8.14996937028484	2.60036692991438e-13	2.63369249300122e-12	19.6109012536515
HIST1H2BK	1.25363523646055	7.76826866692308	8.14887217776486	2.61604290987699e-13	2.6483306765066e-12	19.604972520998
CECR1	1.0458224344778	8.42545220988166	8.14271468464793	2.70577476651903e-13	2.7340572465797e-12	19.5717049619912
NAPSA	-1.28838553663368	7.67041921011834	-8.13441615513006	2.83156190424164e-13	2.8558286667186e-12	19.5268826512108
C8orf4	-1.97850477892042	7.25092976278107	-8.12257359021936	3.02118961902847e-13	3.03295503061857e-12	19.4629436957368
SGPP1	-1.15427024950886	7.18562068337278	-8.11961425879867	3.07051291767817e-13	3.07818919997237e-12	19.4469707315339
EPHX2	-1.44427807316349	8.15203583970414	-8.10241121644328	3.37348835314747e-13	3.37255386883912e-12	19.3541548772964
SLC23A1	-1.59923700530407	6.77114351784024	-8.06436448700491	4.1530888591611e-13	4.1026909742826e-12	19.1491093291194
TPD52L1	-1.2482290374	7.03797232352071	-8.03002818172553	5.00893980838791e-13	4.88794874316502e-12	18.9643340988244
SUCLG2	-1.27231931187651	8.51818380165681	-8.02194416394828	5.23466318666909e-13	5.09673546061747e-12	18.9208694658888
PNCK	1.5328228370911	6.28681814668639	7.9655007445376	7.11833545442868e-13	6.82339247145633e-12	18.6178062770403
DPY19L2P2	1.00210427569205	4.78026213097633	7.94875136917699	7.79711226425137e-13	7.44438575705905e-12	18.5280133716558
C9orf66	-1.31921634287537	5.79095154721893	-7.94838338720825	7.81272461962065e-13	7.45600435933299e-12	18.526041357662
EDNRB	1.50244238377709	6.96800467337278	7.93844141212616	8.24648005675135e-13	7.85610554988534e-12	18.4727742154526
LINC00462	1.0996863442294	4.43742646349112	7.9241025635006	8.91448246743456e-13	8.45899225897581e-12	18.3959899282377
PWAR6	-1.2423239052831	6.31406986615385	-7.92082603306545	9.07451068203436e-13	8.59577665392703e-12	18.3784508928503
C7	-1.55790278738451	6.53538546269231	-7.91799345953947	9.21515152962533e-13	8.72518107662908e-12	18.3632903502852
BTG2	-1.14803833007854	9.08197904331361	-7.88380781697494	1.10930779674445e-12	1.04122024407041e-11	18.1804701868241
PP7080	-1.90807152897782	8.07227272236686	-7.82914061668017	1.49150486512803e-12	1.38080574388552e-11	17.8886954549024
C5AR1	1.16231942553168	5.87382255704142	7.81409408884352	1.61793492918333e-12	1.49338290522318e-11	17.8085143280732
LOC100130691	-1.18881112623513	4.51186885130178	-7.79736271352603	1.77103726243162e-12	1.62431346381594e-11	17.719419743077
CPE	1.6557254806116	7.51082609360947	7.78981089152525	1.84476804481176e-12	1.6883604075382e-11	17.6792287830388
G0S2	-1.62416516304558	8.51969823159763	-7.78644718731373	1.87858154368582e-12	1.71640526358535e-11	17.6613315972319
MAOA	-1.10709276924899	7.48062955384615	-7.78161475761775	1.9282381486943e-12	1.75806605776111e-11	17.6356246833326
MME	-1.91339826707306	8.71076722621302	-7.76407621143059	2.11964681996505e-12	1.92367276779226e-11	17.5423740407532
KCNJ16	-1.27967935776611	8.37342432550296	-7.7591020643295	2.17728399100509e-12	1.97102456276021e-11	17.5159409258538
PLAU	-1.26570810632733	7.67841196656805	-7.74539785913183	2.34424555849049e-12	2.11597721231985e-11	17.443147362134
DCN	-1.16298579079055	6.44115173529586	-7.74175518090187	2.39072210111293e-12	2.15235452638937e-11	17.4238062098502
LOC644090	-1.01381294968746	6.23671429857988	-7.73959231251906	2.41874913332968e-12	2.17416329319721e-11	17.4123238270054
CFD	1.21064243661546	6.35224860402367	7.71581512133993	2.74918807439888e-12	2.44781737512472e-11	17.2861715656022
CCL4	1.25032124489549	7.14486085210059	7.70054486638585	2.98462575969509e-12	2.64548040116404e-11	17.2052292290259
PROS1	1.29087910081643	8.64436947674556	7.66750172182913	3.5647221668601e-12	3.12512120652585e-11	17.0302830517337
PLAGL1	1.19993225287755	6.55483384559172	7.64646846699204	3.99085179928288e-12	3.48624639894238e-11	16.9190696713474
GGH	-1.61497969416653	7.27239065798817	-7.64491655559111	4.02422341164512e-12	3.51231494380344e-11	16.9108684895975
UGT8	-1.15201451074846	6.62105502065089	-7.6370847706384	4.19690260095937e-12	3.65272222351986e-11	16.8694904710215
NEURL1B	1.07593240031345	8.20151594721893	7.63458781448482	4.25348612625055e-12	3.69899552521403e-11	16.8563015595658
BRE-AS1	-1.48579128396388	6.52368337446746	-7.63426395689351	4.26088025556487e-12	3.70393821975117e-11	16.8545910646608
CA2	-1.35688705337597	10.1857164376923	-7.61704947724108	4.67280877899542e-12	4.04093455672392e-11	16.7637101934284
PIGR	-1.62341354503855	8.24876590810651	-7.60977234341967	4.85859844572129e-12	4.19489994990625e-11	16.7253152639254
SLC7A7	-1.71262393379622	8.71031957905326	-7.60150202683103	5.07864747474611e-12	4.37771241315079e-11	16.68169717846
LINC00473	-1.06259788792849	4.23264114786982	-7.54572277148646	6.84380759341594e-12	5.80022738269389e-11	16.3879905275275
SLC13A1	-2.26647983211051	5.88768260899408	-7.53574521773449	7.21830065053584e-12	6.09614205486361e-11	16.3355417844101
FREM2	-1.60786759830062	6.35944680068047	-7.53438240449972	7.27100372981857e-12	6.1382578855942e-11	16.3283800161118
MEST	-1.66369813961875	7.38553914550296	-7.51744015936589	7.95892069897429e-12	6.69291141031415e-11	16.2393884291991
LINC00948	-1.13703890960946	5.01963733254438	-7.5020051849353	8.64158227413861e-12	7.23607202491096e-11	16.1583822974771
BLNK	-1.19218825504893	7.15058485792899	-7.50157735350241	8.66130864907094e-12	7.24978652829463e-11	16.1561378755324
ABLIM3	1.02126705530771	7.80736350017752	7.4591269513958	1.08576283484172e-11	8.96686057424206e-11	15.9336928226891
NDNF	-1.75857470231261	6.80179209408284	-7.44497092275633	1.17063119475178e-11	9.62005612567554e-11	15.8596251090438
COL3A1	1.47658575813241	7.56162705739645	7.43644976661257	1.22485210232937e-11	1.00427669155017e-10	15.8150674986827
FMO4	-1.01952203664644	8.2911872968639	-7.43154480817851	1.25718334498466e-11	1.02922677324377e-10	15.7894284613706
PRAP1	-1.42202662640096	7.46619190207101	-7.43007208702209	1.2670548408723e-11	1.03652457590664e-10	15.7817316262587
ITK	1.05144369486815	4.45213639023669	7.42832761735713	1.27884721699161e-11	1.0457763457982e-10	15.7726153528496
PARM1	-1.0565226563811	8.02375615609467	-7.42298402863586	1.31564987382715e-11	1.07384403949692e-10	15.7446961055941
GK	-1.17469805757112	6.39399319426036	-7.39222113234108	1.54885681789517e-11	1.25473047267871e-10	15.5841234150093
MARC2	-1.05032605434367	8.41880155147929	-7.37048081451545	1.73791838029496e-11	1.39795262284202e-10	15.4708089145881
SLC5A3	-1.18319390709547	7.41120676961538	-7.34877680811676	1.94943275680169e-11	1.56113228238846e-10	15.3578196590669
APOM	-1.45430265007562	8.59034056142012	-7.34617175613674	1.97647478381009e-11	1.58161806979393e-10	15.344267157721
SNX10	1.14035746360322	8.52573539473373	7.33448816707131	2.10239832737558e-11	1.67434105851382e-10	15.2835088609288
DHDH	-1.03325680988828	6.3166056443787	-7.30890858695137	2.4064934027928e-11	1.90044522771974e-10	15.150626562417
SHISA3	-1.21626408469557	4.56399712692308	-7.26523098874802	3.02957156385771e-11	2.35810002314072e-10	14.9241745118316
ZNF667-AS1	-1.10781333198021	6.87170190399408	-7.26356276864862	3.05629917550351e-11	2.37804895243813e-10	14.9155366821742
SLC26A9	-1.04644256319319	5.78251409130177	-7.26218932126721	3.07847911932369e-11	2.39444636673259e-10	14.908425773583
NID2	1.06627844136825	6.65307776532544	7.24179996340129	3.42711439270392e-11	2.64660253422292e-10	14.8029282314263
DDC	-1.78426197657864	7.79175325053254	-7.22555361057669	3.73264684817711e-11	2.86721301349511e-10	14.7189570029098
DPYS	-2.0086124974523	8.41620563556213	-7.17067954655643	4.97786990237306e-11	3.76890891139812e-10	14.4359288758373
LOC100288152	1.43759968394657	7.5379157156213	7.16942659325409	5.01064781958842e-11	3.79240013580453e-10	14.4294772363832
MRPS6	-1.13645216576094	9.5726878487574	-7.15277502368864	5.46708109187351e-11	4.11771039872797e-10	14.3437820998018
SLC7A9	-1.53756548106537	8.29677929260355	-7.14190906683644	5.78686062996027e-11	4.3479764080902e-10	14.2879083794631
RRAD	1.00874836009512	5.88008867130177	7.14014561926073	5.84047488914821e-11	4.38521647883549e-10	14.2788440507016
RND3	1.04647268844059	7.84307985420118	7.08344398444463	7.8526314628442e-11	5.7955310734979e-10	13.9879124755231
FABP7	2.09047476963717	5.05539015331361	7.07275007319375	8.30263846162614e-11	6.1047651357573e-10	13.933157143761
MGARP	1.43401038401764	4.99184163100592	7.06326624501266	8.72300296605215e-11	6.38566282038178e-10	13.8846283268812
GZMK	1.2744013117362	6.86007409485207	7.05508410615154	9.1025346658777e-11	6.65000963748029e-10	13.8427834556158
C1S	1.54697578424362	7.84331486426036	7.05345642730899	9.17995974685986e-11	6.70331726952629e-10	13.8344617923628
AGXT2	-1.79618102998378	8.75448334254438	-7.0534026411316	9.18252932023179e-11	6.70331726952629e-10	13.8341868199617
CEBPB	1.19668908808339	9.91472676615385	7.05215916304283	9.24213374931956e-11	6.74289636818618e-10	13.827830016018
CDH1	-1.04419156282689	7.34643508343195	-7.04620634451739	9.53281551094673e-11	6.93394649224187e-10	13.7974054222675
CD2	1.087555472245	6.81673595828402	7.02829904468228	1.04628519499225e-10	7.57734435196061e-10	13.705951051569
IL17RB	-1.5081429970131	8.21471829189349	-7.01149474574186	1.14169467141063e-10	8.23251961862332e-10	13.6202245138607
SDC1	-1.15827174158875	8.64703358556213	-7.00997801363097	1.15071800849124e-10	8.29482282152771e-10	13.6124914880734
MYADM	1.07602614466678	8.68042636100592	7.00418640217745	1.18582667324769e-10	8.52394197469554e-10	13.5829700005514
ALPK2	1.28217578443861	7.94040765532544	6.96070842262423	1.48546178954882e-10	1.05428350019306e-09	13.3617024860947
ZNF165	-1.0150116130884	4.30297439171598	-6.95762205675919	1.50937492567776e-10	1.06985285239366e-09	13.3460191552369
TSPYL5	-1.06760985718477	7.07809186029586	-6.95701003694985	1.51416185420027e-10	1.07289465938654e-09	13.3429095601081
PRUNE2	1.17841157782152	6.97602302698225	6.94950921837807	1.57406267575044e-10	1.11206372530832e-09	13.304808975848
CD69	1.12662703604505	4.84885367059172	6.94791499648433	1.58709260083652e-10	1.12053808863756e-09	13.2967135032861
RNASE4	1.14209709017185	8.08062252071006	6.94544241929007	1.60751267044374e-10	1.13458537698138e-09	13.2841594118695
ACADM	-1.14656418282762	9.98550088159763	-6.91802837859725	1.85206450628194e-10	1.29620571490075e-09	13.1451063785493
GK3P	-1.04202617004993	5.37354519050296	-6.89045425764996	2.13507132400006e-10	1.47945070239671e-09	13.0054967039539
GPNMB	1.22728314390319	6.72438798686391	6.87722998710797	2.28555983807049e-10	1.57616282591014e-09	12.9386328449888
CCL18	1.18549558735717	5.51720063659763	6.84349200070298	2.71861165702932e-10	1.85238567719675e-09	12.7683196014111
NOX4	-1.43365060292676	6.03887431905325	-6.829139382337	2.92654647650086e-10	1.97973875045766e-09	12.6959847626731
COL6A3	1.41871389774388	7.70496599662722	6.79417993390049	3.50103974929013e-10	2.34783260238862e-09	12.5200943418508
C11orf54	-1.10126181290616	8.54802977798817	-6.78650009651535	3.64144483490943e-10	2.43595447807009e-09	12.4815122367851
SCGN	1.29621391826126	6.48778451642012	6.76328953271231	4.10045922917666e-10	2.72449659860667e-09	12.3650327750233
FBLN5	-1.28557812594537	8.61704202544379	-6.75185630179684	4.34711395836626e-10	2.88131024347912e-09	12.3077264851761
RBP7	1.28309223674029	7.15059400180473	6.73779954521244	4.67051393871686e-10	3.08621632068889e-09	12.23733408158
SULF1	1.15533846999253	7.07640419485207	6.73375500832904	4.76788767653664e-10	3.14480169807263e-09	12.2170931939962
ATHL1	1.26565034803091	7.33615857485207	6.69366913498783	5.84807639094383e-10	3.82349777081817e-09	12.0168006797757
CKMT2	-1.09107738742733	5.48240193781065	-6.64606900825164	7.44758352083654e-10	4.80399087161735e-09	11.7797183440228
COL5A1	1.06236945855339	6.3428184747929	6.63036187057716	8.06472675150677e-10	5.18200572929162e-09	11.7016676806333
GPR183	1.12566212154156	5.78340265470414	6.61707693054874	8.62587473377572e-10	5.51964218336818e-09	11.6357242666633
ACKR1	1.16923579169446	6.50269621926036	6.5888741754716	9.94791182376965e-10	6.31336701734783e-09	11.4959493566759
C5orf46	1.25731890778798	5.43783156529586	6.55255870159045	1.1948009440828e-09	7.51662395211182e-09	11.3164055099181
KCTD3	1.04704931372533	6.52310943659763	6.51998450039626	1.40763129327767e-09	8.74378887683152e-09	11.1557824761442
SULT1C4	1.13559522854591	4.96094785502959	6.49073404207983	1.63033466676441e-09	1.00293371801468e-08	11.0118938404609
GIMAP6	1.04371047496127	6.67771942091716	6.45253806225313	1.97410087009817e-09	1.19840707151964e-08	10.824496991191
DSP	-1.55211892854136	8.1499236485503	-6.42383644770241	2.27852983986049e-09	1.37282373823982e-08	10.684054975494
PNMAL1	-1.1211298648625	6.23846714840237	-6.39104678736741	2.68317765749483e-09	1.60015227197447e-08	10.5240057097012
SLC16A9	-1.98286679216554	8.89705324704142	-6.38405115381344	2.77826411818047e-09	1.65503524663218e-08	10.4899144685122
CCL20	1.45098336240045	5.91586869349112	6.36073327287582	3.11980666412869e-09	1.84680955453916e-08	10.3764221075202
BGN	1.03241430184061	8.67314555934911	6.3579043218913	3.16395762100088e-09	1.87141049781899e-08	10.3626678646017
KDR	1.21190125425073	7.71098038195266	6.35566054544554	3.19941287231362e-09	1.89083205068447e-08	10.3517609960513
HSPA6	1.03559573167769	6.31988531476331	6.33270594732852	3.58536871702769e-09	2.10571126114775e-08	10.2402961912792
TMEM200A	1.26763441840796	6.90729626692308	6.3246188226471	3.73198258571166e-09	2.18648135581711e-08	10.2010766602199
AOX1	-1.37957748530242	7.77137734792899	-6.27459206878149	4.77936087755236e-09	2.76495539520488e-08	9.95905608392639
KL	-2.07826619634975	8.29383031650888	-6.24671663951044	5.48339028092897e-09	3.14861977335585e-08	9.824644428947
SLC44A4	-1.06661999566818	6.38337222005917	-6.24414949971644	5.55314005654439e-09	3.18368267896246e-08	9.81228214787428
ALDH8A1	-2.09981565637016	8.33584105207101	-6.19779253993373	6.97386696693844e-09	3.93400764660397e-08	9.58951778736567
SMIM3	1.07794246766898	7.14297892295858	6.1921773637733	7.16857159629079e-09	4.02980917305505e-08	9.56259553599431
ENPP2	1.5279181005613	9.41458768857988	6.16066601107644	8.36456621745223e-09	4.6730215911432e-08	9.41175918240217
ANXA3	-1.18808926809542	5.71810446011834	-6.14037357533148	9.23645841913849e-09	5.12048823881272e-08	9.31484741414952
CHRDL1	-1.03971275607312	5.8745914591716	-6.13475698351718	9.49317823882111e-09	5.25607981548024e-08	9.28805491792379
CTD-3092A11.2	1.01074377727297	7.15914482550296	6.0711790961407	1.29359707522061e-08	7.03277706925108e-08	8.98571778568581
UGT2B28	-1.29564507931588	9.41233667035503	-6.05266883518732	1.41511101470012e-08	7.66453574595206e-08	8.89802340042522
CYP24A1	-1.03458629335192	4.2821389143787	-5.99915690734337	1.8330190244438e-08	9.79328743037405e-08	8.64534974092706
FMO1	-1.5840977694203	9.02295546047337	-5.95985768725115	2.21496188316238e-08	1.17325794075338e-07	8.46059377827263
BHMT	-1.58394646610355	10.9539011997041	-5.92470272927587	2.62215078772835e-08	1.37415423904815e-07	8.29590760584756
NTN4	-1.20574586829041	7.99800195982248	-5.92145009580273	2.66334402632796e-08	1.3933812888646e-07	8.28069857919566
LOC102659288	1.43740305466441	4.08343878946746	5.8669561578684	3.45582168770009e-08	1.7838465512624e-07	8.02660583245991
GIMAP7	1.01733598926795	5.84099944538462	5.85511861401191	3.65638122388833e-08	1.88333204143858e-07	7.97158987381181
AEBP1	1.05459117674084	8.00482860183432	5.81236468067382	4.48042117072012e-08	2.27958270748998e-07	7.77342710728111
SERPINE1	1.29416595216409	6.97745226313609	5.75365839839538	5.91497052705131e-08	2.96320659932453e-07	7.50271690131918
REG1A	1.45592434831429	5.96518947121302	5.71653104016934	7.04532641691068e-08	3.47991556185638e-07	7.33235393655732
BEX2	-1.11727411554135	8.31157417	-5.6859195304141	8.13426709353725e-08	3.98415335090377e-07	7.19238526492471
FAM110C	1.14123969081516	7.60222136372781	5.67053305137611	8.74222859114415e-08	4.25881255146537e-07	7.12220220051735
SLC27A2	-1.61281573236291	7.58002862328402	-5.4580555325881	2.33908969005465e-07	1.07310695229753e-06	6.16493415792939
TSPAN1	-1.02247673722049	9.43118612810651	-5.40684182864195	2.9558513106136e-07	1.33735905307202e-06	5.93760509973072
THBS2	1.16540903825197	7.31079735976331	5.37070954005938	3.48382691986739e-07	1.55897474938641e-06	5.77803491557462
BHMT2	-1.09787677567656	8.02672470242604	-5.32933264820453	4.20193798437309e-07	1.8478628170921e-06	5.59614000270405
VMP1	1.15587466829771	8.06919271390533	5.32575766331595	4.27036358305163e-07	1.87566841840568e-06	5.58046639846699
PODXL	-1.00662764110036	10.1751228291716	-5.26599917669409	5.58883336219143e-07	2.40884947501778e-06	5.3194731255475
PRIMA1	1.23547208401218	6.37727080532544	5.13763406681446	9.90132348327751e-07	4.09557323222333e-06	4.76533714508294
LOC100130232	-1.07889077899604	6.42760699766272	-5.07538971616973	1.30258407502251e-06	5.28403064079007e-06	4.49989006427877
ACSM2A	-1.45360740670275	7.85387027573965	-4.9768831426108	2.0021940612781e-06	7.86565859994848e-06	4.08423967366515
MRC1	1.00816273868205	6.90088800585799	4.82979313752243	3.76771157200664e-06	1.42185476438187e-05	3.47395825137499
RBP4	-1.04382905030707	6.68154340325444	-4.7454179771973	5.38580318867624e-06	1.988816204768e-05	3.12962576113938
SPOCK1	-1.17093104491827	7.81421069846154	-4.66309332274121	7.60290625387139e-06	2.7402352200621e-05	2.7977890589686
ACMSD	-1.12663177613762	7.64303768106509	-4.56063153302401	1.16140529288199e-05	4.0707462305061e-05	2.39058696781958
LOC100506498	1.01674602954276	5.88957152230769	4.43470144731091	1.93860983830704e-05	6.51033769210618e-05	1.89912552292422
CTGF	-1.09880820985912	9.79330083005917	-4.43184253737475	1.96107638589749e-05	6.57966347384944e-05	1.88808532810534
FGG	1.32528709829242	4.51486898118343	4.2431547800185	4.14978915714928e-05	0.000132282547341249	1.17117695932905
PDZK1	-1.02798448923696	9.93495467142012	-4.16431325809774	5.6394350481531e-05	0.000175732229864307	0.878597724169099
SFRP2	1.06664866345926	5.78402091360947	4.07641204031178	7.90237772344286e-05	0.000240949435158638	0.557355185866947
HLA-DQA1	1.24578489198604	7.01332664683432	3.93206357294924	0.000136059344741235	0.000398516035577805	0.0413794037669293
CUBN	-1.05707396352305	8.80777621550296	-3.92120744654543	0.000141657209076005	0.000413625297374839	0.00316350180038505
PROM1	-1.26089581647622	7.47682119556213	-3.87392909539092	0.000168696431011207	0.000486541358166846	-0.162293263739275
BBOX1	-1.22436315683487	10.0458329076923	-3.80560146749345	0.000216581952910881	0.000612413895055133	-0.398597012062199
MGAM	-1.02816780822262	7.31489486733728	-3.48603759766297	0.000668409247221951	0.00173358891356379	-1.45844750638477
