# Supplementary material for: LGALS1 was related to the prognosis of clear cell renal cell carcinoma identified by weighted correlation gene network analysis combined with differential gene expression analysis
Source: Front Genet. 2023 Jan 12;13:1046164. doi: 10.3389/fgene.2022.1046164 (PMC9878452; doi:10.3389/fgene.2022.1046164)
Supplement: Supplementary file 10 [file Table7.XLS]

id	logFC	AveExpr	t	P.Value	adj.P.Val	B
PRR35	-6.98212034650009	-2.94371312001731	-48.4856650418025	6.84604198823444e-212	1.00527280555234e-207	474.271799669942
TMEM207	-6.87033027001717	-3.17286746871495	-45.5686631692312	5.8450648485442e-199	4.29144661180115e-195	444.634784496774
TMEM238L	-5.78968895592714	-2.65620228368681	-45.1052809882048	7.29541795890535e-197	3.57086391028554e-193	439.829034972037
ATP12A	-7.07525043648219	-2.62816235232094	-44.3491506756361	2.03522423741323e-193	7.47130817554397e-190	431.929176183806
GP2	-6.45826415206492	-2.84082150170208	-42.2015104447989	1.83859117076352e-183	5.3995745502983e-180	409.097476949481
C4orf54	-6.20760738660016	-2.97824244219026	-40.891933844565	2.87378883855498e-177	7.03311921755689e-174	394.889247954705
ELF5	-7.43187832881874	-2.15897301719993	-40.215516111679	4.94488190995506e-174	1.03729494236829e-170	387.465896099192
AQP2	-13.4298713284776	-0.722871305310881	-39.6505726147392	2.60330887173088e-171	4.77837343406202e-168	381.221998020739
MUC15	-8.94570852129571	-1.9832357922074	-38.2310290303888	2.1325915685563e-164	3.47944162140897e-161	365.357916883266
SLC9A4	-8.5089189453734	-2.02121312272082	-37.6414883868209	1.70368849070664e-161	2.50169617975364e-158	358.696783720853
UMOD	-13.9505916988704	0.0112319678928032	-37.1607009803715	4.09146471861883e-159	5.46173344801808e-156	353.233268427703
MFSD4A	-4.82959794354698	3.8634322453425	-37.0793503141549	1.03716803763189e-158	1.26914795538222e-155	352.30607651812
ACP3	-5.81405614114511	0.257660354902139	-36.9060170929325	7.54610636660854e-158	8.5236173759446e-155	350.327876653357
FXYD4	-9.95221375058087	-1.66997320479187	-36.8285895707949	1.83323791264321e-157	1.92280467923235e-154	349.443061752853
HRG	-8.21712274675286	-1.94901714935076	-36.7432668833646	4.87954270481248e-157	4.77674700516443e-154	348.467197686148
ESRRB	-6.28120675026114	-0.313792217418742	-36.7099058661107	7.15677509274418e-157	6.56813034136597e-154	348.085401459489
HS6ST2	-7.35417886273331	-1.17817281215325	-36.373214388076	3.44064681066107e-155	2.97190928045572e-152	344.224804519308
GPC5	-5.8665946955639	-1.75852108031428	-35.8172820872931	2.11991117579909e-152	1.72937642807966e-149	337.821215152615
TFAP2B	-7.67590908225603	-1.74926444491729	-34.5331802284696	6.73617578890238e-146	5.20600027811803e-143	322.894508705849
CA10	-6.91763986895643	-2.42890670338489	-34.2532249817286	1.80526422792652e-144	1.32542499614365e-141	319.615741680496
TRPV6	-5.37760800649407	-1.07924232575479	-34.1580430873856	5.53263075018659e-144	3.86862618741619e-141	318.499041412885
RALYL	-6.87333592177024	-2.4800989188469	-34.1036246922392	1.0500429197129e-143	7.00855919684739e-141	317.86014727329
KNG1	-11.0811130543875	-0.25377142267179	-34.0505653435002	1.96185100323417e-143	1.25251391876046e-140	317.236899890003
PIK3C2G	-7.11526820641727	-2.25811567080806	-33.9639763498114	5.44438727612915e-143	3.33105761511169e-140	316.219152318885
CDKN2A	4.84317076792549	1.94245817613374	32.7118614030386	1.52813673845549e-136	8.97566394699218e-134	301.413636397902
SPAG4	4.09787377428078	4.82538094642839	32.6942404273785	1.88540363085788e-136	1.06481795828912e-133	301.204127633847
DUSP9	-8.20456660454333	-0.69515130836787	-32.5191066036385	1.52398970609316e-135	8.28824623861927e-133	299.120145971545
SIM2	-4.37038529700111	0.918220045465336	-32.4190050218511	5.03869513550634e-135	2.64243569177768e-132	297.927632890973
SLC12A1	-10.9093097980285	1.26375979756169	-32.206404942212	6.40788475452764e-134	3.24459930122358e-131	295.391658445386
VGLL1	-5.28198588586096	-3.17989099892708	-32.1738533561634	9.46190417957286e-134	4.63128669909493e-131	295.002982207945
KCNJ1	-8.76517131386304	0.795012081407746	-32.0494972240865	4.19778314060423e-133	1.98839508505266e-130	293.517189009793
TYRP1	-6.60834880288261	-2.19609989345443	-31.8824326900501	3.11375696963041e-132	1.42882522943915e-129	291.51879002175
ATP1A1	-2.81987734705515	9.62049455895828	-31.7879834506167	9.67810906940871e-132	4.30646525985447e-129	290.387832742348
NELL1	-7.82520183046605	-1.88013125571909	-31.5930580757364	1.00778853997009e-130	4.35246085909435e-128	288.051109351481
GABRA2	-7.3893608916948	-2.17306630536246	-31.5655382380582	1.40331541257591e-130	5.88750957664705e-128	287.720923279724
CA9	8.75741376780944	6.13803587141155	31.3760515549267	1.37404637295797e-129	5.60458248347632e-127	285.445554116608
GABRD	5.54009023290495	2.87227413335876	31.2304513032939	7.94908088085866e-129	3.15471090958185e-126	283.694961019256
KCNJ10	-7.13213707704732	0.42165197677057	-31.1569089728497	1.93051273535037e-128	7.4599076331276e-126	282.810017901862
CLDN16	-6.9146386064804	0.0981054131899152	-30.6177940392389	1.30868319830746e-125	4.92736002152482e-123	276.308325589636
COL4A6	-5.61055896750336	-0.626857444866364	-30.555732761299	2.77612437895848e-125	9.97319616028143e-123	275.558273423001
IRX2	-5.51288982583966	-0.336201128239024	-30.5554791541165	2.7846706794575e-125	9.97319616028143e-123	275.555207747813
IRX1	-5.3775105105962	-1.08341844371911	-30.4267324707882	1.32666511862379e-124	4.63827395282659e-122	273.998190341538
RANBP3L	-5.99955457648082	0.0234940475138121	-30.0659134419425	1.06162639249314e-122	3.62533068543472e-120	269.627355371732
CLDN8	-9.6022543852388	-1.67819820941658	-29.6540025071353	1.59989793180387e-120	5.33929573422909e-118	264.625073967642
BSND	-8.49507848040417	-2.1440171424735	-29.5422131431704	6.25425583328077e-120	2.040833170131e-117	263.265275649735
OVCH2	-5.68343869437683	-2.09565559232929	-29.4428431128218	2.10288154651635e-119	6.71276361501002e-117	262.055772853952
PTGER1	-5.70800254828734	-1.94635815823207	-29.4380017550769	2.23090397320093e-119	6.96991360478349e-117	261.996826892978
KLRG2	-5.44845828832589	-2.22055472756418	-29.3062166354557	1.11534490840423e-118	3.41202596562661e-116	260.391628727845
SIAH3	-4.5980714419287	-2.2365632888624	-29.0722742267678	1.94732940624656e-117	5.83562959210703e-115	257.539090120558
CALB1	-7.39485267806302	-0.104148544334666	-28.8574117355108	2.7014616655157e-116	7.93365261928652e-114	254.91589892606
ERVMER34-1	-5.48766451351041	-1.00183652743668	-28.6955295500055	1.96335418536971e-115	5.65292016822918e-113	252.937512790157
NAT8L	-6.22101111220982	-0.0499684837023944	-28.3939052042115	7.94153393872541e-114	2.24256700685084e-111	249.246886058624
NHLRC4	-3.41966907192668	0.494280767067196	-28.2097609275609	7.62270852076701e-113	2.11192173431968e-110	246.991010493186
NRK	-6.69218495700258	-0.486089053398684	-28.2049944285609	8.08248138831656e-113	2.19783623529704e-110	246.932591669816
SFRP1	-6.84146920297032	2.61720619661401	-28.1333617389618	1.94924014477424e-112	5.20411677924818e-110	246.054494776099
TREM2	4.44541599558984	3.71208455655896	28.1215308616816	2.25435214406998e-112	5.91123337205779e-110	245.909439798317
SIGLEC8	5.07078443088769	1.94014827479987	28.0773584066663	3.8802215585046e-112	9.99599532720729e-110	245.36778403769
DDB2	1.98869330527889	5.42479071067461	27.9781844123836	1.31375425410015e-111	3.32606335641493e-109	244.151285544367
STC2	4.7328103794673	6.19135600283446	27.8782811141309	4.49058445238236e-111	1.11762274743699e-108	242.925295750111
NDUFA4L2	6.58740974566106	9.25849779978846	27.7307526684933	2.76042879374304e-110	6.75568940122047e-108	241.113888615122
MCCD1	-6.41951871204558	-1.84172898028422	-27.5048572055694	4.46197671121378e-109	1.07409288569612e-106	238.338106576284
ADGRF3	-3.34636573982502	-0.260993150612239	-27.4173504641104	1.3121493608499e-108	3.10767761527741e-106	237.262160357227
SCNN1G	-8.79087135110771	-0.304802234910134	-27.1197382241473	5.15651182671548e-107	1.20187650259508e-104	233.600205301477
ADH1C	-5.91738429855885	-0.952229517450594	-27.0140287008968	1.90137713838323e-106	4.36247217187803e-104	232.298577050999
NOL3	3.31091765424611	6.19075376338441	26.9854997963345	2.70425194362023e-106	6.10911316001838e-104	231.947213916417
SLC12A3	-8.00503936700782	0.291279087269518	-26.9745576756669	3.09546050505345e-106	6.8869306145765e-104	231.812441514337
NR0B2	-6.65890711580387	-2.4448296219714	-26.8480438145342	1.47678752079107e-105	3.23658924705912e-103	230.253842781592
HILPDA	4.83968392758718	6.76015576185542	26.8258983003475	1.94146543338219e-105	4.19242329761531e-103	229.980954786984
CDCA2	5.05997343015173	3.39659772654604	26.7454375147225	5.24654318504129e-105	1.11652521926299e-102	228.989320610011
LILRB1	3.08577070462067	3.42255481631438	26.7099674926962	8.13269798840049e-105	1.70600767516675e-102	228.552095948902
MTURN	-3.12468374898155	5.15847879505923	-26.6691302166154	1.34718044405382e-104	2.78619685077272e-102	228.048654636163
ARHGAP22	2.93684590812791	2.49551889908727	26.6132352942824	2.68831172993067e-104	5.42359798028549e-102	227.359486445868
FECH	-1.87394194003672	4.99037170140681	-26.6129956887756	2.6962861111471e-104	5.42359798028549e-102	227.356531942967
FAM3B	-5.56018054050637	-0.461096388420873	-26.5960155706073	3.32604217499971e-104	6.59994639158051e-102	227.147150167617
SCARB1	3.91869335201033	7.16986142294357	26.5844685276886	3.83639449121732e-104	7.51114889453802e-102	227.004757921922
SOST	-5.62226969197674	-2.6409169720171	-26.4566295732997	1.86386803837147e-103	3.60118924676929e-101	225.428012184869
EHF	-6.80111985340948	-0.17207829520492	-26.3928973465885	4.09960806065794e-103	7.81800581333782e-101	224.641749349625
TNNC1	-4.13087015538532	-1.14520037066732	-26.33658540843	8.22732633574372e-103	1.54884692197514e-100	223.946924545585
GGT6	-7.44677731504812	-0.30688189946744	-26.2722350029017	1.82393858033532e-102	3.39021697641061e-100	223.15279659562
HSPA2	-3.75525540498548	4.25248224949457	-26.1607033015037	7.25084073509519e-102	1.33089181692672e-99	221.776134636118
PRR15	-4.59951150717751	0.461379292219465	-26.1551341409062	7.76821705876581e-102	1.4076416754068e-99	221.707384050426
AP006333.1	-4.39771663543189	-1.33611729317765	-26.1541777839539	7.86070671365822e-102	1.4076416754068e-99	221.695577859092
AQP6	-7.7199333970055	-1.05116737358863	-26.0496196232109	2.86752016349575e-101	5.07309229888814e-99	220.404663926055
CXCR4	3.0065865179684	7.12892642310682	25.9625047720482	8.43100499650496e-101	1.47381996867475e-98	219.328897848046
AC007906.2	-4.30957773805463	0.476354152436232	-25.9390483033663	1.12721512353547e-100	1.9472972792935e-98	219.03920642158
CLCNKA	-7.47911841212092	0.430893646665646	-25.9080102481348	1.65542614105981e-100	2.82654389015375e-98	218.65586118801
SLC1A4	1.97563403484337	4.91223059438178	25.8887567346803	2.10110568414798e-100	3.54627998460103e-98	218.418053444244
TMEM52B	-5.98608591541741	1.51684299929657	-25.8736925590064	2.53197775031985e-100	4.22495014610189e-98	218.231983990094
CLUL1	-3.56856472643582	-0.49178553730467	-25.8356933413961	4.05341959456159e-100	6.68768689062274e-98	217.762603350485
SLC4A9	-6.02658428384621	-1.53179602963596	-25.8196134906659	4.94656773801682e-100	8.07060007389322e-98	217.563969460975
HYKK	-1.97082499027168	1.52323245741456	-25.6757490046505	2.93870443823005e-99	4.74197098582088e-97	215.786577563066
ARMH4	-3.79891266800059	2.16085975176012	-25.6705619586266	3.13372258795746e-99	5.00169374799644e-97	215.72248591945
GAL3ST3	-5.09396819282373	-2.10599082206928	-25.6645283208344	3.37691288937148e-99	5.33189127607858e-97	215.647933069122
COL26A1	-5.19934812901403	-1.74433135073909	-25.6293110896818	5.22377865001022e-99	8.16020911667554e-97	215.212768370113
AGAP2	2.76457569995612	2.37923783734477	25.5497325898674	1.40005211721464e-98	2.16403845149261e-96	214.229368601124
PLPPR1	-6.5985022138115	-1.23938791618231	-25.4631151313984	4.09475635727448e-98	6.26327107814775e-96	213.158864877273
WNT9B	-4.09003059351139	-1.01884506746426	-25.4241221292435	6.6384060852558e-98	1.00493149439068e-95	212.676913517086
SAP30	2.43718389885369	3.81589807792256	25.4003784593185	8.90926754739999e-98	1.33493555781655e-95	212.383432347704
SLC2A12	-4.38152188289753	-0.0737753686979838	-25.3935094870577	9.70082104931912e-98	1.43885713422426e-95	212.298527661277
TMEM213	-9.41432226243625	-0.195128673939562	-25.3166620378247	2.5141688021571e-97	3.69180546908749e-95	211.348603587883
MAPK4	-6.19393827323852	-1.54431094533598	-25.2860468664474	3.67427480114378e-97	5.34188625544508e-95	210.970143699464
RASL11B	-5.32780307789676	0.261452968801908	-25.2644487879212	4.80197518453193e-97	6.91296113820264e-95	210.703145053046
CLCNKB	-7.93174997014698	0.84325471787933	-25.2101738933586	9.40927524514869e-97	1.34141551164819e-94	210.032167949457
FAM169A	-4.28432878777167	0.0545220014244203	-25.1997878095858	1.07019066139151e-96	1.51102689152625e-94	209.903765740122
SERPINA5	-7.00018883630301	2.04063510222032	-25.1108018747702	3.22450449202187e-96	4.50939275817611e-94	208.803598487799
CASR	-7.28485688797092	0.222726776014667	-25.1055164593203	3.44282387896915e-96	4.76928545648896e-94	208.73825065657
ARHGEF39	2.58016574078176	2.17683715886664	25.0612894268578	5.95657266030799e-96	8.17442177046379e-94	208.191427630391
KLHL14	-4.18791368020937	0.606877611388046	-25.0018590941176	1.24431449419756e-95	1.69180685488861e-93	207.456608577953
ITGAX	3.55364525169625	4.38351960156951	24.972667710587	1.7868211652777e-95	2.40712678815943e-93	207.095667003899
CLDN19	-6.98357620421907	0.0998467790768903	-24.9480655483409	2.42397312857486e-95	3.23578376545393e-93	206.791465843582
SCNN1B	-6.46509751671691	0.764800761651343	-24.9367068532339	2.79047591178043e-95	3.69147281879133e-93	206.651016620149
PIK3R5	3.04413122973649	3.61853726270326	24.9309060345346	2.99852435386486e-95	3.93127960822782e-93	206.579289781531
ST8SIA4	3.53233960981746	5.19215730685557	24.9269951511478	3.14747482346369e-95	4.0830496976106e-93	206.530931808598
APOC1	5.0005312599271	5.31417140242812	24.9264225108812	3.16989693222289e-95	4.0830496976106e-93	206.523851120252
DBT	-1.55269904993846	5.10060757968962	-24.8785356285356	5.73921147941004e-95	7.32822446640495e-93	205.931725410994
GRM1	-4.2291002163617	-1.48103581680484	-24.8114515634862	1.31830905573765e-94	1.66879742883203e-92	205.10221069675
ATP6V1G3	-6.8675145466183	-2.62313851101719	-24.7778109092497	2.0004739424153e-94	2.51068028807062e-92	204.686229348034
ERMP1	-2.39174524178475	5.77623485090915	-24.7521280140357	2.75046441140205e-94	3.42269656076507e-92	204.368647777279
CALCA	-5.7276427650609	-2.68359075567688	-24.7312044532181	3.56497025568075e-94	4.3989935491106e-92	204.109917086115
NETO2	3.31767529258653	5.52697525312655	24.7000638285688	5.2446147883122e-94	6.4176602959647e-92	203.724846492051
SLC16A3	3.19337511039166	7.52489091793506	24.6258005162022	1.31685966683324e-93	1.59807994609746e-91	202.806541076318
MFSD6L	-4.58126338567902	-1.80878734268005	-24.5581640568893	3.0456865123208e-93	3.66580825794415e-91	201.970186429907
COBLL1	-2.49970622350527	6.14047088443389	-24.5539623470044	3.20853308673723e-93	3.83041462159752e-91	201.918230780612
TMEM45B	-4.50847915211366	1.52920668564089	-24.4230646625007	1.62564485506122e-92	1.92507814933217e-90	200.299666672815
EGF	-6.31377828320332	2.47337258150599	-24.3149092255019	6.2126729413638e-92	7.29815115767888e-90	198.96238269595
CD1D	2.47769894425645	2.75658109060966	24.28812589162	8.6588599197628e-92	1.00910078620474e-89	198.631234270638
VIM	2.63340718291645	11.1360931562755	24.2774595077462	9.88280389334429e-92	1.14267001866037e-89	198.499357043285
GCGR	-6.5751297135138	-2.07748207894374	-24.2485713658665	1.41380417687736e-91	1.62189847916149e-89	198.142194332833
COL5A3	3.45390833813046	4.58647337635537	24.2446125430784	1.48490933393173e-91	1.69026423716694e-89	198.093249446876
PRRG2	-3.53622364911123	0.41743034968432	-24.2259122936245	1.87225124440616e-91	2.11477979022e-89	197.862051008708
SLC4A1	-8.22483158795246	0.350562960071767	-24.214293966482	2.16224718451716e-91	2.42369753110305e-89	197.718410832101
FGF9	-7.09480529812999	-1.32274549606146	-24.2052215541191	2.41958875906703e-91	2.69160919228336e-89	197.606247350272
HEPACAM2	-7.29077705584293	-1.94326695504323	-24.1798675309103	3.3129797565743e-91	3.65772892823587e-89	197.29279657681
FER1L6	-4.55451664052557	-1.64095158251719	-24.1582749190983	4.32958816457175e-91	4.74445317974415e-89	197.025853415815
OXGR1	-4.98685358176758	-1.90558091844235	-24.154111890683	4.55884593114404e-91	4.95867360391993e-89	196.9743877045
PLA2G4F	-7.35046984390102	-1.48358219101073	-24.1132421658982	7.56553930454637e-91	8.1685572902911e-89	196.469143706695
DMRT2	-7.33277304507255	-1.66329900347092	-24.0545776800693	1.56527897310335e-90	1.67770484971165e-88	195.74395143976
ANGPTL4	5.59800009817619	8.46150559770238	24.039909295619	1.87732271963352e-90	1.99758020399265e-88	195.562632477406
HSF4	5.23865031914869	4.78641588005307	24.0263998682368	2.21946019735213e-90	2.34464413941861e-88	195.395642251525
PIP4K2C	-1.45021552526148	5.4318095234253	-24.0016359799915	3.01665086167374e-90	3.16403580377266e-88	195.089542196577
HS6ST1	-1.97893790521612	5.17519156060145	-23.9379790996321	6.63903153950191e-90	6.91400986709547e-88	194.302737910051
WNK4	-4.54858283726806	2.269856122258	-23.9143088925749	8.90190364757559e-90	9.20532064514084e-88	194.010188498217
NUPR2	-5.23733733687384	-2.69014478401545	-23.8492552611535	1.99315036544552e-89	2.04667272490923e-87	193.206213826625
TMEM164	-1.51592865149358	4.79944161066034	-23.7918765387295	4.05762111141684e-89	4.13764641666978e-87	192.497153839235
FABP6	6.00848494186567	2.71306747496001	23.7842008785598	4.46240598772409e-89	4.51903238094762e-87	192.402306282031
FOXI1	-8.05958139219609	-1.88012954913848	-23.783455074103	4.50382729193554e-89	4.52973972293024e-87	192.393090493429
FAM81A	-2.73318008698097	1.71538945550594	-23.7490700252911	6.89570089889891e-89	6.88819537411099e-87	191.96821180016
SLC4A11	-3.95179691012889	1.03365849521882	-23.7402399233538	7.69279320666874e-89	7.63249834099485e-87	191.859106528147
GSTM3	-3.43760034349432	4.79737625564609	-23.7292295233516	8.81695614587341e-89	8.68913986885941e-87	191.723063605558
EPB41L4B	-5.31633803964727	-0.0237451373342331	-23.7143544756365	1.06009051461733e-88	1.03775794110939e-86	191.539273656171
SLC26A7	-6.4610978337907	0.649495253544736	-23.7100174157117	1.11860033057032e-88	1.08778326186057e-86	191.485687610461
CD300LF	3.12649289996335	1.8123260341412	23.7065032105555	1.16836925173187e-88	1.1287061902915e-86	191.442268544937
VTCN1	-6.16023283064018	-0.133670338995539	-23.6807062378733	1.60825621660291e-88	1.5435055087972e-86	191.123547276467
ABCA4	-4.33709374007838	0.0194970846229338	-23.6641985986044	1.97312708296949e-88	1.88138948612493e-86	190.919603222182
SLC15A2	-3.58621191948461	1.93568405966933	-23.6404095273981	2.64922886071532e-88	2.50975978004798e-86	190.625711230094
EPN3	-5.71326291800861	-0.805562724663902	-23.6341551911929	2.8626050988573e-88	2.69451879946286e-86	190.548446816724
TNNT2	-4.91647772239884	-1.51564239790459	-23.6252762385992	3.19536529952594e-88	2.98858242409165e-86	190.438760131481
SLC13A2	-6.47636419120525	-1.06894939616801	-23.6207454260743	3.37980032503261e-88	3.14107518815056e-86	190.382789163924
FCGR3A	3.59054786838209	6.4037482906072	23.5560895474359	7.52735457641105e-88	6.95167764779999e-86	189.584121921422
COLGALT1	1.71745095316474	6.83858745272915	23.5336935575127	9.93319591510558e-88	9.11619055108814e-86	189.307497379812
FAM167A	-4.27087384104053	1.17562193678885	-23.5242775913624	1.11616110735739e-87	1.01799439133142e-85	189.191199648859
PARVG	3.01565056513874	3.77801399034022	23.4864756642889	1.78242459206571e-87	1.61562485863536e-85	188.724326468724
RASAL3	2.74893906374057	3.62568770691291	23.4748102374768	2.05939737810687e-87	1.8552264478602e-85	188.580260025645
ATP6V0A4	-8.61658380271224	-0.0828127144413634	-23.4505974109821	2.7793028412158e-87	2.48849286100078e-85	188.28124652379
LAMA4	2.82912858640033	6.94912291626697	23.4344623446192	3.39384965511242e-87	3.02032050519216e-85	188.081997235403
CCDC181	-3.52196980180916	-0.161826375302539	-23.4231343421962	3.90481422993954e-87	3.45411398508628e-85	187.94211388295
GPC3	-4.76369235278297	2.59682426476829	-23.4021930483651	5.06048751229019e-87	4.44959273236342e-85	187.683530664705
PROX1	-4.44557346563502	0.950579478105022	-23.3708100080461	7.46302706151841e-87	6.5215155516475e-85	187.296036079376
MPP7	-3.24646123185026	2.90741413905229	-23.3703494746544	7.50569414484083e-87	6.5215155516475e-85	187.290349965313
ENPP6	-4.36393660653857	-0.212815730480001	-23.3583239001478	8.71043648954477e-87	7.52376761249855e-85	187.141874787323
FAM78A	2.43442607749683	3.54170717527574	23.3519511088479	9.42538465831809e-87	8.09370458027736e-85	187.063194088808
CD300A	3.03280909538857	3.86516868725655	23.3133330567506	1.52017256590468e-86	1.29030561278344e-84	186.586428108997
HK2	3.6620383547646	5.86645540652045	23.3133327920118	1.52017754706847e-86	1.29030561278344e-84	186.586424840773
TMPRSS2	-6.98630769789422	0.581259407697158	-23.2940977548481	1.92879605063537e-86	1.62772650617987e-84	186.348972184417
RHCG	-8.39385840672576	-0.44746005150728	-23.2851717020481	2.15409024857496e-86	1.80746635486142e-84	186.23878574434
TRPV2	2.03993759904994	4.27869205726687	23.2737983377134	2.47967214790535e-86	2.06883555794558e-84	186.098392403584
TNFAIP6	6.0527693463838	4.08177734977964	23.1983667895347	6.30644501227983e-86	5.23185528589362e-84	185.167366535716
FOLR3	-4.66562856666309	-1.95614236506545	-23.1395463923463	1.30570867206195e-85	1.07713630003133e-83	184.44149733267
ODF3B	3.55391838468288	3.91078621374225	23.1365505321111	1.35501061661317e-85	1.11156289912557e-83	184.404530291216
PRDM16	-4.29296068237913	1.40112848679581	-23.0948374806039	2.2701165227808e-85	1.85191061225073e-83	183.889850062777
ABHD17C	-2.12848865729974	3.07849420696484	-23.0686184919026	3.13976718438926e-85	2.54720117876088e-83	183.5663764997
SIGLEC10	3.22573887441972	3.31100202678211	23.0660385600536	3.24157708663928e-85	2.61534713957204e-83	183.534548253601
ADGRF1	-7.64485285597348	-0.113669895927876	-23.0571328708017	3.61905548904788e-85	2.90394594541962e-83	183.424681923839
RHBDF2	1.92922178838901	5.43795246286921	23.0532688803351	3.79621796034598e-85	3.02954698531089e-83	183.377014149315
SLC15A4	1.77261319460724	6.25469321349392	23.0083326980594	6.61780523681143e-85	5.25274876201832e-83	182.822703696982
INHBB	4.01930807036398	5.28844369406216	22.9359098506831	1.62048522559538e-84	1.27931209960444e-82	181.92949362521
P2RX7	2.73528415659398	3.78209855272761	22.9017325544376	2.47261314640677e-84	1.94159633378807e-82	181.5080478576
TDGF1	-5.8513566639357	-1.41986088877218	-22.8620279636061	4.03942950387208e-84	3.15505227844987e-82	181.018503758882
GRHL2	-6.32415188766948	-1.11201891013666	-22.859143272128	4.18606653839249e-84	3.25228576982832e-82	180.982939031245
GRIK3	5.28292619953153	3.55328952333466	22.8394427939896	5.34025057670653e-84	4.12717049833467e-82	180.740065467797
KLK6	-5.40741245494972	-2.48935279009832	-22.8149551189024	7.22779605437525e-84	5.55669933311237e-82	180.438196708128
BMP7	-5.90520238151271	-1.34197254633711	-22.8107055520542	7.61755301121663e-84	5.82584106337005e-82	180.385813305899
SYT7	-4.55097111335222	0.786910585243091	-22.7772746086396	1.15144935405997e-83	8.73569531655516e-82	179.97374517946
DOK3	2.54267470638357	3.33910246505092	22.7769901532811	1.15550404501154e-83	8.73569531655516e-82	179.970239205503
GAL3ST4	2.87759071669537	3.53505445476083	22.7766703669887	1.16007939711813e-83	8.73569531655516e-82	179.966297774355
CHGB	-5.24724085228931	-0.029032794314834	-22.77077089646	1.2478113149022e-83	9.34839864695097e-82	179.893586403102
PROM2	-5.89841953894438	2.02468175023967	-22.7437526045635	1.74237643787874e-83	1.29873378750311e-81	179.560603749254
LAPTM5	2.72958940920796	7.77725479270252	22.7379745327456	1.87132012944343e-83	1.3878012515529e-81	179.48939702931
FAM83B	-5.66584765781893	-2.02097958836591	-22.7275134692628	2.12952274080945e-83	1.57135235809276e-81	179.360482738508
RALBP1	-1.37487203991038	6.23539792267337	-22.7026866608473	2.89397515512505e-83	2.12475655889281e-81	179.054555572644
MLKL	1.89533795812066	4.33510478683008	22.6822727495197	3.72408998366426e-83	2.72062374726995e-81	178.803027190198
SLC20A2	-1.36821855729809	5.02213068740221	-22.6638643780255	4.67496439799109e-83	3.398375109906e-81	178.576226405485
TMPRSS4	-5.90476440465886	-0.693988965184167	-22.6426251764103	6.07736105783775e-83	4.39605762429997e-81	178.314567967355
LHX1	-5.96272860124216	-1.5992834555156	-22.630142693095	7.09042910287403e-83	5.10371867385305e-81	178.160798704047
HLA-B	1.9261335920746	11.3255468292356	22.6049751207901	9.67530457993302e-83	6.93034987569446e-81	177.850786890477
ATP6V1B1	-6.52964331417478	1.00182205945875	-22.5875919889909	1.1992107680215e-82	8.54816063962509e-81	177.636680886633
RELT	2.13140276916126	2.71923949692982	22.5838366771173	1.2561327682741e-82	8.91065389823037e-81	177.590429074731
CACNA2D2	-2.35863230885014	1.12364545674875	-22.5786258449528	1.33961854603352e-82	9.45719169709433e-81	177.526251674624
GATA3	-3.97728026163699	2.64443975272094	-22.5578658736565	1.7310551051643e-82	1.21621115618338e-80	177.270581927024
TMEM74B	3.284237299169	1.82878924231728	22.5111194063536	3.08294150235642e-82	2.15571014383818e-80	176.694953407669
ESM1	3.78366041358908	7.19111412172793	22.5106234240359	3.10187639879615e-82	2.15867076018591e-80	176.688846549253
MCM10	2.61639473187097	0.503131943978703	22.5094519348105	3.14706269449927e-82	2.17978625500128e-80	176.674422457827
PPP1R1B	-4.70096054005283	-1.93549879856132	-22.4999792874677	3.53746078370445e-82	2.43868892713221e-80	176.557791992068
SLC16A1	2.38125863556832	6.11295822386594	22.4744373570062	4.84865492520504e-82	3.32699294026686e-80	176.243333866367
INPP5J	-4.89638391516591	1.2792788456218	-22.4676193748408	5.27436139153325e-82	3.60226617084996e-80	176.159400313579
IL2RB	3.20183575443685	4.09716669964689	22.4499993093132	6.55570764424195e-82	4.45666717815041e-80	175.942497640751
HADH	-1.71335415206436	5.64736354269845	-22.4380038624649	7.60178172560285e-82	5.13171303443633e-80	175.794843188198
SPTBN2	-6.18491921829631	2.37320560874424	-22.4378249247445	7.61858786098556e-82	5.13171303443633e-80	175.792640663681
MYO1F	2.68040506431743	4.73000869102124	22.4372885650334	7.66918653226556e-82	5.14220707944235e-80	175.786038681682
UHRF1	2.95588212259361	1.60676425223245	22.4267040159541	8.73936399165797e-82	5.83312822061389e-80	175.655757941949
VEGFA	3.3328284483031	10.0275464366826	22.4162442655474	9.94349319029194e-82	6.60679882381207e-80	175.527019113768
AK3	-1.4956159106035	6.14879544219701	-22.4126188065304	1.0398461570938e-81	6.87797341025464e-80	175.482398243027
EGLN3	4.21496328309154	8.26137363961422	22.4070234535566	1.11418156835375e-81	7.33661082946479e-80	175.413533985982
MRAP2	-4.12374933845548	-1.22040403639314	-22.3937527533964	1.31242372219476e-81	8.6034062217446e-80	175.250212838227
AMPH	-3.36863407856361	-0.217006655503575	-22.3930053738417	1.32458301671579e-81	8.64452311886874e-80	175.241015195481
NPHS2	-7.21255377810577	-2.15474969305848	-22.3713323713933	1.73067854856919e-81	1.12448158438893e-79	174.974309024054
PRDM1	2.32936687637609	4.80486703914043	22.3563179295044	2.08289129982526e-81	1.34736457474159e-79	174.789557493842
OLFM4	-5.0853500560668	-2.14513709534881	-22.3469514947034	2.33803524039172e-81	1.50577673113649e-79	174.674310491255
AKAP3	-2.34366524425277	0.287132335082085	-22.3145519817958	3.48681206904446e-81	2.23582307518991e-79	174.275695958629
TMIGD3	3.08458520743736	3.38815710459738	22.3025048752168	4.04541860414981e-81	2.58273594710156e-79	174.127494072571
S100A2	-4.11429410194746	1.94139141516119	-22.2944495010535	4.46800050182466e-81	2.84017832765339e-79	174.028402487074
TYMP	3.07811826690679	6.09227148260091	22.2839360566072	5.08660022269065e-81	3.21946714094782e-79	173.899078944054
TYMS	2.19406218301226	4.4811768039806	22.2805859973121	5.30116545083307e-81	3.34087182317738e-79	173.857871923791
DDN	-4.97069716139194	-1.61293983361082	-22.2468042355211	8.04080654947329e-81	5.04577792190025e-79	173.442379004686
C1orf226	-3.22754996259069	1.68536332834256	-22.2440070748743	8.32299020190562e-81	5.20062928190562e-79	173.407978748446
CFAP74	3.09427811297727	-0.461892526950448	22.2268686740982	1.02815185752908e-80	6.39719571015128e-79	173.197215835972
PCDH9	-3.96322966385563	1.00146935970629	-22.2152506722679	1.18650260280796e-80	7.35130979731312e-79	173.054350848752
SDS	4.08373900188941	2.72164406256396	22.2142193427162	1.20168610245434e-80	7.41410030606701e-79	173.041669110719
RIMBP2	-3.97208960385501	-1.11650369389162	-22.1943056602066	1.53608532648192e-80	9.43760541174081e-79	172.796812871296
MECOM	-2.86272824161816	5.22972550526369	-22.1768579195793	1.90470605698637e-80	1.16536265586616e-78	172.582296807704
UXS1	-1.30960445525227	5.75688903787891	-22.1763192879422	1.9173950151452e-80	1.16825843993328e-78	172.575674740131
ARRB2	1.50147187687209	5.6957982730268	22.170398976424	2.06255826966047e-80	1.25151262940886e-78	172.502890138963
MYO3B	-5.33461536900856	0.344729157133359	-22.1681098169807	2.12158822687299e-80	1.28203298450218e-78	172.474747661121
NIPAL1	-3.60513987298139	1.20490867511841	-22.1625435706786	2.27226555171764e-80	1.36599255163175e-78	172.406318627322
RNF150	-3.64110660067891	3.16179946756304	-22.1622986816047	2.2791349438149e-80	1.36599255163175e-78	172.403308109183
SMIM5	-4.64982747716317	0.932461964048546	-22.1599637530294	2.34568368116594e-80	1.4001633810667e-78	172.374604090338
FAM222A	-3.11591274823619	1.32942349103663	-22.13151050786	3.33100199279401e-80	1.980260455959e-78	172.024845701505
EDA2R	2.30530453121901	3.80339977617403	22.1251695881696	3.6017528936742e-80	2.13258626978677e-78	171.946907327869
MTCP1	2.93527767164091	2.51455905519433	22.1147046520482	4.09754706567486e-80	2.41640084788633e-78	171.818284648095
HLA-F	2.36296191798574	6.81040336687867	22.1055900716505	4.58463038350962e-80	2.69282850205821e-78	171.706264416748
ERBB4	-5.89868483884338	0.501685965614894	-22.0907323674463	5.5057524095245e-80	3.22097483591465e-78	171.52367087261
PRKAR2B	-2.28959245795995	2.76493780706466	-22.0736587642957	6.79485811125451e-80	3.95935303593893e-78	171.313861953125
PAPPA	-3.77473452691677	2.17547268890089	-22.0618152353575	7.86235299811388e-80	4.56327238831242e-78	171.168333458999
CYP2B6	-5.1865741923092	-1.92063775619731	-22.038350303788	1.04977724517326e-79	6.06886971185992e-78	170.880031891421
PTPRE	1.78771533368752	5.06598635992493	22.0319690940828	1.13562781224962e-79	6.5394348215974e-78	170.80163526222
SRGAP3	-2.4993758634897	2.45426539448546	-22.0150131573785	1.39940456469173e-79	8.02689712028647e-78	170.593334954374
RHBG	-6.38855462180029	-1.72615583842796	-22.0093705161203	1.50012464809313e-79	8.57114020723718e-78	170.524020303534
CEL	-4.0888990769924	-0.841888043008607	-22.005660790536	1.57025876803273e-79	8.9370851743382e-78	170.478450854163
F11	-5.57037135111063	-0.43395531417019	-21.9515930307036	3.05593823503368e-79	1.73256359240288e-77	169.814395540139
NOS1AP	-3.13633758741885	-0.343007242883381	-21.942907847828	3.40085692474945e-79	1.92069934934696e-77	169.707742719784
LAIR1	2.8567888382692	4.84823913199461	21.9231396969554	4.33800532930483e-79	2.440585067261e-77	169.465011208273
KLRD1	2.49508097208054	2.36381544551319	21.9073095596885	5.27141178560462e-79	2.95440498701596e-77	169.270652987743
CHL1	-4.79733888304983	1.8559055335983	-21.8478096993794	1.09643328428412e-78	6.12168302145551e-77	168.540280575227
PAQR7	-1.63741096836868	4.79007922663409	-21.8450145231062	1.13480497185956e-78	6.31192280560066e-77	168.50597517273
CCNI2	-2.83913167188248	-0.620066211287782	-21.8219322234921	1.5075697638803e-78	8.35364317464843e-77	168.222705013933
E2F1	2.3419931747979	2.2564033264553	21.8148696190931	1.6444404945363e-78	9.07780609841018e-77	168.136038826262
SLC7A13	-5.1599106962386	-2.69716696311772	-21.805764212995	1.83938619328949e-78	1.01159351544056e-76	168.024310263311
TMEM178A	-3.63912157640583	1.31199017100072	-21.8036789829081	1.88718730280756e-78	1.03400964009053e-76	167.998724106705
NNMT	4.56748031776352	8.51152484542837	21.8007834916336	1.95562855993291e-78	1.06752601390538e-76	167.963196400556
KLK7	-4.7810039938916	-2.86704565413128	-21.7952287828218	2.09394816202367e-78	1.13879758559835e-76	167.895041712758
CPAMD8	-2.92977652391423	2.98274665990246	-21.7878274356966	2.29356407765402e-78	1.24275626997312e-76	167.804232665841
TMEM61	-5.33680979985475	-1.94269515073021	-21.7662631230597	2.99032423906402e-78	1.61433533553e-76	167.539676541305
PIK3R6	3.09882504875199	1.45159412056809	21.7644560778266	3.05753745593517e-78	1.64457435908249e-76	167.517508774801
LCP2	2.24907762225591	5.28709811493166	21.7363525297674	4.32008516017244e-78	2.31518724423256e-76	167.172780960131
MELK	2.7634953986594	1.29263905866456	21.7131093848089	5.74952174111761e-78	3.07003553623894e-76	166.887715362709
LYPD6B	-5.28167381516358	-1.44239647974503	-21.7025227577784	6.54889966352588e-78	3.48420444417442e-76	166.757888614653
CDC45	2.61877422268638	0.834083077018197	21.6980852643646	6.91616271269345e-78	3.6663152806206e-76	166.703472824986
SCD	3.37006448764119	8.13484392953461	21.6689267515632	9.89829976026146e-78	5.22829617552803e-76	166.345945649838
NUSAP1	2.25318550164912	3.88677158251324	21.6562431594579	1.15685203644553e-77	6.08860763554343e-76	166.190445285418
STAC3	2.24939322994735	1.70464616642336	21.6500819812134	1.24787266263094e-77	6.5442007778831e-76	166.114913770317
COL23A1	5.44728157627008	6.4563710194006	21.6435881639883	1.35156602678216e-77	7.06277421255134e-76	166.03530739907
DGKD	2.06927695774798	5.25074759503972	21.629012114011	1.61676185623696e-77	8.41862804857569e-76	165.856634047236
CCNA2	2.41177546925898	2.16250576442135	21.5828582689512	2.85086052811945e-77	1.47922388674579e-75	165.290985206899
PRSS22	-4.69996821703925	-2.13381833127285	-21.5823618020976	2.86830488456597e-77	1.48303482130165e-75	165.284901523396
SUSD4	-4.58698908599975	1.14965959003133	-21.5561780716894	3.95676732964944e-77	2.0386375953885e-75	164.964073938451
USP46	-1.34318709038343	4.00732116741142	-21.5525075166129	4.13927831096543e-77	2.12521547965792e-75	164.919103068243
CD70	6.68687940138123	3.76461916023038	21.5422841687189	4.6931948646352e-77	2.40121510077712e-75	164.793854238063
ASB15	-4.23648249089046	-2.69629149632051	-21.5208645686569	6.10570659526666e-77	3.1130623487811e-75	164.531463554638
TRPM2	2.76273578043482	3.33770927227176	21.4896449203375	8.95893119326474e-77	4.55200503951209e-75	164.149086221071
CAV2	1.98095886797716	7.00469761351864	21.4890565144436	9.02390142496844e-77	4.56920581118057e-75	164.141880179098
CD40	1.84187245018044	5.47659342944538	21.4674183536473	1.17703359074719e-76	5.93936812595593e-75	163.876902732436
PHKA2	2.16983938242465	6.77251536762995	21.4347406484842	1.75802910019445e-76	8.84071894084088e-75	163.476807541488
DPEP2	2.3347182487325	2.14452039142585	21.4269112300314	1.93538329753705e-76	9.69937486042118e-75	163.380959426573
LILRB4	3.27912332599092	3.78230194683561	21.4013786845406	2.64773016166872e-76	1.32242413924978e-74	163.068423271484
IGSF6	2.7569287381098	3.81854076244682	21.3986755470384	2.73704571211104e-76	1.36239929615724e-74	163.035338087818
TYROBP	2.80187314384671	5.807072403723	21.393230982748	2.92618663066874e-76	1.45162582718715e-74	162.968700888127
SLC52A3	-3.72935213022963	1.29473608052616	-21.3905835456153	3.02282289042466e-76	1.49451620616147e-74	162.936299208411
E2F2	2.61413223028761	0.559765107021975	21.3791478073736	3.4782570409738e-76	1.71391699294159e-74	162.796345118136
IKBIP	1.82110940517688	5.47260340880369	21.3607033821504	4.36169289774184e-76	2.14204342844285e-74	162.570639228671
MTOR	-1.13082965436418	5.73595369511889	-21.3555402800366	4.64694955925018e-76	2.27452691093432e-74	162.50746297547
EFHD1	-2.9231751293434	5.51849640924048	-21.3374815212987	5.79950721359917e-76	2.82923468187675e-74	162.286511540851
DCAF11	-1.14449189172038	6.14816031224657	-21.3371965495619	5.8198182885129e-76	2.82974211087826e-74	162.283025089507
ENO2	3.26279532874986	6.90936521465943	21.3117160453711	7.95532663193928e-76	3.85531406809889e-74	161.971314500073
ADAP2	1.9618953003222	4.37372528737047	21.2882460425909	1.06090099438211e-75	5.12443098733779e-74	161.684247335981
FGF1	-3.80086560974989	2.70541473747937	-21.2872829395965	1.07350619928782e-75	5.16831640339094e-74	161.672468391533
FAM111B	2.62520550661803	1.61244490864344	21.2803088065037	1.1693629506307e-75	5.61141358400692e-74	161.587175685665
SHMT2	1.96349540175668	7.41686321536129	21.2670875963966	1.37518664947126e-75	6.57760285369251e-74	161.425493447802
RAB11FIP4	-2.1023965879261	3.94764745340507	-21.2663313133576	1.38799914166454e-75	6.61733097279288e-74	161.416245310612
NPTX2	6.72494511588611	5.05574035090083	21.2305168789331	2.15324378743802e-75	1.02324374675534e-73	160.978348078713
RAB25	-6.45804460313156	-0.6029632982047	-21.2243119411966	2.32342316180051e-75	1.0992751321143e-73	160.902492576439
SLC16A5	-3.03850393458243	2.85430510560512	-21.2241439995279	2.32821142800019e-75	1.0992751321143e-73	160.900439532225
SUCLG1	-1.66666963234674	6.43466492416293	-21.2089127150546	2.80612917891544e-75	1.32067951484597e-73	160.714251152266
SLC9A2	-5.84931336748955	-0.741623956313013	-21.2054840942925	2.92657100691304e-75	1.37296385512815e-73	160.672342219915
LAT2	2.28582886258256	3.65387591049731	21.196181337831	3.28002948607689e-75	1.53388385266092e-73	160.558637362659
EPB41L5	-1.88044341461224	5.01717541294154	-21.1943993617086	3.35245422928421e-75	1.56277580643839e-73	160.536857657599
SLC37A2	2.85396261273416	3.68215716660081	21.1894951329319	3.56013518029198e-75	1.65433623377872e-73	160.476918531101
GAS2L3	3.22693003419422	4.6848016350995	21.1845966385114	3.78040818204849e-75	1.75115185316089e-73	160.417051599407
TAP1	1.86108081088644	7.02011567136006	21.1403780862165	6.49905985769554e-75	3.00101241982394e-73	159.876730746849
TFCP2L1	-5.92282628660068	3.13890675122584	-21.136857499813	6.78550789530369e-75	3.12346075030217e-73	159.833719033417
PLCL1	-2.90010029211776	4.28004264082258	-21.133386448858	7.08027550956936e-75	3.24896142445364e-73	159.791313590213
RASD2	3.12282401846157	3.19748722754037	21.1149865038924	8.87032855403819e-75	4.05769172858246e-73	159.56654156508
GNLY	3.27530722130354	2.84280895767827	21.1100911880742	9.41848560695049e-75	4.29506343641183e-73	159.506745971743
ANXA9	-2.04424279444912	3.39939461732439	-21.1033789533732	1.02255415651861e-74	4.64866415923199e-73	159.42476048806
ADM	2.85653325932886	7.12951136802708	21.0900001656339	1.20461588316064e-74	5.45943815689222e-73	159.261359662597
L1CAM	-5.62586653099502	1.99557656459918	-21.0732401761344	1.4790598641867e-74	6.68262001406691e-73	159.056685748096
LILRB2	2.42861951419223	3.43786476212545	21.0592982838799	1.75439197756987e-74	7.9022980977411e-73	158.886446149883
NOS1	-4.25044459957786	-0.387788051838846	-21.0535722369342	1.8818052415932e-74	8.45028384328884e-73	158.816532548356
TAPBP	1.57355475399386	8.42512746616857	21.0308136106029	2.48645166767603e-74	1.11314196000472e-72	158.538685291842
FOXC1	-2.2697067012259	4.17073024833191	-21.022412499334	2.75576832111553e-74	1.22996054794105e-72	158.436132969243
STAMBPL1	2.38389448530526	3.49377811906653	21.0213664332024	2.79128183929096e-74	1.24203583418632e-72	158.423364104283
AGBL4	-2.57238115851056	-0.528430955713394	-21.0047336541393	3.42152132162398e-74	1.51787368842074e-72	158.220348849503
SASH3	2.70668309410114	4.13087661115275	20.9782783595559	4.7296163501762e-74	2.09185802668637e-72	157.897495950322
PRMT6	-1.31594442743797	4.00529422342939	-20.9762298872409	4.84966921808374e-74	2.138514798749e-72	157.872499722631
RGS19	1.76118454552604	3.68475550886889	20.961953418902	5.77533109990324e-74	2.53907071469997e-72	157.698303913919
EZH2	1.87924432810356	2.6471484868469	20.9594311864111	5.95633483591387e-74	2.61083046956894e-72	157.667530639072
PSORS1C1	3.04509249423393	2.05102143650029	20.9575121700881	6.09783793484236e-74	2.66490036414361e-72	157.644117493403
TNNI1	-4.75306075197424	-0.776779325203806	-20.9377594152301	7.76469226274431e-74	3.38328608860942e-72	157.403142448671
TNFRSF10B	1.50625016626347	6.45641817852373	20.9331406553007	8.21602747047473e-74	3.56935347267606e-72	157.34680095081
ATP6V1C2	-3.38753549124741	1.3817417681425	-20.9303231370531	8.50412836661596e-74	3.68361713673713e-72	157.312432728581
CARMIL1	-1.52223250511699	4.57521141408514	-20.9256070655789	9.00913243269825e-74	3.89088531299238e-72	157.254907565703
TNFRSF4	3.11631619653458	2.45795577728777	20.9106089896191	1.08230856241188e-73	4.66059206171733e-72	157.071979933605
RUNX3	2.96073032793098	4.01048818563057	20.9087697449715	1.10693041337805e-73	4.75268017252726e-72	157.049548635811
BHLHE41	2.92471057599148	6.58163398060836	20.9042243257977	1.17020757849343e-73	5.0097166421567e-72	156.99411442501
TMEM30B	-4.22100508317588	2.27642211063279	-20.8774308910324	1.62388927115719e-73	6.93174129583493e-72	156.667392502874
BTK	2.48717389446783	2.9681620253479	20.8583817974829	2.04976165722636e-73	8.72426092020632e-72	156.435148396292
MYLK3	-3.1312884766188	-0.692042592306017	-20.8292134534779	2.92787129663665e-73	1.24256826935875e-71	156.079600707339
LGALS9	2.22142299389452	5.28680327094033	20.8238155744079	3.12754987232498e-73	1.32348536960288e-71	156.013812439843
KLHL6	2.7590674771444	3.17884287193579	20.8129824797391	3.5702877142396e-73	1.50649726424984e-71	155.881789574669
PKMYT1	2.79578790850938	0.696312703359661	20.7849617752406	5.02812271894713e-73	2.11555742134727e-71	155.540355646843
AREL1	-1.21947854041051	5.04830186136298	-20.7827057614236	5.16864625628532e-73	2.16846861792268e-71	155.512869404067
LRRC2	-4.61651384477376	0.0766420012171634	-20.7693004734278	6.08841022346273e-73	2.54707167297227e-71	155.349556046368
ZNF395	2.49673586832074	7.91731844561758	20.7646023227009	6.44807353083501e-73	2.68987249223811e-71	155.292323905207
TSPAN8	-5.75631758120289	0.394780856567218	-20.734490893014	9.31458831273502e-73	3.87465764261193e-71	154.925564220787
LYPD6	-3.71698125714793	-0.952210473373411	-20.7310991932787	9.70852643735591e-73	4.02711870638797e-71	154.88425881557
LY86	2.70774682825151	3.12553077347283	20.7292466641851	9.93067940971897e-73	4.10766468879756e-71	154.861698509572
KIF18B	3.18344818619689	0.743370737674669	20.7269460802792	1.02136468793085e-72	4.2128424375215e-71	154.833682229888
AVPR2	-3.76798519726725	0.292386248168956	-20.6943984630426	1.51978638080269e-72	6.25113255341926e-71	154.437378745014
ISG20	2.4142702246085	3.40344014227582	20.6927331629585	1.55100238473058e-72	6.36170922273293e-71	154.417104792905
TCF21	-3.88728086998657	1.81133182001863	-20.6592177533999	2.33504352286587e-72	9.55091339547698e-71	154.009137422794
HCLS1	2.04275405769847	5.97006905151595	20.6401549017698	2.94669129547372e-72	1.20192263840934e-70	153.777146473075
C3	4.49228220788851	9.66958474512606	20.6173297859975	3.89308680212839e-72	1.58354810533112e-70	153.499419733569
CSF3R	2.82294856774486	3.64559388930469	20.6061908476171	4.45979848207612e-72	1.80905195886204e-70	153.36390561939
CADPS2	-1.63075099794126	5.29031332506385	-20.5869819600515	5.63745164715969e-72	2.28045013737997e-70	153.130245032805
KLHL13	-2.41301771308979	3.49554220714789	-20.5727278222164	6.70794585149871e-72	2.70602958470899e-70	152.956880390803
DTL	2.41121189056596	2.16583105860634	20.5664829796989	7.2388013863688e-72	2.91217971390245e-70	152.880934916751
PDK1	1.93146584364197	5.80310444860708	20.5432071448948	9.61470926472074e-72	3.85744237276392e-70	152.597907169122
TBXAS1	1.82396155231342	4.59872399093064	20.5407019807112	9.91293106688326e-72	3.96625285520746e-70	152.567448543803
FCER1G	2.60335347079118	5.04934688076276	20.4987815274582	1.65251621611141e-71	6.5938989449402e-70	152.057866710966
SCN2A	-4.38290455180324	-0.441508841675246	-20.4926381081278	1.78100256749716e-71	7.08732837428953e-70	151.983203880889
RNF149	1.31055516416312	6.38215523738863	20.4666853270724	2.44354402651502e-71	9.6975676987423e-70	151.667837666983
NDC80	2.20409345721763	1.70844652744591	20.4398225438315	3.38967757038793e-71	1.34161793648454e-69	151.341491937117
IDO1	3.89961927053583	4.19789016900177	20.3968997969331	5.71745274489727e-71	2.25685688457182e-69	150.820206920263
WIPF1	1.49671365643553	6.4750966521239	20.3954750695118	5.81751218794964e-71	2.29019702326683e-69	150.80290754471
EPM2A	-1.3973044168174	2.99275867221349	-20.3909283630009	6.14868228184103e-71	2.41409761033566e-69	150.747701896863
PML	1.21619248349122	6.70262561072917	20.3557029675492	9.44133926923367e-71	3.68714430397413e-69	150.320078114392
RGS1	3.47754982224308	6.11768184228549	20.3517993821344	9.90078852385797e-71	3.85631773698489e-69	150.272698666137
TACSTD2	-4.71772245135322	3.80318999910713	-20.3471572905994	1.04763278763893e-70	4.06969308298679e-69	150.216357927133
CRHBP	-4.18649384056182	0.708386268145117	-20.3373966867454	1.17978456991245e-70	4.57096480860011e-69	150.097902210529
ZNF503	-1.9836257365999	4.06470193377429	-20.3189301994538	1.47707310010527e-70	5.70772142156467e-69	149.873820906952
ATP6V0D2	-7.11144814395481	0.387314145014514	-20.3184910204032	1.48498797855991e-70	5.7232450071322e-69	149.868492173654
CASZ1	-2.14917856307172	2.31669381817525	-20.3156021648514	1.53811767415422e-70	5.91249212756035e-69	149.833441100242
VASH1	2.13216887444975	5.39301496889836	20.2972003570462	1.92409798020369e-70	7.37688113350158e-69	149.610190866716
FAM171A1	-2.22338881517708	4.93217085278016	-20.2912145441417	2.06944264682765e-70	7.91346245469197e-69	149.537579609012
PSMB8	1.58479716710745	6.86591756333534	20.2834767505822	2.27370228450949e-70	8.6674556946762e-69	149.44372202075
SEMA6D	-3.09323514123448	3.25115964052415	-20.2833062105532	2.27842406574844e-70	8.6674556946762e-69	149.441653489442
PDHB	-1.19850810636659	5.58590576128288	-20.2778159722114	2.43578330720054e-70	9.24212973719193e-69	149.375062548983
CD37	2.39924766083526	4.36574369398964	20.2731356687384	2.57847418441889e-70	9.75832858866159e-69	149.318298062544
NUDT4	-1.749976795531	5.43201190713928	-20.2711129880982	2.64269745478274e-70	9.97567337430071e-69	149.293767020621
FATE1	3.11198415412721	0.250180646654302	20.2638309852299	2.88743609707914e-70	1.0871567089618e-68	149.20545495738
PLA2G7	3.66906138108968	2.12248220185044	20.2634317772889	2.90148946068156e-70	1.0896539959245e-68	149.200613765999
CD247	2.7862574043409	2.93344415203855	20.2537922567794	3.26237966478555e-70	1.22206079075794e-68	149.08372105604
FMN2	-4.08511544908995	-2.01881558755111	-20.250850151208	3.38121685748344e-70	1.26335339275539e-68	149.048046071889
OSCAR	2.57279996240163	1.79169939096105	20.2418957589877	3.77018215104899e-70	1.40511052553308e-68	148.939474386521
SLC48A1	-1.45830817190041	5.11043585672815	-20.2352981396924	4.08509936248292e-70	1.5186227604734e-68	148.85948453611
MYO1G	2.86403018907227	3.50005571201301	20.2324928116857	4.22684337852991e-70	1.56734768106902e-68	148.825474163215
SLC7A8	-3.5569344729232	4.46622894151627	-20.2172973973963	5.08450390100449e-70	1.88062607764106e-68	148.641268859537
PLEKHD1	-3.39318311815695	-1.36061472311883	-20.2078931973071	5.70029425142632e-70	2.10309348713427e-68	148.527280853653
MYBL2	3.47788272219751	1.7173096996742	20.2072732639189	5.74341241852546e-70	2.11369092615609e-68	148.519767030613
KCNK13	-2.7219841360482	1.0164595821696	-20.2042830609391	5.95601098908643e-70	2.18645163409363e-68	148.483525302051
SSC4D	-2.56552910452711	0.689537048282493	-20.2024432392712	6.09070841563899e-70	2.23032325125294e-68	148.461226904584
VWA5B1	-4.40333417179279	-2.06787966935664	-20.2011520652644	6.18705166618518e-70	2.25996683249411e-68	148.445578285824
P2RY1	2.5746271537202	3.41947407672906	20.1963087983458	6.56220718075001e-70	2.3910533558842e-68	148.3868812017
WNK1	-1.43496597338591	7.50707133053726	-20.1921662046891	6.90107154639195e-70	2.50677401835764e-68	148.336678021098
NLRC5	2.10112609205698	5.38917832299577	20.1920128803821	6.91394359462576e-70	2.50677401835764e-68	148.334819956934
THEMIS2	2.25154667087697	4.82958767969865	20.168184773829	9.23601617157151e-70	3.34043501141271e-68	148.046092732929
CROT	-1.29265022483054	4.19908200173418	-20.1526242716176	1.11581800765766e-69	4.02571784384401e-68	147.857581641225
KIF4A	2.35927956217062	1.81510226484952	20.1421898283657	1.26661946047455e-69	4.55858827392359e-68	147.731187693175
PALD1	1.94185558676458	4.78322291050889	20.1256772529319	1.54794665976943e-69	5.55746913253162e-68	147.531195421705
LDHA	1.72636114388826	10.4518556518244	20.1225496154056	1.60788066991872e-69	5.75856579441135e-68	147.493318735139
PLXDC1	2.69873865878739	5.04956099046868	20.100412352258	2.1038266178185e-69	7.51644526911115e-68	147.225263573907
LDHB	-1.61767582396504	8.8186689955195	-20.093528926082	2.28722663036108e-69	8.15185335927719e-68	147.141925939867
GRIK5	-4.54417688291304	0.111542620843983	-20.0781317589709	2.7573761252003e-69	9.80370726935621e-68	146.955533544201
SLC4A8	-2.31448648938203	1.2201520557631	-20.0746113971084	2.87777317022818e-69	1.02070582685098e-67	146.912921452958
FOXJ1	-4.33143220460392	-1.52393691610156	-20.0620414781595	3.35215506374245e-69	1.18609746881914e-67	146.76078182929
ANGPT2	3.24680434127583	6.18778245818966	20.057761669346	3.53089638049085e-69	1.2463385204598e-67	146.708985761337
CNP	-1.18565146344391	6.44374155988062	-20.0400484693913	4.37773184050342e-69	1.54154950469909e-67	146.494637272869
GTSE1	2.48303908592541	1.2342832202093	20.0089913965318	6.38126505484672e-69	2.24168650874089e-67	146.118908315907
AMFR	-1.42191603824748	7.07278630449831	-20.0046637012438	6.72524002658691e-69	2.35688364082106e-67	146.066561393454
FMNL1	2.2963685105846	4.68590729108255	19.9974967035087	7.33610926972884e-69	2.56484353611186e-67	145.97987603198
AHNAK2	3.9215629420237	5.97460404874288	19.9956608519828	7.50131130504425e-69	2.61637185755985e-67	145.957672315307
CD68	2.88964531040506	1.3130305706546	19.9927356030982	7.77225844621353e-69	2.70445125649762e-67	145.922293754871
KCTD1	-2.28207126933361	3.42753507111269	-19.9654649935965	1.08189449101459e-68	3.75568290923364e-67	145.592529512503
PEG3	-2.63644419653317	2.22996516068313	-19.9645757071033	1.09362444745494e-68	3.78744844019537e-67	145.581777587323
AEN	1.40123920863429	5.00331101204577	19.9553017711029	1.22378605782632e-68	4.2282528172051e-67	145.469656993615
PDE1A	-3.32141107649716	4.15965453103533	-19.9198459538501	1.88094116080724e-68	6.48350704349613e-67	145.041102487151
ADAMTS7	2.38574784843232	3.26716042179012	19.9073673348415	2.18804798183348e-68	7.52442542511542e-67	144.890311836826
PRF1	2.8111363722313	4.04063870746736	19.8689679651613	3.48432758738419e-68	1.19541743675583e-66	144.426423366959
IGFBP3	3.42896092780334	10.4321448614856	19.863952743255	3.70257283591702e-68	1.26733285600479e-66	144.365850507745
NKD1	-3.24126513337787	-0.118066341213918	-19.8595102020989	3.90727737540065e-68	1.33428979024147e-66	144.312197118829
DPP6	-4.58377258057243	-0.811941143377005	-19.8480460830592	4.48929128276056e-68	1.52948383285513e-66	144.173754775795
MS4A7	2.57362684756478	5.42387959455172	19.8321064214729	5.44516789280206e-68	1.84819872329285e-66	143.981293813483
SLC25A33	-1.78229087182625	2.41050304267715	-19.8320339907541	5.44994584027381e-68	1.84819872329285e-66	143.980419336359
SELPLG	2.33485253404918	4.51531514161675	19.8183923176392	6.42877339856826e-68	2.17511770932203e-66	143.815731793362
SLC14A2	-4.69796391643203	-1.60368935527167	-19.7929835631811	8.74407978976563e-68	2.95167971569928e-66	143.509053185247
PLK2	2.17268391554366	6.40465646139874	19.7825625956082	9.91953892907593e-68	3.34079150537961e-66	143.383299004561
ARL4D	-3.31081672196676	2.49620341671466	-19.7739101632234	1.10145791281265e-67	3.70110022694301e-66	143.278897492941
SPI1	2.39726891604154	4.5328035948992	19.7601885819609	1.3004046578079e-67	4.359621460103e-66	143.113351439203
C16orf89	-4.24357070670968	0.68252226322743	-19.7579340754637	1.33636631459413e-67	4.46997789601372e-66	143.086154026772
LZTS3	-2.59538693900388	3.87771336005727	-19.7533597297687	1.4124137539475e-67	4.71360990067389e-66	143.030973154749
ARHGAP25	1.73731065019871	4.73124969292591	19.7381587939137	1.69757238285997e-67	5.65241561676095e-66	142.847622707735
HCK	2.22018331443553	4.21217216633017	19.7306436061159	1.85912451516682e-67	6.17633130785285e-66	142.756987634481
NTNG1	-4.99376638885269	-1.5502249111209	-19.7202615900226	2.10786996521766e-67	6.98689899983208e-66	142.631790457671
TMEM155	3.76276536383143	-0.291087282411648	19.7193169437749	2.132090351028e-67	7.05126457533674e-66	142.620399653324
FGD2	2.59960125618537	3.31709204518582	19.7141686152504	2.26906259177632e-67	7.48739665115583e-66	142.558321820716
ATG12	1.01407291579689	5.28756314259439	19.7130720660499	2.29935351391171e-67	7.57033789199094e-66	142.54510024735
ITGAD	3.64529887394056	0.0758993093022197	19.6895865204804	3.05449305728836e-67	1.00340438597813e-65	142.261964061499
ASF1B	2.28458729789712	2.30340399258688	19.6623269260815	4.24669658347661e-67	1.39193063910202e-65	141.933423442253
CDC6	2.23214659571941	1.88355568332429	19.654875197651	4.64691758169295e-67	1.51971799041379e-65	141.843630806071
LMO3	-3.58259818386976	0.211574834917881	-19.6412130078714	5.48111052825747e-67	1.7885472665985e-65	141.679022595306
SEMA5B	3.72428579004274	6.50043807972687	19.6378636657954	5.70749185402059e-67	1.85828847859065e-65	141.638672155197
KRBA1	2.54657571955467	5.44212895093572	19.6134882563171	7.66201363014734e-67	2.48913734834256e-65	141.345061831835
SCNN1A	-4.81903631400906	4.2777913499817	-19.6093323587886	8.05648030633006e-67	2.61150898053313e-65	141.295010845508
CAV1	2.27818854214591	7.59247452339092	19.6083654487277	8.15112868097951e-67	2.63636946148685e-65	141.283366341324
ARHGDIB	1.65951268954866	7.73340262750643	19.5928533796643	9.83074049297069e-67	3.17262842634685e-65	141.096572256063
ADK	-1.16761950157764	4.13215558071976	-19.5871928828323	1.05262757323777e-66	3.38964545732971e-65	141.028417765374
TRADD	1.43800881264634	5.1155229715832	19.5858295272982	1.07010171989103e-66	3.43837497918598e-65	141.012003128546
PTPN13	-1.93008600783155	5.50150728489411	-19.5851446163566	1.07898929695488e-66	3.45936219137236e-65	141.00375698157
PDP2	-1.58010729371015	3.64412257469213	-19.5690454408618	1.31051654523058e-66	4.19251088238908e-65	140.809946152967
ZFHX2	-1.82222167404021	1.47958572856757	-19.5679977081684	1.32719996138931e-66	4.23665309413927e-65	140.797334228917
C1QB	2.99949608872656	7.34065279636263	19.5528605912031	1.59331397644334e-66	5.07510247941302e-65	140.615140764828
SALL3	-4.50276825372599	-2.88550605863172	-19.5334881377539	2.01303927514301e-66	6.39815340177489e-65	140.382017252144
GPSM3	1.94532412805083	4.67585077215495	19.5203199616556	2.35975595732581e-66	7.4839430836657e-65	140.223585003192
IL12RB1	2.49087040826544	2.23372586797351	19.5112781606203	2.63177843250253e-66	8.32867122906619e-65	140.114813353442
HOXB9	-4.51719162016204	1.64393021646607	-19.509543163442	2.68745220130529e-66	8.48656948902513e-65	140.093942907279
FMO5	-2.65361437655119	2.81048514477141	-19.5092821153856	2.69593011791006e-66	8.49507250029856e-65	140.090802772645
NCAPG	2.45315376285739	1.51490813639939	19.5032893509907	2.89807310294015e-66	9.11248510569018e-65	140.018718778167
CYFIP2	-2.23201315647235	7.59814331136257	-19.5030839497402	2.90526366354314e-66	9.11557513578366e-65	140.016248199455
RASSF2	2.22342306455562	5.32045553903633	19.502704483091	2.91859471134012e-66	9.13787734356469e-65	140.011683967465
HLA-A	1.66518378619854	10.8020758462717	19.4990006151022	3.05196795902037e-66	9.53512712984152e-65	139.967134857938
RALGPS1	-2.31044552831394	2.66819733068227	-19.4975607247984	3.1054458079867e-66	9.68160642133262e-65	139.949816783027
HJURP	2.88753473775626	1.09863059411658	19.4901929097265	3.3940949328915e-66	1.05590868632582e-64	139.861206099132
RASSF8	-1.5992819723322	4.97394811466184	-19.4781246070142	3.92593102899024e-66	1.21878163276306e-64	139.716080814334
TCEAL2	-5.11408552276183	-1.35737894315424	-19.4749182122446	4.08072710395789e-66	1.26416448933581e-64	139.677526398289
TUBB2B	-3.22991326464334	0.747367925023156	-19.4695708276376	4.3525662371668e-66	1.34553858161173e-64	139.613231537638
PCCB	-1.84782730038558	4.87865136521675	-19.4692375467249	4.37009568098115e-66	1.34811943234301e-64	139.609224435076
CLDN14	-3.06832461473091	0.106591666226018	-19.4633718241274	4.69041754483176e-66	1.44390128361236e-64	139.538702317072
TMCC1	1.72837405273468	6.36366813008552	19.4630840349303	4.70672353843645e-66	1.44588971628454e-64	139.53524242753
MAN1C1	-2.80790605067569	3.56604905838504	-19.4552261452512	5.17451132402694e-66	1.58627399336141e-64	139.440777115767
NR1I3	-2.2082162743377	-0.64178518461883	-19.4480539105199	5.64190752698011e-66	1.72595354429533e-64	139.354562369586
DLGAP5	2.70157096767429	1.06183936485546	19.4449130153879	5.85965313070986e-66	1.78883880605704e-64	139.316809198585
PCP4	-5.77226948152854	-1.29206995992643	-19.4314289381266	6.89395549190963e-66	2.09587665513874e-64	139.1547485697
MKI67	2.82829327312799	3.77912777618818	19.4260372456796	7.35688167903134e-66	2.23199278047306e-64	139.089955034717
FCGR1A	3.01152737113117	2.34733912594095	19.4221675684609	7.70815174140872e-66	2.33374227156383e-64	139.043454616429
LST1	2.3466471036761	3.73458825707455	19.3955719669052	1.06204765897776e-65	3.2088699227221e-64	138.723924880904
MS4A6A	2.59252429770924	5.80031946526168	19.3899213040195	1.1368736840145e-65	3.4278959293776e-64	138.656049040493
PPP2R2B	-2.43595928240734	1.31255428204431	-19.3848199834999	1.20893832546742e-65	3.63771523999254e-64	138.59477594988
CEP55	2.61624723714194	1.74407642592127	19.3674414424246	1.49046749157285e-65	4.475669661811e-64	138.386067297424
PSMB9	2.10272617765998	5.74150432665228	19.3419830361614	2.02524318220267e-65	6.0691165076457e-64	138.080403869203
CA8	-3.57018865417611	0.943971733429755	-19.3391520127851	2.09547110260424e-65	6.26678160298181e-64	138.046419472619
MAP3K15	-3.96889156209332	-0.637368657097103	-19.3314217109971	2.29987243928104e-65	6.86409083300869e-64	137.953628860943
MRPL33	-1.0610108808686	4.71332180309973	-19.3280720794113	2.39451699461001e-65	7.1320664399297e-64	137.913424359898
TPX2	2.55427797840298	3.19106578268023	19.3170407259763	2.73459064561912e-65	8.12848765997393e-64	137.781030610793
ACSL4	-1.51024154284115	6.42060355997124	-19.3094102022339	2.99765632586031e-65	8.89244151291571e-64	137.68946289364
PAFAH2	-1.06265187784719	4.72810990021206	-19.3080801873313	3.04603069747036e-65	9.01772475033361e-64	137.673503360276
ARRDC2	1.99994988410107	6.05828739395911	19.294987575526	3.5658877460913e-65	1.05355122059567e-63	137.516412580406
ACSF2	-2.73721273147643	3.93395808565449	-19.2801630024285	4.26226462782745e-65	1.25676895170719e-63	137.338572197754
SPTB	-2.86208144335508	0.930019631221022	-19.2799533826602	4.27302834699175e-65	1.25741780054563e-63	137.336057769303
TBX21	2.4841880774966	0.818257039014846	19.2786451493526	4.34082079553341e-65	1.27481225123225e-63	137.320365415616
MAP6	-2.72727281570954	1.89495722346743	-19.2738949092031	4.59613710191387e-65	1.34709934539927e-63	137.26338811881
DISC1	1.69300577501979	3.38604153816614	19.2726891863049	4.66329539411493e-65	1.3640603499439e-63	137.248926482227
VAV1	2.46900055562598	3.33660891262079	19.2715750815167	4.72622165175638e-65	1.37971846390439e-63	137.235563924099
AURKB	2.82145494435948	0.829837731897633	19.2699309254989	4.8206388472441e-65	1.40448930224072e-63	137.215844282439
ITGB2	2.533727576218	6.73562897624219	19.2676218666291	4.9564284900249e-65	1.4411919989609e-63	137.188150636365
POLR3B	-1.24810217883663	3.31428942658001	-19.2477918281188	6.29160525143197e-65	1.82580892316259e-63	136.950352882314
ARL11	1.9747244369445	1.29452028731538	19.2361378069035	7.23819655629593e-65	2.09636446218243e-63	136.810628215852
ZAP70	3.05183531868702	2.36645284286849	19.2344663821289	7.38515283209714e-65	2.13471622414399e-63	136.790590545657
SIX4	-3.89918869279565	-1.01226514853218	-19.228176176669	7.96542244884331e-65	2.29792265695118e-63	136.715185024751
C1QC	2.8638659617078	7.08499057833751	19.2258498386658	8.19137833343381e-65	2.35847449898318e-63	136.687298960988
ALDH6A1	-2.77711023236636	5.9058553904663	-19.2152320912667	9.30675960281001e-65	2.67437295514016e-63	136.560033425255
C1orf162	2.44470860401414	4.4597955690739	19.2085807184647	1.00815067274541e-64	2.89134462472533e-63	136.4803181353
CENPU	1.94094523336997	2.3145742327429	19.1991876202659	1.12865709821023e-64	3.23064343667037e-63	136.367755453444
GJC1	2.61402339540328	4.74750340707869	19.1880186433631	1.29080888305473e-64	3.68759487135712e-63	136.233929158416
SOX11	4.32481138686045	1.02824532484327	19.1839937201609	1.35478147165635e-64	3.86283711258289e-63	136.185707396034
ADGRV1	-3.07702690370237	1.16337003976703	-19.1715684480999	1.5729457473565e-64	4.47618902212846e-63	136.036858650253
FERMT3	2.18554786652481	4.49453456245852	19.1513336868136	2.00582042490203e-64	5.69699557432523e-63	135.794507359289
NFAM1	2.16075351765615	3.57390061131792	19.1445069099936	2.1772371721705e-64	6.17192097223005e-63	135.712757604551
RFC2	1.08697699129306	4.62964137280962	19.1441339185358	2.18701347701626e-64	6.18768899740015e-63	135.708291290678
LGI2	-3.00579843432114	1.91988958882251	-19.1430492671876	2.21569264427891e-64	6.2567751516522e-63	135.69530346706
NXPH4	4.02160110199769	3.31053565730324	19.1287103264442	2.63209049486806e-64	7.41835255789685e-63	135.523623545568
TNFSF9	3.64877281583279	2.34481744493887	19.1280589616472	2.65276011702039e-64	7.46228535600143e-63	135.515825529855
NAALADL2	-2.05794105306149	2.73556255406992	-19.1023418349356	3.61244783991276e-64	1.01396195933904e-62	135.207998282347
TJP3	-3.98371936925816	0.618189467345668	-19.1022062327056	3.61833333351713e-64	1.01396195933904e-62	135.206375435474
FAM219A	1.06436048002947	5.03577124871138	19.0996579962464	3.73073204596575e-64	1.04346798786593e-62	135.175879444754
SCN1B	1.99970109507916	3.85754970903973	19.0978847400572	3.81099909592431e-64	1.06389183886982e-62	135.154658626817
YBX3	1.51350412900518	7.94064974917876	19.0974643214472	3.83028109741465e-64	1.06724568566294e-62	135.149627488271
ARHGAP9	2.54137778293831	3.2503287281446	19.0952896040053	3.93158873249817e-64	1.09339865431824e-62	135.123603147415
HSD11B2	-4.01335761884308	5.37357831743864	-19.0929068264507	4.04566413877034e-64	1.12299682823636e-62	135.095089857946
TNFAIP8L2	2.33978635005795	2.35680356711916	19.0916634028138	4.10649983511191e-64	1.13773289771289e-62	135.080210899506
TROAP	2.89134886138024	0.822083615667092	19.084230731279	4.48968875397369e-64	1.24155536089171e-62	134.991275753742
TCAIM	-1.06889970242615	4.84553337769321	-19.0801714176646	4.71383860041092e-64	1.3010903385044e-62	134.942707998916
CDT1	2.34653032739597	2.01031835607335	19.0789800510183	4.78172162224235e-64	1.31735084992508e-62	134.928454360433
NKG7	3.35836018283106	3.89982353016339	19.061638733372	5.88787890650146e-64	1.61905643938329e-62	134.721006514196
FUT11	1.51938027750048	5.7626541381459	19.049628681822	6.80044634072321e-64	1.86650007602205e-62	134.577362736789
MAGI2	-1.67493451947839	3.29421311134878	-19.0455805650892	7.13884516187948e-64	1.95572392457161e-62	134.528951252114
CWH43	-5.52617095946915	-0.927153321638697	-19.0430275316164	7.36086068033063e-64	2.01279102849115e-62	134.498420836984
ANKRD2	-4.43953127268056	-0.691317186985226	-19.0293530665218	8.6728403741786e-64	2.36713732443194e-62	134.33491271289
SREBF2	-1.27412755753398	6.53381555703934	-19.0275372382669	8.86378804011055e-64	2.41476555808874e-62	134.313202772854
GMFG	1.84430977865542	4.79194570457328	19.0250774542173	9.12916691228316e-64	2.48245716555493e-62	134.283794578545
PFKFB4	2.44781814065887	4.38678890533539	19.0006325307711	1.22385458645834e-63	3.32182638586954e-62	133.99159379914
MTMR10	-1.17548802409291	5.93582981788173	-18.9994187151721	1.24179461619895e-63	3.36430113362829e-62	133.977087047323
OPHN1	-1.63964838618801	3.15903745176397	-18.9958963404045	1.29535582489721e-63	3.50294750143474e-62	133.934991214032
SLA2	2.94028223321925	1.71612947414947	18.9873517082886	1.43507066933155e-63	3.87363560817362e-62	133.832882825728
BIRC5	2.74021411207199	2.20246794795252	18.9846004073184	1.48318646883806e-63	3.9961669923703e-62	133.800007286579
CENPK	2.00719352129149	1.09886116457354	18.9781460129192	1.60248278269005e-63	4.30968080238475e-62	133.722887977484
IL4R	1.47496116068339	6.02638527256998	18.9651611651541	1.87230122579901e-63	5.026119049293e-62	133.567761098988
AGR2	-5.14234844579853	-1.82704953708547	-18.9615579980759	1.95491135285767e-63	5.23830626010255e-62	133.524719788586
LARS2	-1.53514573259308	4.1105995870396	-18.9514563647099	2.2064415559081e-63	5.90152783368935e-62	133.404062926201
TAF1D	1.4444940109058	5.69427707317679	18.9500654144504	2.24351969217218e-63	5.97891890378517e-62	133.387450315518
SLFN13	2.13605370562285	5.06356746711758	18.9490880643168	2.26994428962444e-63	6.03838078783429e-62	133.375777666624
LIPH	-4.92597625334692	0.560585435963115	-18.939462500761	2.54738741287195e-63	6.76416578130411e-62	133.260826375232
BIN2	1.98512651185921	3.6998598325611	18.9375630046225	2.60601500229813e-63	6.90735095554976e-62	133.238143830986
HOMER1	-2.33095284027534	2.50235584888901	-18.9365402727722	2.63813765460847e-63	6.97989429194068e-62	133.225931279214
DLX5	3.03790938215741	0.628498211770389	18.9253179778776	3.01768688317252e-63	7.96973276843621e-62	133.091935921217
DEPTOR	-1.6557359198686	4.82813250606647	-18.9220734090106	3.13725838616101e-63	8.27064670419898e-62	133.053199292188
TMEM91	3.27949768696118	4.62318401477039	18.9208412658652	3.18389614130043e-63	8.37855393169454e-62	133.038489294883
PPP1R18	1.69074131964892	6.10924070969253	18.8996167993209	4.1052007582971e-63	1.07836794158917e-61	132.785139326342
REEP6	-3.04179626442206	1.29357151157408	-18.8955275976367	4.31118020506267e-63	1.13045303805608e-61	132.736336327397
DOC2A	5.05485886252488	3.23789180734297	18.8851880059324	4.87923247862641e-63	1.27712388085829e-61	132.612949762724
ESRP1	-6.08036215582331	-0.338105621236597	-18.8766325032607	5.40537274657021e-63	1.41232194680849e-61	132.510866874482
SKA3	2.13680910080982	0.749883537143236	18.8671314648558	6.05632049943539e-63	1.57959165566091e-61	132.397516271664
TMSB10	2.10291903586855	9.8358201413575	18.8607201023358	6.53927061087836e-63	1.70252924911592e-61	132.321035047137
SIGLEC9	2.30912543276268	1.88307339332081	18.8570435000553	6.83338096641377e-63	1.77595338249238e-61	132.277179906672
SFXN2	-2.00723641475689	3.883184925811	-18.8546966233196	7.02799139603674e-63	1.82330434027215e-61	132.249187140396
UPP2	-3.68216748293228	0.00508337090143976	-18.8445402302822	7.93605276320875e-63	2.05525571031671e-61	132.128055675618
LILRB3	2.35864898744085	1.37896493869726	18.8423726808174	8.14453558767449e-63	2.10553451706712e-61	132.1022063677
HOXD8	-1.86745185923921	4.98150060054924	-18.8329495017779	9.11636533548587e-63	2.35263108235983e-61	131.989838548408
PPM1K	-1.56134616114999	4.45781672188955	-18.8220014079009	1.03918132731642e-62	2.67707694917794e-61	131.85930543241
BTN3A1	1.75271746792794	6.01395820899695	18.7941850974846	1.44925065993172e-62	3.72693462179288e-61	131.527745014168
ELMO1	1.78277224428922	5.21191490112295	18.7697546034582	1.9407362047676e-62	4.98212769769362e-61	131.236650413088
RAB7B	2.13075548563232	2.18114834711143	18.7630742647856	2.10202433323689e-62	5.38476306422828e-61	131.157070417615
PLPP4	-3.83583301775488	-0.788991983394508	-18.7629593515175	2.10491282951991e-62	5.38476306422828e-61	131.155701571958
SLC6A17	-3.30319698241262	-0.125991672057476	-18.7268501593896	3.24030080788928e-62	8.27036307638326e-61	130.725681134876
CCDC88B	2.4437498229034	3.5777612809485	18.726750421324	3.24416312448703e-62	8.27036307638326e-61	130.724493674859
PTPN4	-1.2495921416433	4.54410082775736	-18.7237675330415	3.36182402254256e-62	8.5554634223596e-61	130.68898083766
TOP2A	2.59784389494364	3.86142192397776	18.7116603465137	3.88479772854209e-62	9.86926813943114e-61	130.544854214903
CHSY3	2.28559164204093	2.0131593123025	18.7031908790162	4.29821874215314e-62	1.09006984472844e-60	130.444046836709
CDC25C	2.61571289042388	-0.281862182173606	18.6989872979061	4.51944433344704e-62	1.14419863090235e-60	130.39401854416
PNCK	6.29500727141406	4.47247994474852	18.6955651455358	4.70791609631144e-62	1.18986299411768e-60	130.353292567029
CASP1	1.77992754064981	4.58127911143558	18.677612995566	5.83304543899481e-62	1.47169139563917e-60	130.13968284559
DAG1	-1.18584468308905	6.74815493755929	-18.6757555923696	5.96379966609149e-62	1.50210007370304e-60	130.117585101294
MATK	2.33107970769569	1.97807559101569	18.66965372621	6.41430670844483e-62	1.61280273470555e-60	130.044994707353
GZMH	3.00079420449156	2.05862693847669	18.6689188742605	6.47080566777401e-62	1.62422752864263e-60	130.036253033537
VWF	3.09247126457638	9.38332808345478	18.6658470332045	6.71241566564501e-62	1.68199849205344e-60	129.999711953535
PDLIM1	1.70635120771376	7.28018204235653	18.6654509672376	6.74421627743116e-62	1.68708810592503e-60	129.995000671209
ASPM	2.869458182154	1.96285880698045	18.6545975114566	7.67672369950988e-62	1.91709202046944e-60	129.865907338717
SLC25A35	-1.69480086320324	2.15989005655383	-18.646260069008	8.47961105002341e-62	2.11400014700414e-60	129.766753987831
CORO1A	2.59592668315408	5.49514883436034	18.6449085465395	8.61744030485605e-62	2.14472022773739e-60	129.750682101346
CTH	-1.90289097150749	1.90206311661786	-18.6406053945154	9.07135914741232e-62	2.25387204264979e-60	129.699512481911
PNP	-1.45043274513426	6.08278571468593	-18.6333728140876	9.88872486962391e-62	2.4528046619182e-60	129.613515773075
MPPED2	-3.08393711135135	1.82531042211804	-18.620284970036	1.15592866502928e-61	2.86233668082461e-60	129.457922263393
GALNT3	-3.07442291984921	2.29513571792348	-18.5934062324395	1.59262475459437e-61	3.93705419132386e-60	129.138471788653
KSR2	-4.04706682887578	0.219479448461786	-18.5564576752742	2.47371331237995e-61	6.10487500487181e-60	128.699551768831
NAV2	-1.65426909740428	4.90046473338549	-18.5555180583524	2.5015616680721e-61	6.16324354596825e-60	128.688393023302
IRF2BPL	-1.39771599784751	5.1587842198042	-18.5535507696046	2.56088637929133e-61	6.29883678283315e-60	128.665030316504
PCLAF	2.2281050241641	1.9382784100657	18.5370140844868	3.11847507272e-61	7.65747290431781e-60	128.468674854735
OLFML2B	2.69377893294648	5.37806520256397	18.5216579967462	3.74427404793589e-61	9.17878466108357e-60	128.286381630867
GMPR	-2.73024049394002	2.68480721887401	-18.5150841581557	4.04914687095551e-61	9.90961210885179e-60	128.208356079567
CLEC4A	1.8523370100267	1.69375180718392	18.4807168856343	6.09587019292239e-61	1.48690627762246e-59	127.800574471581
LOXL2	2.87896586725334	6.14742289002463	18.4798265478548	6.16080362634788e-61	1.50025274376936e-59	127.790013095274
LSP1	2.47291230180343	5.14826266980453	18.4707171816892	6.86617724737431e-61	1.66925408444444e-59	127.681964127665
WSCD2	-3.66361004135497	-1.06146427992575	-18.4675754534813	7.12771148899789e-61	1.72997215709826e-59	127.644702631272
PRAM1	2.40409684483096	1.6508479790517	18.4658151495235	7.27857347027251e-61	1.76367281910035e-59	127.623825875505
C1QTNF6	2.12147743177042	4.03696320503754	18.4610790421063	7.70048945589957e-61	1.86283339654743e-59	127.567659651905
PAPPA2	-5.45267280315561	0.741630130101633	-18.4577426248958	8.01229559595422e-61	1.935074811365e-59	127.528095023362
BUB1	2.54402684443717	1.93365146655279	18.4450597677911	9.31706053057837e-61	2.24649781331712e-59	127.377714949827
ST6GAL1	-2.30546785583335	6.84355862501544	-18.442102895613	9.65056732842956e-61	2.32309722378131e-59	127.342659673943
NEIL3	2.64178385331627	-0.52385639331736	18.4404116599864	9.8466552141087e-61	2.36642037911575e-59	127.322609904785
TMC8	2.48771357199319	3.69081353627841	18.4357895449398	1.04030957746804e-60	2.496063045023e-59	127.267816935988
PRELID2	1.91755928945418	2.78124047220878	18.4300398215398	1.11393120816823e-60	2.66834679620592e-59	127.199662173154
DNAJC11	-1.20173342945523	5.08166287027692	-18.4294653038144	1.12156760803227e-60	2.68226364109868e-59	127.192852418905
SH3GL2	-5.40695805152474	-0.80524415318379	-18.4259751794792	1.16909441072538e-60	2.79137924017747e-59	127.151485303551
PFKP	2.04887622795846	8.61545040434735	18.4210518264945	1.23957763765154e-60	2.95486331676545e-59	127.09313447859
C2orf15	-1.95519108887889	0.797039008306012	-18.4095781111497	1.42074608572343e-60	3.38123752394859e-59	126.957167064962
SELENBP1	-1.80313653830662	5.17443832867062	-18.4080339655218	1.44706696315891e-60	3.43830603349926e-59	126.938870267196
PAG1	1.74689257060897	5.34313511446808	18.4041694702857	1.51509383619964e-60	3.59412566894273e-59	126.893081249019
FOXM1	2.39242125845366	2.70946259215866	18.3992150607425	1.60699865436035e-60	3.80599487752055e-59	126.83438225823
CACNA2D3	-2.25755586739638	0.970458423038622	-18.3990104796546	1.61091109751871e-60	3.80911731980108e-59	126.831958514182
KCNQ1	-2.1138581275888	4.48373557701072	-18.3979713094603	1.63093173405314e-60	3.85025748920198e-59	126.819647219048
GAS1	-2.57481531132907	1.68142835626248	-18.3923987487987	1.74260899552978e-60	4.10105474158991e-59	126.75363117921
LPCAT1	2.34543878583657	7.50606217673624	18.3923918073216	1.74275276406436e-60	4.10105474158991e-59	126.753548949711
IL16	1.99909123721523	4.25405017463436	18.3766963920728	2.10009207486222e-60	4.93404032436428e-59	126.567642156709
C1QA	2.71333081633145	7.15577505509724	18.3740546114991	2.16705727222595e-60	5.08323785708721e-59	126.536355665956
CDH3	-3.8508171661794	1.09041808046539	-18.3592776130683	2.58292646798481e-60	6.04907372502215e-59	126.36137624493
P4HA1	1.63080938665616	7.005776923725	18.3555307646602	2.70048063456994e-60	6.31430854108678e-59	126.317015008935
TNFRSF14	1.99003720651621	6.69228868333305	18.352738275361	2.79155423035407e-60	6.51688113172006e-59	126.283954717731
CCNE2	1.57574634459957	0.621122142276157	18.3408949225198	3.21316357003397e-60	7.48922124799664e-59	126.143757396611
DNER	-5.28114055010368	0.408367235109408	-18.3283652051761	3.72861501395807e-60	8.67685940807612e-59	125.995463697005
GABARAPL1	-1.80247047804415	6.77458701613475	-18.3274036079353	3.77142868183926e-60	8.76260423483034e-59	125.984084063954
ACADSB	-1.94667632762719	5.65416801758715	-18.3131583550038	4.46633234709857e-60	1.03607621145016e-58	125.815524720007
IQGAP3	2.61543234790785	2.51639075980562	18.3079562911746	4.75080889648061e-60	1.1003293034057e-58	125.753979936259
CLEC2B	2.14302187160086	3.71739417833385	18.3065668744598	4.82980507824108e-60	1.11686390187232e-58	125.73754283177
SIRPB2	2.29493440464335	2.18340218410551	18.2818889287061	6.47308434087764e-60	1.49450896951961e-58	125.445658006097
ZNF425	-1.20145176684806	1.38887224885946	-18.2808750624777	6.55141827692268e-60	1.5102201880429e-58	125.433668701371
CMTM4	-2.15073790877772	5.80944200155941	-18.2766240639413	6.89030072626285e-60	1.58584915148031e-58	125.383401352248
NCKAP1L	2.52964209862524	5.14912872041289	18.2752414884453	7.00424685444705e-60	1.60955181237403e-58	125.367053365512
LRP1B	-3.67766594948031	-1.49905754806663	-18.2744946331344	7.06658042535789e-60	1.62133854634305e-58	125.358222475405
EVL	1.6052230466119	6.04924924196972	18.2671813622978	7.70700254772215e-60	1.76551677707882e-58	125.271755238852
CCSER1	-2.9492556843207	0.890469992197791	-18.2628840839016	8.11002149954728e-60	1.8549463504572e-58	125.22095182244
CNTN1	-5.47555672427189	0.205786870036015	-18.255291255405	8.87423942471981e-60	2.02658369692979e-58	125.131196235638
DIO1	-4.55160839430769	-0.213591032570299	-18.2519681727229	9.2309456228362e-60	2.10477027213862e-58	125.091917194475
N4BP2L1	1.33149061098134	4.36559039325604	18.2398892381337	1.06524466671615e-59	2.42512444745116e-58	124.949161180994
INSRR	-3.85924793241896	-1.95339716155286	-18.2375314672368	1.09544314845962e-59	2.49001349721069e-58	124.921298894795
MAGI3	-2.03893939874593	3.53828929473785	-18.236199563214	1.11287860255083e-59	2.52276797058665e-58	124.905559967818
EPCAM	-3.38130253501384	5.38328057043433	-18.2361684603608	1.11328905266968e-59	2.52276797058665e-58	124.905192433725
KIF21B	2.22728637688743	2.75454769896124	18.2042105538232	1.62597849886502e-59	3.67887030467395e-58	124.527652334049
ACOT11	-2.32259928671189	3.14609855325681	-18.2010524396114	1.68797873675321e-59	3.81327381084372e-58	124.490354070705
SPARC	1.91496736012111	10.9750082654221	18.1971462625916	1.76794055611488e-59	3.98777866758692e-58	124.444223621277
DIRAS1	-4.16065485527198	-0.676605606598123	-18.1963949359441	1.78374900822829e-59	4.01726540442088e-58	124.435351079438
GINS2	1.89860182069325	2.21185182537704	18.1936253088667	1.84325302199922e-59	4.14491996554924e-58	124.402645030777
CASP4	1.25016966398033	5.67025457451591	18.183987947597	2.06618580714631e-59	4.63912421898111e-58	124.288850629059
EYA4	-3.61320367864004	0.804323704586139	-18.1744700777953	2.31276469536387e-59	5.18483004377451e-58	124.176484754817
CLEC2D	2.33870917840476	3.41591192339006	18.1639164674036	2.62067284441489e-59	5.8661524462482e-58	124.051911665101
APOBEC3H	2.531460078663	0.300581487152613	18.1522586532074	3.00858815328863e-59	6.72421741900917e-58	123.914329860491
DEF6	2.32280276479508	3.27769175521234	18.1483351474651	3.1516406452903e-59	7.03323575006729e-58	123.868031840026
CD86	2.40744494426271	3.60667576630689	18.1446533142528	3.29205315449979e-59	7.335433766415e-58	123.824588321281
APEH	-1.33017942744299	6.07804812366765	-18.1232166298688	4.24288267298047e-59	9.43977108637048e-58	123.571700267046
HLX	2.36917042628238	3.97932924592363	18.1188459775355	4.46810539078541e-59	9.92581839005946e-58	123.520150809423
EHD2	2.27916495035565	7.95981225973485	18.118483971464	4.48728670283839e-59	9.9533712907068e-58	123.515881313229
INPP5D	1.6663459762618	5.40920311436091	18.1156198764316	4.64197177989384e-59	1.02654689180664e-57	123.482103108539
NEXMIF	-4.34324252088674	-0.718018314801881	-18.1133734970328	4.7670118328355e-59	1.05261356020085e-57	123.45561116599
PARD3B	-1.46963842911596	4.28370799577087	-18.10566104134	5.22246936373552e-59	1.151452554611e-57	123.364664369363
LSAMP	-4.57966185919661	-0.975002017653549	-18.0854271085536	6.63471185684449e-59	1.45844474410037e-57	123.126117425114
DNASE1	-2.69988012064503	3.67366868880099	-18.084084617971	6.74089421774088e-59	1.47957086238127e-57	123.110293051795
FCGR1B	2.49119370550981	0.115599539020161	18.0780029598539	7.24357351383918e-59	1.5875318429435e-57	123.038611023685
IGSF10	-2.86144269319108	-1.03084584252468	-18.0740087069275	7.59391315814168e-59	1.66183339514385e-57	122.991536364742
ACKR2	-2.46632505449907	-0.171428669818839	-18.070263216523	7.93779017421345e-59	1.73365923354981e-57	122.947396386089
ITGAL	2.61066279525435	4.80224338923204	18.0701785418888	7.94574137959018e-59	1.73365923354981e-57	122.946398541743
CCDC186	-1.33969507043743	4.80667481694669	-18.0566147816968	9.32776308843972e-59	2.0321791274577e-57	122.786575360315
YPEL4	2.29361360071314	0.770415114663256	18.0540462898916	9.61531812710909e-59	2.09172342782918e-57	122.756314664187
ZNF44	-1.3186743181019	4.0695589992391	-18.0538316289858	9.63974755198965e-59	2.09393569605645e-57	122.753785695178
ERP27	-3.64398250093457	1.92095030743792	-18.0496529315623	1.01278445021877e-58	2.19671002466948e-57	122.704557331895
FANCI	1.36595911080417	3.49729521545665	18.0391225361363	1.14701278350866e-58	2.48417930870813e-57	122.580516331046
AIF1L	-3.70584844150418	6.75577460881271	-18.0291269317424	1.29082007746566e-58	2.79151723380055e-57	122.462795233316
BRCA2	1.80688611230498	1.95667124598316	18.0278717786761	1.31010635963905e-58	2.82905908602055e-57	122.448014343689
ATP6V1H	-1.27278428828623	5.62444109689249	-18.0222874711551	1.39946133759036e-58	3.01757566537105e-57	122.382256428704
BBC3	1.72746578416465	3.07651628988562	18.0183410547009	1.46625414248215e-58	3.15696126513311e-57	122.33578922776
GZMA	3.10788375365077	3.30197177447035	18.0084822783262	1.6473542700027e-58	3.54169108356072e-57	122.219720375917
CAB39L	-1.65008477000644	3.90395477739861	-17.9815340613116	2.26461708256838e-58	4.8616428714085e-57	121.902554448731
GMIP	1.59673500339588	4.04603513569708	17.9693299663042	2.61555943019955e-58	5.60684301796352e-57	121.75896693336
FREM1	-4.80615517731329	1.22393918763124	-17.968112198112	2.65342810201941e-58	5.67972860787944e-57	121.744640907233
CSTA	2.43675078402386	1.33028171069018	17.9621183068485	2.84795001769058e-58	6.08723406983529e-57	121.674132147356
HACD3	-1.56625534729566	6.42011547065824	-17.9586130450338	2.96824056963371e-58	6.33512275065428e-57	121.632901588435
FABP7	8.1513696714595	4.12164478956514	17.9515075959978	3.22786857714496e-58	6.87924850316351e-57	121.549331543327
CRACR2A	2.13005686560636	1.76242325912536	17.948945352981	3.32695356447303e-58	7.08014291894521e-57	121.519198481524
SAMD3	2.41214060847975	0.943835999504228	17.9441266324382	3.52159984309992e-58	7.48352707613303e-57	121.462531895839
HK3	2.51797896193424	1.88862304645596	17.9344177255345	3.94899531191872e-58	8.36753927275822e-57	121.348372628031
CSPG4	2.67020733892683	6.62649216694062	17.9195346519787	4.70683217717896e-58	9.95895154030199e-57	121.173411702694
SKA1	2.22182803627787	0.115677212841308	17.9155556206355	4.9329756249398e-58	1.04224192915994e-56	121.12664305857
SYP	-1.7181127355169	1.29115496788932	-17.9111746985052	5.19452775793796e-58	1.09592594249369e-56	121.075154418247
B4GALNT3	-3.25889761903134	2.01759643032066	-17.9098849892936	5.27413276650099e-58	1.11112432630273e-56	121.059997312189
SNX20	2.62810741125405	2.71426599030099	17.8994035190823	5.96793921375616e-58	1.25549024949564e-56	120.936828085637
PYHIN1	2.95651967019153	1.36681662596366	17.8724682208158	8.19803704713483e-58	1.72217419170426e-56	120.620410930402
CHST11	1.80657006315814	5.10961771960635	17.8703807089357	8.40220869471404e-58	1.76254332104544e-56	120.595894519322
APOBEC3G	2.20517814316173	4.37654325234946	17.867055009277	8.73802181975789e-58	1.8303725021587e-56	120.556838286955
CD84	2.94596177541143	4.25557720065771	17.8637420483696	9.08587213474712e-58	1.9005263023736e-56	120.517933922177
GOLGA7B	3.23253373642962	1.17161985732057	17.8582513644399	9.69308659440839e-58	2.02465552705964e-56	120.453461367685
MPP5	-1.43872631070571	5.38141105153738	-17.8559825123496	9.95567890644871e-58	2.07655098099848e-56	120.42682193368
KBTBD12	-3.82418085384838	-2.30210560193496	-17.8494619499146	1.07505675584491e-57	2.23916785855696e-56	120.350267512784
BTG2	-1.90280756696072	6.91928818281347	-17.833363009153	1.29951305988472e-57	2.70283991095569e-56	120.161296183041
GAB3	1.61053008984214	2.85333580224555	17.8288943917622	1.36972826863361e-57	2.84485005609844e-56	120.108852535931
FCGR2A	2.07186864786264	5.35322918262247	17.8276315167119	1.39024965455928e-57	2.88339349259159e-56	120.094032199018
MCAM	2.11660801157078	8.34397463795787	17.8235260373356	1.45910768636757e-57	3.02193755523573e-56	120.045855068734
SUCLG2	-1.31740360042013	6.11654161020677	-17.821377626945	1.49648807480492e-57	3.09499026625851e-56	120.020645220123
SLC25A25	-1.89931235381567	4.00088245157989	-17.8115964660652	1.67912915162728e-57	3.46783860231996e-56	119.905883394095
STAP1	-4.30977321839433	-0.260598859719163	-17.8077424369433	1.75706291048792e-57	3.62369547438267e-56	119.860669754946
SLC16A7	-3.07885087245467	4.11593205999277	-17.7973002121306	1.98685013550713e-57	4.09185236883404e-56	119.738182108062
CCL5	3.12900442949639	5.24867970206069	17.7949720112442	2.04204310095925e-57	4.19963037737893e-56	119.710875339048
ITPRIPL1	1.7437786220496	1.04602730720034	17.7872666712598	2.23586005499817e-57	4.59179986679624e-56	119.620509806143
ARHGAP24	-1.72888306834475	6.03552846574953	-17.7822994990305	2.37043219501439e-57	4.86137239547365e-56	119.562263137061
CST7	3.05123895266057	3.10870247407086	17.7698970230998	2.74281280845082e-57	5.61721942528479e-56	119.416850280849
KIAA1522	-1.49376552858564	5.95419573234207	-17.7625040307629	2.99200960581116e-57	6.11903468687062e-56	119.330186497556
XPNPEP2	-5.15442836044577	0.940914197875575	-17.761447771937	3.02941267372122e-57	6.18691178037863e-56	119.317805523495
FDX1	-1.14735866523634	4.67625478996247	-17.7549053186355	3.27171576344371e-57	6.6724825375566e-56	119.241123166721
SORT1	-1.61992105759229	6.85117269032028	-17.7516863498061	3.39794066629981e-57	6.92029968709381e-56	119.203397798877
ESRRG	-4.04496768978657	3.05784846166677	-17.7501000460884	3.4619211172803e-57	7.04083790666813e-56	119.184807589602
MBOAT2	-1.70271385370899	4.2501336261096	-17.7448595769183	3.6819597202364e-57	7.47799398782175e-56	119.123397261951
MARVELD2	-2.71883541962018	3.25857092143218	-17.7441247376238	3.7139109710897e-57	7.53246805241452e-56	119.114786526641
CD244	2.32446703971211	1.01409852078089	17.7390064447057	3.94427044216357e-57	7.98864374796275e-56	119.054814311744
SOSTDC1	-4.95542328265868	0.572921445896568	-17.737656163502	4.00738565700749e-57	8.10529627926969e-56	119.038993679519
PIMREG	2.37158025387134	0.436877548272491	17.7296211384297	4.40437278138545e-57	8.89598485857827e-56	118.944858913711
NCAPH	2.01549710037223	1.13668359621982	17.7283827232213	4.46895821766884e-57	9.01403605333094e-56	118.930351409848
GBP2	1.92263018528104	6.78615815281898	17.7264092545946	4.57383765966516e-57	9.21292622695792e-56	118.907233741433
CDKN2B	1.98643288370629	3.35312676001584	17.7241503390803	4.69690692458525e-57	9.44786044939861e-56	118.880773295269
RRM2	2.54916745565148	3.04083330427668	17.7170956045953	5.10295394441811e-57	1.02505849137942e-55	118.798142634592
SH3BP2	1.65977742835839	7.16424870476963	17.7163136567859	5.15006475273562e-57	1.03310861788483e-55	118.788984490301
PLOD3	1.32957035903455	6.70998670968654	17.7128532070621	5.36381837747378e-57	1.07451990525e-55	118.748457388153
PRDX4	1.38947663139418	6.35046744933882	17.7111694032215	5.47100905495012e-57	1.09449995862245e-55	118.728738417742
CNTD2	-3.25496097160628	-1.97390588771307	-17.7058441325226	5.82429672732016e-57	1.1620105046735e-55	118.6663783191
BTN3A2	1.89292763144445	6.57430330415482	17.6925938340566	6.80536644757925e-57	1.35590231908078e-55	118.511240593353
RASGRP4	1.87204462291039	1.53067272371736	17.6836557551055	7.55871363362548e-57	1.50395868558478e-55	118.406612535797
LTB4R	2.26058891380247	3.12071313578438	17.6786339470449	8.01793884582547e-57	1.59317204346551e-55	118.347835355344
WAS	2.23883615235478	3.68882493542205	17.6671407623026	9.17651048951908e-57	1.82062226312945e-55	118.21333499597
BAX	1.21742341655285	5.47238749466058	17.6613467863184	9.8224997683483e-57	1.94384887598957e-55	118.145541038189
LPAR5	2.2359592570128	2.4177722896626	17.6594676771717	1.00416078764681e-56	1.98453526323092e-55	118.123555568747
SYNJ2BP	-1.31898736206306	5.63840713319646	-17.6467113010608	1.16637193263443e-56	2.30201686274246e-55	117.974326758199
UBE2C	2.92741468285513	1.77605896614671	17.6428634805207	1.22025569263124e-56	2.4051321598117e-55	117.929320401895
AOAH	2.46435378577742	3.90909140376404	17.6348917089347	1.33992839640652e-56	2.63746763710904e-55	117.836088057829
ARHGAP15	1.8367181420852	3.62423995658582	17.634413878852	1.3474629168687e-56	2.64874772038821e-55	117.830500122009
GRAMD1A	1.27724047080941	5.93341179369416	17.6287928874721	1.43933624917335e-56	2.82556329984779e-55	117.764769703948
GPD1L	-1.89796282188902	4.76118339994679	-17.6250803874823	1.50341933520442e-56	2.94742450175457e-55	117.721360432384
CKAP2L	2.33969755067938	0.99834301044415	17.6207063146048	1.58258684208876e-56	3.09849402523086e-55	117.670219389077
SLC47A2	-3.91826738944969	1.05708621576829	-17.6200951107527	1.59397573157416e-56	3.11663643707523e-55	117.663073609376
CPNE6	-3.5444698233258	-2.87277060113753	-17.6167715167037	1.65735366832236e-56	3.23624750872946e-55	117.624217823639
PFKFB2	-2.36018217473583	4.12665044852843	-17.6158161049583	1.67603376202902e-56	3.26837712637903e-55	117.613048648738
BMPR1B	-5.35537583560711	0.31012283196359	-17.6139355156998	1.7134191539499e-56	3.33684971572948e-55	117.591064327692
SGPP1	-1.36109324889357	5.04240311273781	-17.6072791190254	1.85256165372637e-56	3.60304838719444e-55	117.513256384737
ENPP3	5.1021564779601	6.84534711924954	17.6026104152803	1.95683202110063e-56	3.80080970870921e-55	117.458688713437
KCNJ13	-4.62798871150032	-1.25737096128719	-17.6022533597019	1.96504359253448e-56	3.81171732004972e-55	117.454515653154
POMGNT2	-1.13772994106447	3.9634218041522	-17.5745196420763	2.72016960899039e-56	5.2695211792104e-55	117.130464641753
SFXN3	1.26293663011423	6.24387891498445	17.5723612274558	2.7898695892013e-56	5.39742358996467e-55	117.105251958233
DEPP1	2.32426859136192	8.00639718823672	17.5662636405449	2.99655841320909e-56	5.78966628152136e-55	117.034030859592
SYT10	-4.32551110662646	-2.44873362364973	-17.551826413546	3.54894571591725e-56	6.84792626708658e-55	116.865433438661
BRIP1	2.04240773477425	1.25215809578851	17.550469674469	3.60581397043301e-56	6.94852655404701e-55	116.849591835477
CYRIA	1.68413598163936	4.02635637506074	17.5440956379957	3.88540408526674e-56	7.47749326186852e-55	116.775172498376
BRCC3	-1.1387382890699	3.84436259867516	-17.535567961023	4.29359823672474e-56	8.25225085184111e-55	116.6756225313
STK10	1.19511490329181	5.65716883341809	17.5343442748786	4.35558444685705e-56	8.36044470818939e-55	116.661338837145
DHRS11	-1.52967171450694	2.84269730756841	-17.5295955499381	4.60471142204676e-56	8.82709954586613e-55	116.605911621215
MS4A14	2.82795461939377	1.26673118450743	17.5286389467862	4.65659258868027e-56	8.91491598072765e-55	116.594746730163
CYTH4	2.10330211807772	4.25301193026095	17.5234360948468	4.94915863860272e-56	9.46268820953676e-55	116.534025732005
KIFC1	2.02886459635174	2.03262015329084	17.5154090919251	5.43693185455138e-56	1.03817824905374e-54	116.440356583193
TSPAN6	-1.2852626447078	5.713992236442	-17.5136724451747	5.54862100484854e-56	1.05812923162592e-54	116.420093079608
NEK6	2.33964377954943	6.55893722424701	17.5088135450209	5.87343212466446e-56	1.11861838286087e-54	116.363402107199
BID	1.09866874327348	4.50935004018517	17.5044747665882	6.17948384212351e-56	1.17538265204329e-54	116.312784039962
MILR1	2.12842956044912	1.89348414396586	17.5018214291272	6.37444015568919e-56	1.21089623863053e-54	116.281831108959
SLC1A3	2.8376974736834	3.77571984465987	17.4954295894723	6.86967336538655e-56	1.30328531908703e-54	116.207272485956
SIGLEC1	2.82916044404467	3.87466185491612	17.4944959868177	6.94515425420525e-56	1.31590509766129e-54	116.196383088045
LHFPL2	2.00375843660543	5.43909684586995	17.4927979153135	7.08457067180741e-56	1.34059066681469e-54	116.176577538307
CENPH	1.39282323054315	1.92891411279122	17.4768319254304	8.54001164571917e-56	1.6139193179632e-54	115.990388643054
UNC13D	2.13129107297363	3.40118987974394	17.4767120539575	8.5519982061867e-56	1.61410721927565e-54	115.988990964822
IFNGR2	1.08965554921034	6.66758331662013	17.4741988787578	8.80720736368358e-56	1.66014162937522e-54	115.959688563305
HPCAL4	-4.13598364945878	-1.14028594918074	-17.4735553324331	8.87377239546756e-56	1.67054453660315e-54	115.952185351929
EMX1	-2.88567064962558	3.56600465101542	-17.4709386703099	9.14963922090916e-56	1.72027275697606e-54	115.921678211739
CALML3	-3.8714174316022	-2.6132811785043	-17.4702514197235	9.22350299122352e-56	1.73194268443895e-54	115.913665947441
BATF	2.86170699000024	1.01767580853497	17.4683065995205	9.43576873741973e-56	1.76953803499708e-54	115.890992963243
EMILIN2	1.73300029271006	4.14319422002097	17.4639098870584	9.93379325625064e-56	1.86055893080082e-54	115.839738584928
DGKZ	1.27870781710196	6.10245879219615	17.463423576809	9.99046584592166e-56	1.86878981505113e-54	115.834069720768
TMEM140	1.37490997102787	6.64362488797056	17.4587427572896	1.05527280203503e-55	1.97145366731328e-54	115.779508629042
ITGA5	1.99678456187797	7.29067322559662	17.4412981577774	1.29409590033149e-55	2.41454945368076e-54	115.576212049268
ERO1A	1.42842450156487	6.78278066615338	17.4348892232747	1.39479479614725e-55	2.59913284094242e-54	115.501540455509
MAL	-5.09328652289467	4.16463951978898	-17.4301931116524	1.47351358023784e-55	2.74234137036913e-54	115.446831100662
MYO9B	1.16423357505884	6.31278806216242	17.4254956416784	1.55669216425326e-55	2.89347692910062e-54	115.392110872643
RASSF10	-3.77871727178306	-0.415280640828845	-17.4206891824894	1.64665441210928e-55	3.05682343709388e-54	115.336126173708
ACAD8	-1.08651883389028	4.68770852340852	-17.4132158401726	1.79695020031698e-55	3.33161827543618e-54	115.249088458658
TBC1D24	-1.43577223620978	4.10403335677885	-17.4106780419753	1.85104212636543e-55	3.42757914042245e-54	115.219535043462
CD96	2.76919538642377	2.88978915881868	17.4000242033679	2.09643626891463e-55	3.87708692351919e-54	115.095483759797
FAM163A	2.75570818344521	-0.087341902602344	17.397451914539	2.16039762395589e-55	3.9903495232916e-54	115.065536352315
MAB21L4	-4.76342795185912	-1.30169230353823	-17.3967178303467	2.17900578402914e-55	4.01966343375427e-54	115.056990183892
TNFSF13B	2.59714537235779	3.34296951904695	17.3961447262198	2.19364444757152e-55	4.04159034731997e-54	115.050318221274
IFFO1	1.72584088635711	4.29674544174778	17.3830787429915	2.55536331717975e-55	4.70212468038439e-54	114.89822682336
IL10RA	2.34130367470514	5.15867680939029	17.3790755749691	2.67767727480454e-55	4.92102792280725e-54	114.851636652187
COL4A5	-2.89170629026676	3.10548261349554	-17.3776631000867	2.72221527011399e-55	4.99662612829422e-54	114.835198676786
USP53	-1.489435003401	5.08591983718881	-17.357360082841	3.45048551875426e-55	6.32545934549159e-54	114.598968044227
ACAA1	-1.35835869642538	5.66494688034539	-17.3564637519403	3.48678064888568e-55	6.38402581648844e-54	114.588541171458
PDHA1	-1.20630657533157	6.28885962222846	-17.348864862854	3.81020211506343e-55	6.96749786520442e-54	114.500151869283
CYP17A1	-4.19250467032686	0.387656762068465	-17.3329040556638	4.59033783302228e-55	8.3836468582213e-54	114.314540681638
HMOX1	2.75636348135037	7.593770399988	17.3286373628271	4.82465164244881e-55	8.79407364629034e-54	114.26493237611
LILRA6	2.34852955331783	0.625028133246615	17.3285949723734	4.82703851737266e-55	8.79407364629034e-54	114.26443952848
CD2	3.19692951044861	3.65494175349375	17.3264452890534	4.9496389549424e-55	9.0062575482496e-54	114.239447026998
CPEB3	-1.39287789164313	3.35219428868477	-17.3167350134333	5.54333642455428e-55	1.00740534725439e-53	114.126567268243
SVOPL	-3.90035091024076	-2.00382253503766	-17.3019119897195	6.58954023705995e-55	1.19605449741642e-53	113.95429467287
HAPLN3	2.37448252667553	2.77995038472066	17.2970034716824	6.97772301854259e-55	1.26494919511456e-53	113.897259197829
TRPA1	3.75811430618052	1.68379371053361	17.2927130226238	7.33567786626185e-55	1.32820090984203e-53	113.847410036146
BTBD16	3.26258881995259	0.837225131785379	17.2888405607045	7.67447293270026e-55	1.38783202640112e-53	113.802420954654
TESPA1	2.63251971750956	1.65893361075227	17.28521826494	8.00550624548085e-55	1.44591455976188e-53	113.760341355855
PROZ	-3.5079780166593	-2.00912700559557	-17.2714396123511	9.40027094985266e-55	1.69574420918472e-53	113.600304740442
APBB1IP	2.80702890080713	5.23624245812289	17.2690447904995	9.66633273786082e-55	1.74160036715029e-53	113.572493782797
ZNF469	2.09957572683316	2.00161659755139	17.2675864609024	9.83202068269171e-55	1.76928176108634e-53	113.5555589172
HSPB7	-3.83894256857655	1.56271608029628	-17.2643964865566	1.02043997403743e-54	1.83404413448784e-53	113.518517027158
IL10RB	1.02761196129294	5.4332888644291	17.2580646458524	1.09857661168462e-54	1.97206588826124e-53	113.444998856899
CARD16	1.83341090791417	2.95932594830593	17.2465831117441	1.25580895527673e-54	2.25156272274524e-53	113.311711986915
CKLF	1.1398980842249	2.54106409310069	17.2441712955493	1.29159095754446e-54	2.31289288055888e-53	113.283717577323
KIF14	2.40481523695747	0.433503834239888	17.2301390409705	1.52090785218309e-54	2.71691130188035e-53	113.120869361853
SQOR	1.23627865661873	5.65531179675155	17.2280745119693	1.55791599451232e-54	2.77964015351384e-53	113.096913797921
RHOH	2.58689629718978	2.14147603948046	17.2191434710744	1.72864933741632e-54	3.08052025128899e-53	112.993294773816
BCL9	-1.08267978745903	4.4099929958227	-17.2168367948619	1.77570208459116e-54	3.16053447395595e-53	112.966535460615
GPAT3	-3.10386677328818	3.7133820678461	-17.2043013934841	2.0546756393502e-54	3.65264613658817e-53	112.821136391568
SNX33	1.26570757912927	6.53598067575412	17.2025254552265	2.09758860456551e-54	3.72442455495042e-53	112.800540122874
PTTG1	2.30462885826649	2.1965462045101	17.201176432512	2.1307827206956e-54	3.77879389742684e-53	112.784895458747
BAZ1A	1.23314706455235	4.95892798526594	17.1888799910926	2.45858404383153e-54	4.35486708077468e-53	112.642312861003
PPM1H	-2.3949197666928	3.86540202511746	-17.1864784159876	2.5282544433663e-54	4.47287810197478e-53	112.614469692661
STAT4	1.88634771468635	2.16791784653374	17.1826350831592	2.64387445481089e-54	4.67179933747811e-53	112.569914020976
CAND2	-2.03839756107135	1.43072149272803	-17.1818188791361	2.66910002739415e-54	4.71070490411727e-53	112.560452232903
TNS4	-3.12749744299521	-0.777673318060594	-17.1800154410388	2.72569221856342e-54	4.80480966835358e-53	112.539546558277
PLXNB1	-1.53452476268048	6.11953992595383	-17.1784236990238	2.77663568443954e-54	4.88874321226741e-53	112.521095526014
DPP9	1.34795498438529	6.206597640191	17.172064438712	2.98982487740369e-54	5.25779502991567e-53	112.447386692665
DEPDC1	2.46333200928097	0.732641230791594	17.1707030512771	3.0375464028781e-54	5.33532672007919e-53	112.431608378041
GPM6B	-2.35047908415258	2.00620283820104	-17.1644390773018	3.26710828294448e-54	5.731686741548e-53	112.35901531081
SLC6A3	6.88641979927548	4.99554672659827	17.1635759598018	3.30006884185251e-54	5.7826027295659e-53	112.349013384885
EBI3	2.29245282250123	2.01012182623164	17.1618918818731	3.36533882411375e-54	5.88994461183388e-53	112.329498561076
IKZF1	2.39022080251282	4.14964408910266	17.1614719218355	3.3818150232579e-54	5.91173473827607e-53	112.324632236049
ZHX3	-1.28688125001185	6.11419064660164	-17.1459252421533	4.05188813375752e-54	7.07466413271051e-53	112.14451299404
ATP5F1A	-1.35278696402439	8.76105852516709	-17.1399054911435	4.34559638537573e-54	7.57847236613506e-53	112.074785290303
E2F8	2.64138057216497	0.29607054693891	17.1381006473873	4.43772913776915e-54	7.72996615172031e-53	112.053881179565
SOWAHA	-4.43586837011234	0.0756284114490709	-17.1362191526627	4.53585120944772e-54	7.89152122743251e-53	112.032090101869
ARHGAP30	2.06892617371477	4.77630345339201	17.1327063037465	4.72488360531377e-54	8.21067347460679e-53	111.991407268471
C1orf116	-4.68376071027965	0.782317680119175	-17.1280332989905	4.98858949391797e-54	8.65868181190207e-53	111.93729303344
FASLG	3.02339818792413	0.559744067051892	17.1276513208909	5.01078393328096e-54	8.68693639625709e-53	111.932869887584
KCNJ12	-2.54514742900742	0.919291777067213	-17.1270160372127	5.04791493903088e-54	8.7409885571615e-53	111.925513646328
CLEC7A	2.40843861783862	3.3388621519919	17.1253621438485	5.14587497996392e-54	8.90012110786693e-53	111.906362905688
CD72	2.38284345422186	2.26305232267789	17.1226635085196	5.30980594077849e-54	9.17284593345781e-53	111.875116297796
ANGPTL1	-3.74727723947967	1.12461320411058	-17.1126342597271	5.96605904119055e-54	1.02944313702517e-52	111.759006113838
CR2	-4.10439994013565	-1.69281717560371	-17.110401359431	6.12285049156586e-54	1.05525747204405e-52	111.733158735966
HVCN1	1.4115472947541	3.19572214707534	17.1075028417532	6.33253178084566e-54	1.0901160219219e-52	111.699608144543
MPC1	-1.70101487907502	5.3569026284922	-17.1061874269659	6.43004008813664e-54	1.10560548775408e-52	111.684382765802
CTSW	2.95277904042836	3.008203882761	17.1001563315741	6.89665418235928e-54	1.18444994168145e-52	111.614580629922
PVALB	-5.97891903784263	-1.21034013505448	-17.0935693527334	7.44497426034215e-54	1.2771261920428e-52	111.538354780794
NLRC4	1.78385124304482	1.83139778205125	17.0865259206195	8.0795166737816e-54	1.38435965971772e-52	111.456858233708
PSTPIP1	2.65197705061874	2.23093378386083	17.0857143925085	8.15601167412159e-54	1.39583770889046e-52	111.447469150622
ABAT	-2.57147232437664	4.48169513658536	-17.0819289020983	8.52249596725976e-54	1.45686066103891e-52	111.403674495367
SUOX	-1.06745515684449	5.26728658758481	-17.0783607888038	8.88297135603898e-54	1.51671571386135e-52	111.362397835907
CENPA	2.40791716306598	-0.307013592863778	17.068064243174	1.00108066796862e-53	1.70532117499434e-52	111.243302416343
IFI16	1.60701754570116	6.45657255715601	17.0575940885821	1.13043071893403e-53	1.92343507263352e-52	111.122225043072
NDUFS1	-1.24971442055823	6.79698237918129	-17.0438090474498	1.32650922052022e-53	2.25445155024525e-52	110.962854384473
LMX1B	-4.2225961437294	-2.08014132717161	-17.0358028555162	1.45561487123717e-53	2.47101141841e-52	110.870314784186
SNRPN	-1.23701506669787	5.98048851156015	-17.0356273179161	1.45858180008509e-53	2.47318881668007e-52	110.868286005503
HS3ST2	3.90655195121412	0.991687698415391	17.0348059037779	1.47254572211324e-53	2.49398631874405e-52	110.858792597057
HOXB6	-2.24995617956171	3.16587404330642	-17.0322498924303	1.51685698357239e-53	2.5660746482462e-52	110.829252804549
HAPLN1	4.17372561590468	2.87950690396919	17.0290006083246	1.57511348474099e-53	2.66156115189144e-52	110.791703146413
CD6	2.4585686891278	2.85820041109253	17.0277951117819	1.59729035270582e-53	2.6959323608198e-52	110.777772732147
FCRL6	2.4571202375522	0.900311846296206	17.0105893926203	1.94998677653761e-53	3.28744039341886e-52	110.578986121977
BMP1	1.84582206408244	5.41545547424127	17.0060543110546	2.0552523582231e-53	3.46093183809037e-52	110.526601920386
CNKSR1	-3.60463456745976	0.095947651279523	-16.9975191657985	2.26898999831121e-53	3.81647756416973e-52	110.428026993681
PLEKHO1	1.79996143457575	5.32716703390967	16.9960692735895	2.30744224536286e-53	3.87671417973778e-52	110.411283517685
FBXL8	1.75211758873508	2.64154836909448	16.9933322178508	2.3818128688141e-53	3.99709030464758e-52	110.379677163979
PLEKHB1	-2.93792207963476	2.24173442729626	-16.9918398539379	2.42336609652373e-53	4.06218125129618e-52	110.362444749263
TMEM131L	1.14017809494914	4.30501343208068	16.9838476662307	2.65852945404753e-53	4.45129378600158e-52	110.270167713562
TBX15	3.06857921896491	1.57825816414157	16.983735375855	2.66199082811414e-53	4.45201290660912e-52	110.268871330492
PHYKPL	1.55079908748329	5.93784793602869	16.9791976231345	2.80569701603821e-53	4.68701421882878e-52	110.216485924727
MT1H	-5.49897828816133	-0.496458339935942	-16.9770430625314	2.87661592433503e-53	4.80002593556086e-52	110.191614681816
EME1	1.96668124646354	0.176157603880782	16.9748462643335	2.95076767194087e-53	4.9181694091691e-52	110.166257034464
NCF4	2.04605857639105	3.10430086883944	16.9725971672973	3.02866172894519e-53	5.04227537730512e-52	110.140296922352
ANXA4	1.72433264441013	9.1887682015023	16.9723348578178	3.03787904265316e-53	5.05189307614031e-52	110.137269306187
ALAD	-1.14258742430344	5.8450629398542	-16.96837780394	3.18037243034086e-53	5.28287203248023e-52	110.091598424527
DYNLL2	-1.04986231504079	6.98134428491738	-16.9639100304579	3.34929099664346e-53	5.55090169240549e-52	110.040037603525
RNF43	-2.87672294877053	2.01204171215557	-16.9635213694444	3.36440230586101e-53	5.56965991648964e-52	110.035552450099
GZMB	2.55095005344019	1.90114256958737	16.9577440926904	3.59721891950969e-53	5.94837416825229e-52	109.968886956791
DDIT4	2.19278278080146	7.6341334922882	16.9534713981256	3.77968587571191e-53	6.24307169841999e-52	109.919588485783
HSPA6	2.13165722686987	2.01228639574553	16.9510060259255	3.88914407603598e-53	6.41665074297892e-52	109.891144987312
DTX1	-2.50048712259891	2.07192253732349	-16.9459995393481	4.1212562518782e-53	6.79197831678781e-52	109.833388725264
EHBP1L1	1.47674232286068	5.70221897930916	16.94370484478	4.23221598729673e-53	6.96702461406561e-52	109.806918527907
CCDC127	1.03571926027933	5.27708714222626	16.9431329124907	4.26033286391375e-53	7.00545663759344e-52	109.800321267036
ERBB2	-1.55846392130207	7.04933294929458	-16.9409091159138	4.37144061883669e-53	7.18011566521231e-52	109.77467045184
CLEC12A	2.75870658905546	1.33699911997153	16.9232215233613	5.36460366246668e-53	8.79172323433713e-52	109.57069277164
CD33	2.01341361407803	2.21795003690993	16.9197575061044	5.58401918566272e-53	9.1411078843112e-52	109.53075389208
VSIG1	3.4341528376498	0.935237604239457	16.9155241737087	5.86436263029188e-53	9.58934308053518e-52	109.48194910268
AP1M2	-3.21627489047209	3.39879382622192	-16.9144901092392	5.93494980431518e-53	9.69397140451214e-52	109.470028362966
OR51E1	2.70803724120284	2.39892705181995	16.9045948952008	6.65480494999512e-53	1.08576839873032e-51	109.355969265521
CD48	2.46507435426389	3.97279368507047	16.8991691900705	7.08585490816379e-53	1.15481346805191e-51	109.293439102488
WNT7B	-4.21817837527191	-1.47471454362037	-16.8969954256951	7.2662718513549e-53	1.18290394529152e-51	109.268388948445
PLAG1	-2.38670826170453	0.378783854068286	-16.8853083013819	8.31783901541315e-53	1.35259300224061e-51	109.133728245895
RNASET2	3.00188335450811	7.03761976784015	16.860955075662	1.10224571791707e-52	1.79041771259892e-51	108.853235915217
POU5F1	3.03228020353678	4.14858637725108	16.8588401726756	1.12951895136449e-52	1.83269130186035e-51	108.828884134846
JAK3	2.37252967501821	4.40241189939293	16.8567830130682	1.15669361850073e-52	1.87471182053695e-51	108.805198303218
NAPEPLD	-1.20121850189909	4.81469047109173	-16.854804018905	1.18345137849948e-52	1.91596472347149e-51	108.78241345312
LDLRAD3	1.49878771808224	4.15702372397767	16.8542363103938	1.19124072027319e-52	1.92645140269731e-51	108.775877407366
FSTL4	-3.30453985102498	-0.334517240196088	-16.8509166456227	1.23782417452154e-52	1.99958307796197e-51	108.737659613979
CD300C	2.23905562651705	1.1177077771591	16.848528590323	1.27245509194092e-52	2.05326709561103e-51	108.710168719082
SHISA2	-3.45361223651836	0.188357840235304	-16.8440853196686	1.33948427670876e-52	2.15905456851717e-51	108.659022318877
PTP4A3	1.80755458305721	5.44448360096087	16.8430179548569	1.35610419306391e-52	2.18344670734106e-51	108.646736638813
CTNNAL1	-1.57555693725572	4.58047261426403	-16.8222850289072	1.72303854326994e-52	2.77120459686481e-51	108.408151192516
STX4	1.13371657538028	5.68727112206507	16.8219742454727	1.72923339498456e-52	2.77812507351786e-51	108.404575652324
IFNAR2	1.15392188131766	4.49216059924239	16.813949837853	1.8971143844443e-52	3.04450575094865e-51	108.312263839558
ZDHHC2	-2.09169198682013	4.9869801868349	-16.8099669918131	1.98638611252495e-52	3.18428970265462e-51	108.266451669929
GLRX5	-1.17711217118418	4.87102657645443	-16.8002498119627	2.22217789025928e-52	3.55839259984376e-51	108.154697817491
MICU2	-1.00783442375326	5.45097690569355	-16.7971939544955	2.30195403728607e-52	3.6821234295761e-51	108.119558395661
MAP4K4	1.2143333618243	7.06488233329758	16.7939305404988	2.39030741341813e-52	3.81928988668464e-51	108.082034872761
TOP2B	-1.00949854716623	6.54003125778574	-16.7902234458026	2.49478611234729e-52	3.98189557322908e-51	108.039413060981
B2M	1.3313007830846	11.7151292145295	16.7865726676764	2.60213108037161e-52	4.1487180004535e-51	107.997442131243
UQCRFS1	-1.36679513594993	5.73505918938232	-16.7747898262732	2.98104786325332e-52	4.74254678483334e-51	107.862004448802
GM2A	1.28023394100064	6.67559629507573	16.7716551036882	3.09081799066184e-52	4.9118583739046e-51	107.825978344738
CTSV	-2.68072531727153	0.302897322524715	-16.7574350292393	3.64166859457499e-52	5.7810012586745e-51	107.66258402474
PYGL	1.994081570996	5.81095173378569	16.752306992896	3.86349951503414e-52	6.11991659965063e-51	107.603673432068
KIF20A	2.48220348895766	2.10835787714342	16.7491943102046	4.00467535001953e-52	6.33670828013866e-51	107.567918367231
CLSTN2	-3.51519194392385	2.60257802524733	-16.7487256264232	4.02637398153647e-52	6.36418466575689e-51	107.562534858348
LZTS1	2.28020274804016	4.93805270797109	16.7464279270513	4.13446023346556e-52	6.52800151271057e-51	107.536143276889
AKIRIN1	-1.12683317929126	5.43251608575215	-16.7383757179844	4.53661711314588e-52	7.15528310305414e-51	107.443665483051
CRTAM	2.84911696592552	0.703239959181398	16.7345078189987	4.7434486871118e-52	7.47347645081005e-51	107.399249411775
NR3C2	-2.44001253438008	3.94258894232821	-16.7317722237123	4.89538856525555e-52	7.70459653721463e-51	107.367838175089
HTRA4	3.21594056043875	-0.563132769216678	16.7313340385367	4.92017351954697e-52	7.73531348619141e-51	107.362806928952
DOCK2	2.44660471652014	4.61033889042779	16.7173443969	5.7808510783279e-52	9.07871842076651e-51	107.202203497472
AP5M1	-1.1650833484765	5.34301618252764	-16.7144289081369	5.97832726100863e-52	9.37882024579602e-51	107.168739494307
RAP2B	1.24268748350688	5.36935955898882	16.7078236083272	6.45099090679418e-52	1.0109535803134e-50	107.092931855997
CLIC5	-3.40335458906414	3.54162403805537	-16.70725053858	6.49371626880183e-52	1.01656428242096e-50	107.086355381481
MXD3	2.31578611498146	1.65589998742454	16.7049515901144	6.66797293567752e-52	1.04273178474429e-50	107.059973791021
SLC24A2	-3.47123043172179	-2.74644834689843	-16.6824417833055	8.64109327213185e-52	1.349849080936e-50	106.801734061982
S1PR5	2.2967584146948	1.52437389561332	16.6720911932511	9.73452494991035e-52	1.51904106657262e-50	106.683032488044
TBC1D4	-1.57868913884468	5.75436684045259	-16.6595209357648	1.12497212489794e-51	1.75175935121966e-50	106.538912683863
COL4A4	-2.49114297748694	4.50034977683988	-16.6560937288683	1.17022167341809e-51	1.82028973013467e-50	106.499626342177
PLK1	2.22589033078473	1.82261296417444	16.64878519453	1.27287530448195e-51	1.97787311862571e-50	106.415858180637
ALOX15B	3.65565447467148	0.651357736739831	16.6454404742638	1.32280572784324e-51	2.05328533907507e-50	106.377526640034
KCNH3	-2.71356148132258	-0.891038098430271	-16.6427642843785	1.36416029013561e-51	2.11524072865378e-50	106.346858752688
RAB42	3.87705162421894	3.39708036638665	16.6397389476176	1.4124659935906e-51	2.18783234703422e-50	106.312192039247
ITGAM	2.09211766554321	4.1713191117043	16.6345413523004	1.49947558685421e-51	2.32015801025998e-50	106.252639399898
RDH10	-1.77890042880355	5.33554539308154	-16.6292166844717	1.59416177984535e-51	2.46407069213149e-50	106.191638065447
ZNF683	3.03597734615336	0.474010152211368	16.6122808834781	1.93684052475767e-51	2.98745443965774e-50	105.997664338079
IYD	-4.26361877139421	0.495380889976352	-16.6113805121808	1.95698985745268e-51	3.01536611404356e-50	105.987354049549
CD276	1.17902811308029	6.01449173316083	16.6069758726208	2.05861680265948e-51	3.16862988786706e-50	105.936918896452
HSPB8	2.35639806286826	7.38982537206836	16.6039906956856	2.13047081907412e-51	3.2757940845324e-50	105.902740119568
CALHM6	2.8125651726472	2.91160991937291	16.6005399801563	2.21665493730237e-51	3.40474488486904e-50	105.863234055648
RFX8	2.77558557678382	-0.26022820925879	16.5960881174053	2.33300325964468e-51	3.57970949473589e-50	105.812270789718
RNF166	1.22467944631756	4.19194700935508	16.5959625568879	2.33637166028929e-51	3.58113585174196e-50	105.810833494733
TRIM2	-2.19854792316883	5.85722348671563	-16.5874794794656	2.57555542877352e-51	3.94363461064758e-50	105.713736995504
LRRN2	-3.57441649156758	1.76688485294352	-16.5843521188004	2.66976975828114e-51	4.0836353261042e-50	105.677946269116
TGFBR3	-1.63661244216753	5.51646915484091	-16.5827707901285	2.71871007089798e-51	4.15416635599021e-50	105.659849905698
CHFR	1.07788457396014	4.39188147401309	16.5818236766802	2.74844982745604e-51	4.19524295908154e-50	105.649011669572
CTDSPL	-1.30642832933867	5.9456840012318	-16.5808563489175	2.77915949232448e-51	4.23771318642707e-50	105.637942354569
SPC24	2.12266486128591	1.33347728643856	16.5707400261964	3.12157620640212e-51	4.75489886045734e-50	105.522194043647
ADA	2.05944523148817	3.11198387184516	16.570281874785	3.13804335838463e-51	4.7750288781886e-50	105.516952630442
KISS1R	5.27536395992072	1.20066309503881	16.5678628497777	3.22643757396132e-51	4.9044523122203e-50	105.489279047007
SPC25	2.06992881919371	0.630369696850182	16.5630153379755	3.41112099965756e-51	5.17447321890203e-50	105.433828260463
EVI2A	2.17452955492251	3.37262841292344	16.5592100391231	3.5634589391132e-51	5.3999825657315e-50	105.39030369324
DACH1	-2.63963211682461	2.54455956793065	-16.5527147831134	3.83933267752475e-51	5.81203722028592e-50	105.316020501827
NCF1	2.30450047865916	1.47227587467262	16.5375365605308	4.5699621675176e-51	6.89674454962265e-50	105.142477604112
SYNE4	-3.22869120855394	-0.365096410962606	-16.5263395763791	5.19646498208062e-51	7.82614274839711e-50	105.014493849885
LIN52	-1.01276512783938	3.30602700979372	-16.5257110708726	5.23406935693828e-51	7.87470024972148e-50	105.007310888771
APOBEC3D	1.87509920204976	2.42074124703754	16.5254731182265	5.24837716982447e-51	7.88814435636669e-50	105.004591441673
NPHS1	-5.05135152845331	-0.818264603155484	-16.5196300650419	5.61222642968791e-51	8.42637350649666e-50	104.937818677091
CD4	1.87185004313995	6.2502884931614	16.5077610179363	6.43065115952421e-51	9.64531988012804e-50	104.802210380137
CCND1	2.07280602187836	9.19733968014203	16.5047443459688	6.65699838784263e-51	9.97462901296747e-50	104.767749727173
FBN3	-4.30873579610687	-1.95526228027598	-16.504462142146	6.67857516526254e-51	9.99675817805455e-50	104.764526123282
DTX2	1.25162903785111	3.58829918285809	16.5020658254416	6.86462846226191e-51	1.02647865926531e-49	104.73715393734
SCPEP1	-1.28722856039544	5.95340684317124	-16.5013715871143	6.91949013133965e-51	1.0336296346754e-49	104.729224209934
C5orf38	-3.65045578245362	-1.06842660656722	-16.4959501735725	7.36323901619095e-51	1.09819305638837e-49	104.66730415506
IPO13	-1.06729132824425	5.272229803789	-16.4959096733433	7.36665867980487e-51	1.09819305638837e-49	104.666841615705
MAP4K1	2.34335129519623	2.71575101885493	16.4867777043488	8.17963025915853e-51	1.21815102155663e-49	104.562559635958
POLQ	2.17649620221419	0.347156957864385	16.4578682361098	1.13918795122585e-50	1.69310079714579e-49	104.232576189382
CHP1	-1.03442499839946	6.8466657835274	-16.4558877869651	1.16532524355009e-50	1.73019574077751e-49	104.20997877353
THSD4	-2.36391941668861	4.10488124264402	-16.4550270216251	1.1768711129541e-50	1.74557327501191e-49	104.20015755471
CD52	2.42375044273479	3.94679475627845	16.4396217458788	1.40393094875789e-50	2.08025449561663e-49	104.024418950009
RASA3	1.4375334834614	5.09103771595253	16.4326243934141	1.52102892701109e-50	2.25149080284586e-49	103.94461634484
THRB	-2.27398672306992	3.64706600948345	-16.4270654957065	1.62096260944738e-50	2.39700049920698e-49	103.8812282384
FBXO2	-3.15590372847391	1.60119056669825	-16.4181309706209	1.7954886132518e-50	2.65240993933496e-49	103.779365268349
MMP25	1.96219777953282	1.01666249441097	16.417453088513	1.80947146007121e-50	2.67037979092318e-49	103.771637577308
SMIM22	-3.85240036128166	-1.2023309905896	-16.4138354228727	1.88595220288027e-50	2.78045403083272e-49	103.730399162557
NPY5R	-2.84605664003277	-0.393383840802048	-16.4121439720532	1.92280956591359e-50	2.83194941483202e-49	103.711119223438
ABHD5	-1.00251920009932	3.34213798942265	-16.4111625190186	1.94452446256488e-50	2.86106184451931e-49	103.699932521185
ACSL6	-2.68229622782914	0.919692471904155	-16.4037795226091	2.11591481757136e-50	3.11011943755935e-49	103.615788699855
EVI2B	2.16334326391449	4.16972894057475	16.3993771954749	2.2252025037e-50	3.26748735643308e-49	103.565622492063
PLCB2	2.16420495347621	4.10585750164111	16.3925092806267	2.40705374976289e-50	3.53098673941241e-49	103.487370422962
FYB2	-3.77140584548501	-0.0337781175074873	-16.389457903448	2.49253746966079e-50	3.65273654735519e-49	103.45260754717
LGALS1	2.04063375397441	7.55443742719116	16.3885615547291	2.51821943397134e-50	3.68669333683302e-49	103.442396355132
CSNK1E	1.07783238387898	6.54563989167591	16.3840527213255	2.6514661060032e-50	3.87790122515448e-49	103.391035087072
EFNA3	2.19492879835634	1.70226773656612	16.3832208442829	2.67680802773228e-50	3.91106956012147e-49	103.381559565694
RIOX2	-1.39019761924004	3.51735078782943	-16.3826903137698	2.69309595235422e-50	3.93095635828721e-49	103.375516639256
NUAK2	-2.23438364397662	4.37251858852718	-16.369268063182	3.13975304755575e-50	4.57836482128189e-49	103.222657941166
ZMYND15	1.62550203966349	2.21736225856574	16.3672640410652	3.21250629618352e-50	4.67980579892449e-49	103.199839420053
SERPINA4	-4.35767174293674	-1.34329196591445	-16.3574076723303	3.59556213546827e-50	5.23262977177563e-49	103.087627123309
RIN3	1.43218663231797	5.03391413053416	16.3475460628574	4.02442900886525e-50	5.85096193724528e-49	102.975381617341
CGN	-3.04768597914614	3.68878853946909	-16.3449081419729	4.14756137637878e-50	6.024014960509e-49	102.945361115092
PLEK	2.33915555622612	4.63145088761085	16.3430940893633	4.23441207312467e-50	6.14408170768405e-49	102.924717635489
CXCR6	2.69854111536264	2.09661878731679	16.3415942153469	4.30758990552829e-50	6.24409182357131e-49	102.907650110099
RAPGEF3	-1.94435283593321	4.67044510478584	-16.3366641954628	4.55713080671661e-50	6.59279889318489e-49	102.851554230451
SLC12A5	2.11481832744577	-0.201606705851031	16.3349907641	4.645072620032e-50	6.71341007406987e-49	102.832514719483
CRABP1	-3.97533946393076	-2.80556272616294	-16.3337888639697	4.70927769322936e-50	6.79951166640903e-49	102.818840539926
SLC38A3	-3.73512627423105	-1.60700958712817	-16.3258544868831	5.15592970516008e-50	7.4370993900364e-49	102.72857996965
DCXR	-2.0374842172614	4.73305800291127	-16.3211802359219	5.43859526511916e-50	7.837127857999e-49	102.675414282794
RAD51	1.5516764432376	0.942320149620542	16.3207816316315	5.46340394992808e-50	7.86515917654353e-49	102.670880769822
SFXN5	-1.35384972295154	4.02211981501733	-16.3205331776493	5.47892454849538e-50	7.87977747993205e-49	102.66805500852
SYT1	-2.90120985907179	-0.395197026338644	-16.3137445882489	5.92045457849577e-50	8.50645352550215e-49	102.590852350994
DEGS2	-2.82317586532953	1.53500459852979	-16.310915389661	6.11478815094779e-50	8.77708203406816e-49	102.558681258574
RAP1GAP	-2.9542047829597	5.24985927324733	-16.3064915365037	6.43149198609099e-50	9.22265901599219e-49	102.508381594215
MCM5	1.06830643316204	5.47756655780657	16.2881854800024	7.92566336063002e-50	1.13541893451211e-48	102.300296998708
PGF	3.76005266262288	5.83690581038879	16.2875502236517	7.98331398078162e-50	1.14256318220075e-48	102.293077706571
CCL4	2.6100792605951	3.29443264606738	16.2860384376427	8.12219971092754e-50	1.16130847668218e-48	102.27589764855
MMP11	2.11462961673395	3.63204236043888	16.2688323453329	9.88338535453819e-50	1.41174737885252e-48	102.080410617722
SLC9A3	-4.47363053784694	2.75656591911086	-16.2644297611819	1.03922294742051e-49	1.4829883148613e-48	102.030403783576
B4GALNT2	-4.95405809238195	0.446751485108871	-16.2560608272311	1.14326791403615e-49	1.62987825725309e-48	101.935359866725
OMA1	-1.00493323164	3.7471551091955	-16.2500566714556	1.22425767383274e-49	1.74364691392434e-48	101.867184094092
GAPDH	1.39031531956986	11.757206208887	16.2437033191582	1.31619960941527e-49	1.87277859153622e-48	101.79505415467
TRIP13	1.75628821568008	1.99249558359383	16.2422229872128	1.3385933740868e-49	1.90279817087034e-48	101.778249476891
TAGAP	2.02876186135421	3.11580113161985	16.2401666925296	1.37033226372683e-49	1.94603084724998e-48	101.754907498633
CHN2	-1.83152786262776	2.74810943447386	-16.2372281321126	1.41699662533443e-49	2.01035540545031e-48	101.721552539663
MYO6	-1.30713945349124	6.69212129035693	-16.2235286698359	1.6563566523611e-49	2.34767771074038e-48	101.566084593834
OAT	-1.22878026188509	5.66613313743141	-16.221309420931	1.69876227639974e-49	2.40546048858764e-48	101.540904425771
JAKMIP1	2.93977551132675	0.00428346416009472	16.2076470484702	1.98476083788485e-49	2.8077291082371e-48	101.385917864442
KIF13B	-1.57822427307677	5.94539424302661	-16.2058001195933	2.02694319901526e-49	2.8646423420924e-48	101.364970215226
TP73	2.43070634470156	-0.223428814879546	16.2038130158379	2.07332654953642e-49	2.92737760128777e-48	101.342433782462
ADGRE1	2.52119797595996	1.19455814970113	16.1908187263677	2.40387655823549e-49	3.39082837474831e-48	101.195088236502
SH3BGR	-1.20914917083554	2.06567222893532	-16.1892219737354	2.44796494224746e-49	3.44970414702128e-48	101.176985511113
FXYD5	1.80959080778939	6.0181494768952	16.1819378982249	2.65954770906463e-49	3.74427598848562e-48	101.094413449201
CORO7	1.46917138276584	3.51833990769478	16.17912879748	2.74593634810642e-49	3.8621962965129e-48	101.062573539398
CSF2RA	1.94612041127644	3.26289607495206	16.1765533739006	2.82759673136435e-49	3.97324692855063e-48	101.033384200681
IL21R	2.46785067574934	1.83369791966901	16.1735947987413	2.92440094775168e-49	4.10534450447282e-48	100.99985459461
MSC	3.02803384025287	4.29880642240514	16.1700587458901	3.04444768154824e-49	4.26978698718762e-48	100.959783642225
HLA-DPB1	2.02058102636028	8.46062175388474	16.1698126284974	3.05298395937082e-49	4.27767332627873e-48	100.956994742665
CAMKK1	1.42310356523736	3.73746317712748	16.1678326868888	3.12253040638178e-49	4.36678442736286e-48	100.934559489764
NICN1	-1.07722343476967	3.93635340262708	-16.1626451702902	3.31233322765216e-49	4.62781171406701e-48	100.875783562191
TRIB3	2.78507200271397	4.96991324688431	16.1513288369807	3.76727782207144e-49	5.25843227559857e-48	100.747592794003
TBC1D10C	2.38948616688733	2.80954026315651	16.1387781204285	4.34510262403186e-49	6.05921053478479e-48	100.605461198021
GNA15	1.88289292862768	2.43679696223922	16.1353159684486	4.51951620612313e-49	6.29644933308463e-48	100.566261601229
SLAMF6	2.7398977435253	2.45831415774138	16.1329712300666	4.64158811061407e-49	6.46038671244143e-48	100.539715642866
CD7	2.76695432392029	2.22612861244899	16.1324602189518	4.66862599901657e-49	6.49186592514766e-48	100.533930436077
OLFML2A	2.48653297558262	6.6587114562174	16.1306457927151	4.76590425605765e-49	6.62086453131036e-48	100.51338973547
NRP2	1.88754061843388	5.92697217288083	16.1179512485447	5.50548971710264e-49	7.64107854498442e-48	100.369703778524
PLA2R1	-2.42679461588699	3.58706201763963	-16.1127297754193	5.84197245368868e-49	8.10042714919401e-48	100.310616644229
RASD1	-2.9147656253319	4.81218898851487	-16.1010920130257	6.66760819276714e-49	9.23652440590496e-48	100.178949442921
IGSF11	-3.36375451426342	-0.788836524037619	-16.0986405372852	6.85585163292744e-49	9.48834357944453e-48	100.151218864008
CCR5	2.82472161283529	3.49364672552988	16.0826653993221	8.21934361598011e-49	1.13646743556546e-47	99.9705533142859
RASSF4	1.83616404033898	7.21077889838775	16.0823217782627	8.25146837972569e-49	1.13983595190867e-47	99.9666680435072
FKBP10	2.59972537651188	6.96701038689359	16.0779675588152	8.66955764076395e-49	1.19535311732836e-47	99.9174384649386
EFHD2	1.37239107806625	5.89360618325183	16.0779666435278	8.66964771148667e-49	1.19535311732836e-47	99.9174281171042
C11orf21	2.40472099350952	0.566714937515407	16.0761717551783	8.84808581480315e-49	1.21881137058696e-47	99.897136364406
KCNE3	2.02557048249533	5.97601247243131	16.0756244046078	8.90322613369403e-49	1.22525747466882e-47	99.8909485843876
SLAMF7	2.88803389437221	3.44080331378259	16.0642955914707	1.01247138969421e-48	1.39205336013762e-47	99.7628959293191
SERPINH1	1.47997956618841	7.58760447759238	16.0515257674673	1.17031139688878e-48	1.60756338184424e-47	99.6185991144116
ETV7	2.46158863234708	2.61013418273571	16.0483131726593	1.21374422559908e-48	1.66566544006513e-47	99.5823046942639
CAVIN3	2.15565481410823	5.12958903150313	16.0412188184005	1.31543858021295e-48	1.80353875927609e-47	99.5021664178504
SLC22A8	-5.95317865966549	-0.106942504712354	-16.0355132982166	1.40335887769817e-48	1.92228747762313e-47	99.4377269740924
SLAMF8	2.6434110964233	3.51868423176426	16.0293807408881	1.5044075004531e-48	2.05878096334141e-47	99.3684748991549
TICRR	2.01641071832011	0.411444887991685	16.02784048485	1.53090763875963e-48	2.09309569530227e-47	99.351083212903
TNFSF14	3.2508040568998	1.49224883842229	16.0170112703075	1.73084711863327e-48	2.3642566595359e-47	99.228825210425
MARCHF3	1.39434345045552	1.80046751769125	16.0104287926732	1.86490041190254e-48	2.54499978144766e-47	99.1545278676847
PRTG	-2.40267256755935	0.771145704205938	-16.0010792061721	2.07330037401815e-48	2.82677276621008e-47	99.0490192599068
RAB37	1.87021436521474	3.32718925302176	15.998288105811	2.13990412673198e-48	2.91487497188612e-47	99.017527023988
PLAT	-1.93238493737801	5.56896761456122	-15.9930181203151	2.27153680698622e-48	3.09131107264e-47	98.9580714422152
GOT2	-1.16196944823368	6.6240978105667	-15.9850325534275	2.4865537785738e-48	3.38079219301645e-47	98.8679941812583
CAPN11	2.66358602118731	0.198687208008982	15.9767345880256	2.7315183075228e-48	3.70698843139231e-47	98.7744126243597
EOMES	3.08494507058014	1.7339890965769	15.9744880462656	2.80188487255203e-48	3.79897298878615e-47	98.749080343659
STRA6	-3.66477430246293	-0.566840247798299	-15.9729075058427	2.8524718985209e-48	3.86399422120672e-47	98.7312588529862
DNAJC5B	2.87017149600408	-0.399018816629501	15.971335386356	2.90369335574308e-48	3.92975421527478e-47	98.7135330321168
CLDN11	-2.73501702441133	0.839385740070945	-15.9657879027447	3.09188031220606e-48	4.18058660261821e-47	98.6509902735841
CD3D	2.99962166021771	2.4698467478093	15.9572091662706	3.40713195411302e-48	4.6026058522719e-47	98.5542905386763
MYH10	-1.98015345114054	6.27566072401643	-15.9473482407667	3.80930821704785e-48	5.14116561205244e-47	98.4431643826379
FPR3	2.43855831574456	4.57761399896102	15.9461775539914	3.86009621214784e-48	5.20492679331303e-47	98.4299733916495
APLN	2.49791515278354	6.05183678626241	15.9448282798892	3.91947048477093e-48	5.28013803654829e-47	98.4147706209694
GBP5	3.07268201463038	4.00766982939725	15.9436455598764	3.97226455071767e-48	5.34635496450396e-47	98.4014449132509
COL9A2	-2.70466712021502	2.20883243884906	-15.9373553313691	4.26520049280648e-48	5.73011930799363e-47	98.3305797548971
DOK2	2.02904072319752	2.91559788993844	15.928239772727	4.72837182544517e-48	6.34656415766334e-47	98.2279051698291
LMBR1L	1.31481281673274	4.74718474325386	15.9220450613442	5.07144536455028e-48	6.78843242780824e-47	98.1581438817467
BCAM	-1.83590945606866	7.80117106247666	-15.9199746916465	5.19155622882282e-48	6.94287902222535e-47	98.1348310675426
PRC1	1.36904251004283	3.4405941619586	15.9123997097864	5.65571110316816e-48	7.55672992164889e-47	98.0495458139056
PPP1R3G	1.96569601893958	2.78720265720007	15.911673055574	5.7023566204518e-48	7.61212769224675e-47	98.0413654382809
WASF3	-1.7570931315631	3.12335532261381	-15.9109850989831	5.74687171528849e-48	7.6645834938507e-47	98.0336208472237
CXCL9	3.35391408516822	5.0734235754331	15.9074952691819	5.97808250555174e-48	7.95849170548701e-47	97.9943366321341
FDFT1	-1.02306646809013	5.91637080713267	-15.9058010241869	6.09365456668726e-48	8.10500214286555e-47	97.9752661917294
HROB	1.42401253668434	0.834521163078457	15.902015803536	6.35997880723153e-48	8.45157726745591e-47	97.9326627483524
PBK	2.1662420230018	0.832613159897707	15.8995471439462	6.53989628284952e-48	8.68280624026785e-47	97.9048797381505
CGNL1	-2.55474709805037	6.43134730848518	-15.8933999495742	7.01028205273951e-48	9.29052181068835e-47	97.8357052086729
CCDC160	-2.75073987345507	0.483591383696526	-15.8842262382713	7.77575467229429e-48	1.02956881522064e-46	97.7324938671546
UBASH3A	2.70762488487493	0.87759922311056	15.8822103066711	7.9548403720063e-48	1.05233221641928e-46	97.7098163972927
OR2A4	3.44597470908583	-1.08886965021705	15.8812259068153	8.04377922632369e-48	1.06314000143418e-46	97.698743193445
AP3S1	1.02439151672452	5.58812227478748	15.8776413423522	8.37610464320803e-48	1.1060676311229e-46	97.6584239689417
CORO2B	-2.67061136485265	1.9478386031237	-15.8599433586581	1.02288124713165e-47	1.34829337817605e-46	97.4594123687558
AFAP1L2	-1.76919327514929	4.75167080625732	-15.8520545116906	1.11813916895071e-47	1.47121465563371e-46	97.3707330849909
RELB	1.25498131889795	4.49680621956237	15.844039068515	1.22399313363542e-47	1.60905238803067e-46	97.280649580681
DOK1	1.24697945444126	3.65685461645511	15.8417787239103	1.25561152950705e-47	1.64914129689459e-46	97.2552495885936
ANXA2R	1.87566526328527	1.67319636763262	15.8295690974104	1.44103524067622e-47	1.88930013161515e-46	97.1180735106044
RAD54L	2.29013866682012	0.847941143221696	15.8233036903154	1.54654901998077e-47	2.02402190814595e-46	97.0476983690733
MT1G	-5.25656449028475	2.48515891124563	-15.8179852430519	1.64214110060405e-47	2.14530248409875e-46	96.9879689524033
CD180	2.30459271757838	2.3099053938501	15.8162733238287	1.67414752918449e-47	2.18517176164845e-46	96.9687448421528
GHITM	-1.04008653187931	7.71771980425929	-15.8071343905006	1.85584063183999e-47	2.42017440834267e-46	96.8661333467737
TTYH3	2.03984323624727	7.62119663372765	15.8043550287221	1.91490462896377e-47	2.49277123862624e-46	96.8349317435242
PTPN22	2.17873268973089	1.99934444518789	15.7920266004537	2.20033858059395e-47	2.86180440367064e-46	96.6965584253842
IKZF3	2.72598042375848	3.37576971127312	15.7879354614576	2.30414380158311e-47	2.99416350287136e-46	96.6506498302393
ADAMDEC1	3.86860494541871	0.86241758046036	15.7878062267846	2.30750131535146e-47	2.99587527096559e-46	96.6491997086929
PATL2	2.35355083939426	0.934954350316858	15.7839556706104	2.4098094434713e-47	3.12594009434033e-46	96.6059955263574
ICOS	2.93626096056948	-0.127020292891206	15.7815214490693	2.47680804375553e-47	3.20718247923335e-46	96.5786852532089
ADGRE2	2.09233093495545	3.06305451852726	15.7769611025316	2.60736725132579e-47	3.37326702365357e-46	96.527526109389
BCKDHB	-1.41319826943714	4.1191266212871	-15.7726041119288	2.73851246236735e-47	3.53981663709527e-46	96.4786540827376
NEK2	2.2008693216289	0.657725730820908	15.7707060068585	2.79768405863797e-47	3.61312161099735e-46	96.4573649638238
HPD	-4.84109874617736	1.61045772646674	-15.7697639331818	2.8275242265322e-47	3.648450416731e-46	96.4467990801836
GAPT	2.46544553095726	2.00142854478623	15.7683349841551	2.8733933504115e-47	3.70438173463059e-46	96.4307731248853
PREX1	1.36237536656135	6.36248238262682	15.76825092806	2.87611454455948e-47	3.70463736599223e-46	96.4298304376728
NCF2	1.85985319203126	3.84785072679799	15.7671466840052	2.91210249946632e-47	3.74770491692931e-46	96.4174465622591
SLC36A2	-5.091829345415	-1.05799367816875	-15.7652202609583	2.97596456355885e-47	3.82653797296831e-46	96.3958429901542
TOM1L2	-1.06125936184747	6.02355619370362	-15.7590669277632	3.18946026538867e-47	4.09746583875478e-46	96.3268448511186
LRRN1	-2.97523670956771	-1.3696580240272	-15.7404060009783	3.93494064931401e-47	5.05075773553558e-46	96.1176669958872
NUF2	1.96057975103859	0.660239585422231	15.7386549614221	4.01324394129559e-47	5.14676629117769e-46	96.0980442659405
DLL4	2.23558583905449	5.95596928479629	15.7351397291085	4.17516253588724e-47	5.34974578333056e-46	96.058654196306
RAC2	2.23615458655579	4.79137640704595	15.7302775663045	4.40991891019341e-47	5.6456189430933e-46	96.0041771865533
PLIN2	2.8179652207565	9.15153487158133	15.7253625121802	4.66061409872168e-47	5.96136388724993e-46	95.94911481791
PLXNA4	-2.99493271759502	0.701732378826249	-15.7135217305474	5.32449633970421e-47	6.80460437356106e-46	95.8164948756358
CD160	1.68140773927932	0.073885352537844	15.7116591817016	5.43718805389851e-47	6.94257994638658e-46	95.7956376859635
SPHK2	-1.13909631087786	3.60606952036208	-15.7066091981544	5.75484797575588e-47	7.34180605351863e-46	95.7390922563347
MYORG	-1.60823817856484	4.31666645161398	-15.7045888531612	5.88705976704345e-47	7.50395708500573e-46	95.716472310727
SLC5A2	-4.0611067581912	-0.441403830737737	-15.697675863533	6.36279563831585e-47	8.10332100199739e-46	95.6390832785899
DARS1	1.01651843522604	7.45896703514174	15.6864744458769	7.21640004469018e-47	9.18246258719503e-46	95.5137172438892
PPP1R3C	1.86024448372738	5.71122310202112	15.6851964514376	7.32077875479097e-47	9.3072134402901e-46	95.4994163782842
PRR11	1.91901529933566	2.09693734689539	15.6842096584662	7.4024032355511e-47	9.40284507879172e-46	95.4883744212739
HLA-DQB1	2.38380881186628	7.74005384035686	15.6786218920965	7.88203062487507e-47	1.00034345458656e-45	95.4258543518091
TMEM86A	-1.5469051814971	3.74230337491894	-15.6725384852872	8.4395118933213e-47	1.07017092091131e-45	95.3577994905049
SPN	2.21182562515396	3.82486109503876	15.665508615122	9.13288616667784e-47	1.1570949134728e-45	95.2791706134122
KIAA1549L	-2.77931676864702	0.12717471967652	-15.6653422450323	9.14996633410577e-47	1.1582595314656e-45	95.2773099516148
POU2F2	2.11161081101267	3.00765954046896	15.664144154741	9.27391136975366e-47	1.17293810984895e-45	95.263910912293
ADRB1	-2.73983840421542	-1.53479235680715	-15.6560166910525	1.0160101680257e-46	1.28391508668583e-45	95.1730276489355
BATF3	2.0364798939726	1.44305423718326	15.6524984069044	1.05694636443335e-46	1.33449702625446e-45	95.1336915987805
CDH16	-2.77647377939322	7.71925890597169	-15.6459558132507	1.13749590241284e-46	1.434964762116e-45	95.060552420469
ATP2C2	-2.74348784268375	-0.594214809337305	-15.6441118183108	1.16128494147056e-46	1.46371743180718e-45	95.0399408993316
YEATS2	1.06442717234829	5.69303482307229	15.6413562305726	1.19776239390741e-46	1.5083999135623e-45	95.0091418560441
KLK1	-5.48972073986589	-1.45091092198529	-15.6400688238518	1.21519419641772e-46	1.52904126651223e-45	94.9947533826788
CDKN2C	1.51282868386526	4.32610307953782	15.633797589873	1.30379559004805e-46	1.63631918327056e-45	94.9246713028147
ITK	2.43805526217805	2.5599499973949	15.6306418770345	1.35078865221296e-46	1.69384974970923e-45	94.8894102452627
FMNL3	1.23795521547347	6.36381358874002	15.6217286547985	1.49284515184392e-46	1.87038721925564e-45	94.7898328727681
KCNMB2	-3.12405229042024	-0.97364833381687	-15.6211559536971	1.50246630716343e-46	1.88083676507995e-45	94.7834355632308
ZBP1	2.55201484552161	0.543829919053123	15.6133671763956	1.63962443070574e-46	2.05078749067148e-45	94.6964416819859
ICAM3	2.09862496049475	0.990919929913784	15.6116108254115	1.67223987527666e-46	2.08980173009042e-45	94.6768273420103
HLA-C	1.30814744646059	10.6037239503138	15.6100686162537	1.70141191581922e-46	2.12445004863005e-45	94.6596052483664
MAP3K9	-2.08452174940761	2.08136915046596	-15.6065174293643	1.77053016837413e-46	2.20887553036582e-45	94.6199513643618
TNFRSF18	2.5153689190101	-0.154972207170984	15.5990507883025	1.92512777826599e-46	2.39970936299302e-45	94.5365887118518
C3AR1	2.0539099761066	4.17171263080192	15.5969364552244	1.97130233719646e-46	2.45518265643705e-45	94.5129859809215
SH3BP1	1.64589329250544	3.26669252333527	15.5933180470554	2.0529017435882e-46	2.55464484769908e-45	94.4725961500904
PTGDR	2.15123995589213	0.259125453090695	15.5928583112562	2.06350772467032e-46	2.56566870694827e-45	94.4674647208933
JAML	1.98015736139836	3.76374242038602	15.5916157954361	2.09244652586812e-46	2.59944879744903e-45	94.4535964686873
NRL	-1.2291489523779	0.658668948026761	-15.5911767110199	2.10276953767426e-46	2.61006491049947e-45	94.4486957729874
TFAP2A	-3.69923645071831	1.09326419089687	-15.5861929489322	2.22356122701174e-46	2.7576666433649e-45	94.3930753278606
S100A14	-2.73947028365191	1.34718874632818	-15.5853188223818	2.24544995851143e-46	2.78246305407441e-45	94.3833205745985
AJM1	1.89227850580314	2.4748168191069	15.5850895632121	2.2512262604497e-46	2.78492050618731e-45	94.3807622122006
MOB3A	1.06867600407746	6.13135974390253	15.5788737965841	2.41361260974866e-46	2.98329019878361e-45	94.3114050508065
ARHGEF6	1.19674052873727	5.3988932348131	15.578444108807	2.42526059417173e-46	2.99516623757928e-45	94.3066109225478
AC009779.4	1.78501574268598	1.47226902284421	15.5725004838257	2.59225278359574e-46	3.19870923313612e-45	94.2403023475562
ATP8B3	3.15142140205579	2.05316052748304	15.5663735288167	2.77640859335844e-46	3.42307168638752e-45	94.1719599373034
GZMM	2.20117511394413	0.678912092105293	15.559308920295	3.00500125681935e-46	3.70179852811538e-45	94.0931730105589
ARHGAP11A	1.55136825244925	2.4722615193216	15.553187789738	3.21818956679031e-46	3.9610977031642e-45	94.0249205832082
TSPYL4	-1.08822487333217	5.05148943706421	-15.5520113030923	3.2608610088236e-46	4.01025821219143e-45	94.0118037388199
TRIM9	2.59456793771209	3.35976256412761	15.5495086295258	3.35352016929058e-46	4.1207606833358e-45	93.9839024459719
ASPHD1	2.82398447676027	2.85999840476113	15.5429602818694	3.60858304860931e-46	4.43047102723905e-45	93.910906776856
PPP1R36	-2.7538757090928	-0.814745099956751	-15.5356741037344	3.91518997603623e-46	4.80289470410326e-45	93.8297020384635
CENPM	1.9168511766574	1.07747536285185	15.531448516814	4.10477186971025e-46	5.03125794113733e-45	93.7826152755001
C7	-4.65903816913194	5.44872026501846	-15.5165905094929	4.8470712511711e-46	5.93119952101637e-45	93.6170929865234
ACTRT3	-1.82642920505072	0.379976170182512	-15.5137823170594	5.00172957360145e-46	6.11535362687458e-45	93.5858166875284
SLC30A2	-4.45302664225596	-0.0355647925918679	-15.5088225115163	5.28700714179435e-46	6.45340090358339e-45	93.5305827707372
MYEOV	5.28982531914584	2.03146087147895	15.5021090730631	5.69917113418223e-46	6.95071668889799e-45	93.4558321056535
MUC3A	3.13188073873557	3.39058339372773	15.499729698035	5.85281730877356e-46	7.13218003004406e-45	93.4293423785745
SERPINB9	1.39637961672866	4.86918028512462	15.4952812068345	6.15124435185659e-46	7.4896245491428e-45	93.3798218083019
CD3E	2.84665631758156	4.03333492457132	15.4951461665795	6.16053708029266e-46	7.49472464681172e-45	93.3783186381042
PAQR5	-2.00630664962611	5.40382243598743	-15.4914092006952	6.4233252791785e-46	7.80795599333254e-45	93.3367237097787
CXCR3	3.00716434594004	1.55579359521602	15.486450556071	6.78936369787381e-46	8.24607250120587e-45	93.2815374364815
CCM2	1.06487582201229	5.52028212185533	15.4804358003132	7.26139620912219e-46	8.81209437477274e-45	93.2146077287941
DIRAS3	-2.38510306662325	0.835766015013407	-15.4742693939778	7.77932890954614e-46	9.43283779585265e-45	93.1460023052283
DUSP4	1.95230799147516	3.66670486030115	15.4663814993247	8.49591282870158e-46	1.02932330013741e-44	93.0582615817747
CES4A	3.3821210365678	3.69822517235639	15.4653138236871	8.59783691526977e-46	1.04081316787981e-44	93.0463868321502
GPRIN1	2.063064603228	1.92055771433972	15.4649328146861	8.63450391738537e-46	1.04439090216546e-44	93.042149315036
PLEKHG2	1.64127567917032	5.40467542448987	15.4616191090709	8.96005332980406e-46	1.08287591024562e-44	93.0052967729222
MYDGF	1.17986344834107	6.23820462244574	15.4404259528686	1.13520258530756e-45	1.36886314379157e-44	92.7696842553967
CTSS	1.92567964810732	6.8812623986888	15.4404074747576	1.13543674008317e-45	1.36886314379157e-44	92.7694788889188
IDI1	-1.02202206399864	4.97955881342952	-15.4367608348315	1.18260271360449e-45	1.4245560497595e-44	92.7289520955272
FKBP11	1.78521704428614	4.16288553436392	15.4366522494529	1.18403673500991e-45	1.42511437843324e-44	92.7277454004956
ABCD3	-1.0437954992571	6.12440035704852	-15.4313584238114	1.25609367215212e-45	1.51060438017049e-44	92.6689203328731
CENPF	2.04341891067615	3.16826584652412	15.42306122699	1.3779302988586e-45	1.6557715637021e-44	92.5767395979536
SCIMP	2.01896704415976	2.42880438180116	15.4144159990079	1.51743100975262e-45	1.8204213192163e-44	92.4807154786903
GMDS	-1.02153335704003	3.78090926317554	-15.401817099568	1.74632859114762e-45	2.08990130663502e-44	92.3408196612942
SLC29A2	-2.42489976596971	1.8785382451093	-15.396725063138	1.84833538353607e-45	2.21017563288629e-44	92.2842929500293
PHYHD1	-3.08320169810855	2.44311877320521	-15.3898668653935	1.99517716622718e-45	2.38382274278925e-44	92.2081731095029
SLC13A3	-5.00222832579299	1.85255841303224	-15.3887665144233	2.01979685537221e-45	2.41127618083623e-44	92.1959615946615
PTPRN	4.01079438008493	0.635413737779436	15.3875651290094	2.04702328959422e-45	2.44179447476861e-44	92.182629256345
HMGCR	-1.06867057605229	5.08658710200203	-15.3852445774899	2.10065359536935e-45	2.50373355474055e-44	92.1568783074315
BAG1	-1.29514637005014	5.86063354142661	-15.3839160041676	2.13198680910005e-45	2.53901819179441e-44	92.1421360224489
HMGN5	-1.18030694840334	2.72464589897625	-15.381260012084	2.19603038705434e-45	2.61316938440081e-44	92.1126659500597
TACC3	1.45493584249864	3.85482500449038	15.3785909894428	2.26232121220534e-45	2.68987244372658e-44	92.0830535598779
PLXND1	1.53249587201696	7.70788171717865	15.376079372958	2.32652423439429e-45	2.76397102409755e-44	92.0551896411881
FANCA	1.73438863649682	2.16977812638098	15.3528532933402	3.01338027247982e-45	3.574190300573e-44	91.7976145503728
PADI2	-2.52679455903017	3.54366850827427	-15.3477811421592	3.18844172714426e-45	3.77573212269245e-44	91.7413878156149
CAMK1D	1.25303162463225	4.68496337098734	15.3461407808569	3.24720044850822e-45	3.84221526074897e-44	91.7232055472965
SLC24A4	1.56958928214169	0.353870796595903	15.3449244285024	3.29146717280228e-45	3.89145764616978e-44	91.7097236811689
CD53	1.81138646523512	5.59411580394505	15.3425177792373	3.38083381474341e-45	3.99389893287951e-44	91.6830501411619
SHISA3	-3.62592367859888	2.36588614520084	-15.3319468721551	3.8029146355308e-45	4.48725059302753e-44	91.5659119453054
INO80E	1.15638248932394	5.34490402097007	15.3307231188074	3.8550533702779e-45	4.54314636349604e-44	91.552353622883
CEMIP2	1.24462357941622	6.78164190931374	15.3294099933081	3.91179310183762e-45	4.6063167527974e-44	91.5378056552823
OXNAD1	-1.29835617172675	3.13654766454687	-15.3130801823543	4.6910208269984e-45	5.51063598589156e-44	91.3569358673607
CDKN3	1.79260435340824	0.881924572133087	15.3028261887493	5.25759267252076e-45	6.16633313125358e-44	91.2434060234224
LAD1	-4.00415209374707	2.66704111471846	-15.2987546416335	5.50105021667384e-45	6.44672157874211e-44	91.1983362027608
PPM1E	-2.67954854756911	-0.234608944711501	-15.2881407953896	6.18987250077983e-45	7.24239743437857e-44	91.0808718449793
C5orf46	5.58974050511507	1.00868855276823	15.2674565596021	7.78906886909008e-45	9.10626491032793e-44	90.8520623399888
GPR65	1.97336366248786	2.84502480133058	15.2613569477441	8.33499839356228e-45	9.72902356208811e-44	90.7846147691063
LIG1	1.01437303481267	4.62104069667411	15.258631224326	8.59113812466763e-45	1.00200375077537e-43	90.7544784899977
EMP3	1.6426948497771	5.61950101915409	15.2565761639245	8.7894324373202e-45	1.02431766594928e-43	90.7317588244757
RNF175	2.09844104484751	0.26365235748391	15.2563567816646	8.81086862718416e-45	1.0260015457698e-43	90.7293335308085
SHC1	1.02953046425545	7.09396384489639	15.2534384686591	9.10103163661531e-45	1.05895046396243e-43	90.6970727654391
ILDR1	-2.44948381701454	2.70697167951688	-15.2463248465641	9.8488841220748e-45	1.14505949682143e-43	90.6184461642224
JPH4	-1.80446546600282	0.899182741052597	-15.2455589598087	9.93296996644447e-45	1.15392192236765e-43	90.6099818280376
LOX	3.60699192669371	6.96535416564897	15.2410688375339	1.04405388752897e-44	1.21192784857514e-43	90.5603622701271
LPXN	1.23692900067096	4.30474829611894	15.2290120624242	1.1935109159987e-44	1.38213835098777e-43	90.4271574552299
TIGIT	2.9102947778445	1.81265479761026	15.2283142280405	1.20278705584447e-44	1.39178291000947e-43	90.4194491418503
CD3G	2.67850684075698	2.11256236178823	15.2255877496218	1.23972393047617e-44	1.4333941885915e-43	90.389333848989
LRBA	-1.23694485938884	6.44856188255055	-15.216962468189	1.36419024638459e-44	1.5760636961378e-43	90.2940793689662
BHLHB9	-1.14485011376282	2.66533786028529	-15.2156503995256	1.38418634745873e-44	1.59790820173616e-43	90.2795914889767
LY9	2.34794631721946	1.07290097977814	15.2154363395328	1.38747627398558e-44	1.60044788744732e-43	90.2772278890389
ARHGEF3	-1.06770554233939	5.15950475430088	-15.2042030508163	1.57152335167299e-44	1.80990187419343e-43	90.1532136015034
P3H1	1.22281609737322	5.1298289043075	15.2028511756798	1.5952537117016e-44	1.83579196729046e-43	90.1382918318656
E2F7	2.23023301348016	0.232228460616887	15.2025896460563	1.59988560496187e-44	1.8396805186578e-43	90.13540518113
APOBEC3C	2.00625397588102	5.57546028632814	15.1989727628932	1.66533604053413e-44	1.91344244281715e-43	90.0954858893737
MPP2	-2.60385866806125	0.276620706173721	-15.1893678123433	1.85239911929433e-44	2.12671060732743e-43	89.9894975299548
SH2B3	1.28869906714233	6.3308587555779	15.1880188045899	1.88029880489758e-44	2.15705528524345e-43	89.9746139728104
BDH1	-2.76134518620233	2.45859271615924	-15.1862985750781	1.91648473003012e-44	2.19685103635927e-43	89.9556356053639
MS4A4E	2.54106485250767	-0.651696300154269	15.1798516050883	2.05838817941188e-44	2.35583569964802e-43	89.8845183003696
GRB10	1.5568751371543	7.15507395293839	15.1786477823538	2.08602378598131e-44	2.38560539512068e-43	89.8712402999496
SH2D2A	2.52831904190299	1.8092285148395	15.1776414151797	2.10941026119349e-44	2.41047317318017e-43	89.8601405731072
ABLIM3	2.52929737186297	6.34672730382774	15.1708963502131	2.27304996838147e-44	2.5954483464785e-43	89.7857544785776
MAN1A1	-1.59236274863589	6.70394539469241	-15.1688941385993	2.32401871509191e-44	2.6515843677086e-43	89.7636765205515
HLA-E	1.04383536472307	10.2861692880498	15.1659337922556	2.40147378247143e-44	2.7378292718797e-43	89.7310358354892
MNDA	2.04826263233975	3.55767453212363	15.1552282817333	2.70369228571352e-44	3.07998584355448e-43	89.6130213255074
NOD2	2.25295660969441	1.65899233837536	15.1417215614352	3.13966748476228e-44	3.57109816779623e-43	89.4641810419022
CNTN3	-4.31725283518717	-0.685742520832249	-15.1412113052251	3.15744601948973e-44	3.58854004258414e-43	89.4585593428247
RPS6KA6	-4.06176429639562	1.66472556909927	-15.1328054886352	3.46520370333649e-44	3.93527077956636e-43	89.3659614587551
SAMHD1	1.53611246532317	6.59442501937112	15.132199223125	3.48852384595963e-44	3.95869274760983e-43	89.3592837847922
PARP15	2.39271764366065	0.95176497450206	15.1306301635672	3.54960738837255e-44	4.02489844717086e-43	89.342002040531
PAQR4	1.69616969038372	2.37998898077848	15.1242602921762	3.80873788778492e-44	4.31539406977112e-43	89.2718521579117
OAS1	1.48962544005548	5.67952149696465	15.1240190127593	3.81891573257008e-44	4.32358971604157e-43	89.2691952692837
TRIM59	1.16615685638975	2.53297939679736	15.123664371665	3.83392474696386e-44	4.33723813439271e-43	89.2652901146354
TNFRSF1B	1.42707740746973	6.03394372364636	15.1212013292917	3.93980064694766e-44	4.4535821939784e-43	89.2381693059354
HOXB5	-2.12376797076348	1.73756742540735	-15.1202127082435	3.98311293583138e-44	4.49907925767292e-43	89.2272840654981
CDKL1	-1.64115139785455	2.60848112876735	-15.1195809736544	4.01103808508549e-44	4.52713937289742e-43	89.2203285034627
STAB1	1.73194104202949	6.81433114627646	15.1130897625704	4.30953295274722e-44	4.86030582781415e-43	89.1488662548357
VWA8	-1.18240621824864	4.98324445008209	-15.1117886632478	4.37197720489299e-44	4.92694652929e-43	89.1345440341627
TNFRSF1A	1.01682950512519	7.24497827860911	15.1105184813314	4.43380795778239e-44	4.99279417577274e-43	89.1205626880794
TCAF2	1.55882027548289	3.29376982724473	15.1051678991241	4.7039864659318e-44	5.29297603568908e-43	89.061672804509
CCNB2	1.70591965568416	1.84631827846373	15.1044427715601	4.74184362412044e-44	5.33148788488396e-43	89.0536925963908
PLD4	2.38367893857041	2.89472368381444	15.0914252190516	5.47556098728574e-44	6.14702886370824e-43	88.9104609770285
RAB3B	-3.75538350521409	-0.645155447720348	-15.0793734248258	6.25536988802149e-44	7.01710095001586e-43	88.7779058913319
CTSH	-1.35366843920784	7.19035540302572	-15.0746282351669	6.59196143718949e-44	7.38903524760996e-43	88.7257278718519
UBE2L6	1.07798691292411	6.63218412877621	15.0617228870258	7.60155662036293e-44	8.51420727791069e-43	88.5838589590657
APOBEC3F	1.07781184490433	2.86336097783762	15.0616058524313	7.61138460163468e-44	8.51871733920759e-43	88.5825726488419
ARHGAP45	1.44986172768341	5.21018547117056	15.0598733271619	7.75836452900892e-44	8.67660508331812e-43	88.5635312516329
ACKR3	2.10378835641948	5.94192523654783	15.054814445628	8.20393653590976e-44	9.16793029629368e-43	88.5079371378458
SCOC	-1.1033576361912	5.91711480182405	-15.0495793456078	8.69191190751854e-44	9.70585813308002e-43	88.450415515091
ANLN	2.26561642840085	2.79578062756652	15.03331619132	1.04002350052853e-43	1.16046391198791e-42	88.2717797704993
NECTIN4	-3.35169430943411	-0.330937065291788	-15.0282018708209	1.10037689924369e-43	1.22687428917953e-42	88.2156220430353
ALB	-4.24130156367121	1.15857506842882	-15.0261342244993	1.12575713663139e-43	1.25421986299661e-42	88.1929207776619
FCHO1	2.3420155283507	1.88282197729687	15.02342836569	1.15985531661835e-43	1.29122937598362e-42	88.1632145726709
SEPTIN1	1.67923157988024	3.31475608400877	15.0186721627512	1.22230624532345e-43	1.35972309896436e-42	88.11100468888
ACADM	-1.55048741264128	6.28901679757846	-15.0184610303737	1.22515493241887e-43	1.36186033517326e-42	88.1086872190292
APOO	-1.35616806970379	3.38966936062401	-15.0138044001021	1.28969521826574e-43	1.43251774470606e-42	88.0575780803576
CD8A	3.2101351715787	3.99331549952119	15.0093446899033	1.35468202455959e-43	1.50356393413703e-42	88.0086371031567
CMTM3	1.51455298134806	5.17320739030121	15.0084032863899	1.36881213386106e-43	1.51809949951781e-42	87.9983069736716
PEBP1	-1.22222573802541	9.01365801661046	-15.0022792490912	1.46438863102281e-43	1.62287416286332e-42	87.9311145061417
ALAS1	-1.10932965792218	5.12276107361524	-15.001797299927	1.47218690958938e-43	1.6302860166222e-42	87.9258271342949
AKNA	1.42069516275822	5.25141467811028	15.001381310875	1.47895119820941e-43	1.63654253161319e-42	87.9212634612636
SORD	-1.82290687447814	4.20425773095192	-14.9969930078407	1.55222401843422e-43	1.71632963002169e-42	87.8731244566418
VAT1L	-3.60784294841817	0.581662874406165	-14.9967241247733	1.55682955868482e-43	1.72012680509615e-42	87.8701750625987
EPHA1	-1.76806817594921	2.04537262869493	-14.9908503080137	1.66090986288529e-43	1.83236667367451e-42	87.8057509230774
ALDH1A2	-3.33585254133434	2.73021492175938	-14.9878232250434	1.71722844593234e-43	1.8916566016557e-42	87.7725543731363
LIMD2	1.9272426420878	3.99566367552354	14.9761175720558	1.95351664505844e-43	2.14711365389507e-42	87.6442133518493
EBF2	2.59347528853884	3.03871836928629	14.9702621097724	2.08361161574537e-43	2.28838840430853e-42	87.5800313676355
RPS2	1.36496247051343	9.24964195989189	14.9565194130227	2.42388493737398e-43	2.65812743991034e-42	87.4294427653132
SLC26A4	-2.48501258185282	0.442820855997832	-14.9538644884037	2.4957458615003e-43	2.73489046494555e-42	87.4003582457212
FHOD1	1.21116512095358	4.97977501169095	14.9525395664691	2.53239830380674e-43	2.77298558486937e-42	87.3858447122909
ATP1B1	-1.42837151487623	9.87910996942008	-14.9427557069729	2.82020095319853e-43	3.08582941853706e-42	87.2786883113052
SAMD12	-2.34810951995809	2.90114781838359	-14.9371671340078	2.99899964856222e-43	3.27658562793807e-42	87.2174948520216
MS4A4A	2.10588713194303	4.03135492811739	14.9354697091129	3.05551227251513e-43	3.33584700443213e-42	87.1989105872912
SMIM10L2B	-1.94542403224785	1.25580876317409	-14.9350845973189	3.06848094132626e-43	3.34751665248401e-42	87.1946943257039
NRG3	2.02481299419244	2.114323266368	14.9285701139303	3.29636330029659e-43	3.5934520194176e-42	87.1233804540897
ADAMTS16	-3.14169477650921	1.05294113217008	-14.9283155564931	3.30560266999165e-43	3.60085086099091e-42	87.1205941148482
POLE2	1.27494948161512	0.837394602636319	14.9255866049295	3.40628931977294e-43	3.70778001271652e-42	87.090724899318
PCCA	-1.52912460030762	5.44177368799042	-14.9191947429839	3.65425396160102e-43	3.97180349164688e-42	87.0207739599223
RUNX1	1.99571751571414	5.52988630317651	14.9167854089937	3.75232333231466e-43	4.07236628320092e-42	86.9944104352935
LTB4R2	1.87639385938376	0.794716692045043	14.9134942938776	3.89053920836921e-43	4.21925241770262e-42	86.9584014533617
PTH1R	-3.12517524865197	4.03903709502405	-14.9077988634336	4.14182882894805e-43	4.48845863647772e-42	86.896094964307
PALM	-1.76716701002171	4.53602838078508	-14.9017342815783	4.4272198842947e-43	4.79419592780113e-42	86.8297622703675
TGFB1	1.52545334043449	6.76248628604086	14.8949450602161	4.77003377393734e-43	5.15402324771861e-42	86.7555186306145
P4HB	1.28437893786363	9.75140302009299	14.8911101447292	4.97524263625097e-43	5.37179874049332e-42	86.7135888395189
PCED1B	1.5595404271676	2.87863117697552	14.8819057601155	5.50441254500207e-43	5.93877985384352e-42	86.6129715264004
CORO1C	1.07803322189382	7.22725879898858	14.8741580288008	5.99309366518045e-43	6.45686410044423e-42	86.5283001284305
CENPI	1.53932528792522	0.25670054027296	14.874153401325	5.99339809922738e-43	6.45686410044423e-42	86.5282495630438
CGAS	1.37435996396816	2.33288776225902	14.8689947465134	6.34255068168975e-43	6.82800690688653e-42	86.4718844581738
TWSG1	-1.20514836206705	5.87929133430845	-14.8668209059477	6.49568956906954e-43	6.98774400236023e-42	86.448135128897
CD300LB	1.96313441324024	0.575334580793321	14.8648115785331	6.64051598422432e-43	7.13831161876646e-42	86.4261845630449
CXCL10	3.00731038009642	4.10726730044186	14.8622459023481	6.8301322403217e-43	7.33677116436605e-42	86.3981582797427
CD5	2.33319292161268	2.40811780328332	14.8590102139532	7.07698212075932e-43	7.59637466821855e-42	86.3628163231415
ENOX1	-1.81852049987028	0.802142776966819	-14.8568201702357	7.24908859908774e-43	7.77542856019023e-42	86.338897518462
GIT2	1.21639768798521	5.78597442842676	14.8545189499163	7.43443033377025e-43	7.96840693584543e-42	86.3137662694783
INTS6L	1.62077522967487	3.32189678138974	14.8529855592529	7.56054640616461e-43	8.09767056368498e-42	86.2970213768218
SLFN11	1.63538772083854	5.4870151161004	14.8520393514391	7.63943076441827e-43	8.17619543328848e-42	86.2866890280045
UGT3A2	-3.17317444614697	-1.66898317631642	-14.850801166044	7.74389795220747e-43	8.2819663168401e-42	86.2731688252096
ANK2	-2.78257628717521	5.63226326121687	-14.8407636654225	8.64508229288765e-43	9.23231915554635e-42	86.1635852090796
CDH8	2.85511622731478	0.187822301811844	14.8372035943778	8.98922969409844e-43	9.59286692064982e-42	86.1247267854837
AQP3	-2.39580089784049	6.59671187166852	-14.8360434714777	9.10430231506726e-43	9.70861112523221e-42	86.1120649106085
GFI1	2.21233230688051	0.858155394527607	14.8311931492218	9.60152978553035e-43	1.02314124361921e-41	86.0591323125071
ABCG1	1.33583141313306	5.90768004457004	14.8287542266541	9.86169386672159e-43	1.0501023403839e-41	86.0325189105418
PLEKHN1	2.24481712227358	1.04603017651106	14.823897203901	1.04009239185908e-42	1.10671860014918e-41	85.9795254596324
SLC15A3	1.54779006145273	5.1199406628554	14.8194550421697	1.09197935815408e-42	1.15940888612686e-41	85.9310655889191
ESCO2	1.80969832130664	0.235649273450354	14.8145854579882	1.1518286720221e-42	1.2211878859186e-41	85.8779508020638
COL4A1	1.83567856340901	9.93563828000135	14.8095368352567	1.21733364118516e-42	1.28970614625994e-41	85.8228918532034
FCMR	1.76192105895297	2.75130832913236	14.8061812846752	1.26291317169434e-42	1.33703078681757e-41	85.7863020022433
PACRG	-3.0750736486778	0.479068605835017	-14.8058601275315	1.26736378879679e-42	1.34077592757148e-41	85.7828002212131
SPACA9	-1.15136240336999	2.91449231094932	-14.8007155714575	1.34082704941682e-42	1.41747331847636e-41	85.7267107366411
CDK18	2.16238511993942	7.7776456268309	14.7940175925736	1.4428712717319e-42	1.52315756679448e-41	85.6536985698582
SLC35G2	1.36804231751894	3.20010283158782	14.7857339687215	1.57984429773515e-42	1.66535776510718e-41	85.5634234921654
CLSPN	1.72719165667093	0.753599265979368	14.775010895093	1.77657996253402e-42	1.87005735984585e-41	85.4465987870733
TSPAN33	-1.76672012326397	6.02605280395034	-14.771429215483	1.84759119419793e-42	1.94341182633255e-41	85.4075863944574
BTN2A2	1.11851460993668	4.59963205693366	14.7689794503165	1.89778378956466e-42	1.99477860887384e-41	85.3809056287107
RASSF5	1.71802946625409	4.52426500740496	14.7636770437212	2.01112815138885e-42	2.11089390814824e-41	85.3231634958398
TMC4	-3.09261417548599	3.47491177940267	-14.7551099220291	2.20869267468647e-42	2.31494955282628e-41	85.2298900646454
SHROOM3	-2.4435424416948	4.35384147861721	-14.7532376150848	2.2543827694889e-42	2.36115239566156e-41	85.2095089866086
C4orf47	2.2022351225379	2.20911588184248	14.7446490438651	2.476347601708e-42	2.58993505580344e-41	85.1160334683553
SRL	-1.81294353229479	1.05614430400009	-14.7376608414811	2.67293136410975e-42	2.7915593279223e-41	85.0399949922459
HIGD1A	-1.64888095992337	4.9987977662626	-14.7338505449264	2.78659551522339e-42	2.90819961233406e-41	84.9985424627603
TCIM	-2.24155371632334	5.31565583794184	-14.7280753385156	2.9681279556426e-42	3.09106318444368e-41	84.9357232437273
CXCL11	3.04808229820751	1.91648875876716	14.7240888848347	3.10026692901341e-42	3.22638693023621e-41	84.892367841869
TNFSF8	2.00858993256819	1.75471888413541	14.7239337265513	3.10552689133579e-42	3.22957201645713e-41	84.8906805027795
RACK1	1.14316478461951	10.4331437368845	14.7208911446489	3.2104893192659e-42	3.33636413050959e-41	84.8575942785897
GDF6	3.57031939547377	2.69048529044861	14.7128653425557	3.50464480559038e-42	3.63947696784223e-41	84.7703342108963
KDF1	-2.65009893313112	1.51548112292204	-14.7124174019973	3.52183221278349e-42	3.65474093374649e-41	84.765464671796
FRK	-1.43398654945716	5.21902553530906	-14.7093479043023	3.64189110108302e-42	3.77666164747903e-41	84.7320982209444
NHSL1	-1.32682463237977	4.35147381271562	-14.7088616929012	3.66127940451671e-42	3.79408798700941e-41	84.7268132476571
RALGDS	1.07495693245649	5.75421069852599	14.7070507545561	3.73440275644852e-42	3.8671347020938e-41	84.7071296201281
LILRA2	1.89708985372334	1.81639489787613	14.6988647929845	4.08353672792166e-42	4.2256979078789e-41	84.6181684064229
WNK3	-2.28336724599436	1.0227386760598	-14.6891191001743	4.54186589345449e-42	4.69336796477732e-41	84.5122876215518
FJX1	1.51358245304658	3.59530454924654	14.6868912986113	4.65364026366333e-42	4.80548900363097e-41	84.4880886825683
BTN3A3	1.35327769080761	5.49868074834961	14.6820189063939	4.90775108628701e-42	5.06433007386075e-41	84.4351696572081
ITGB6	-2.95289022468753	3.84663223824629	-14.6799070410261	5.02214561791856e-42	5.17873498971321e-41	84.4122353094939
HOXB8	-2.89752368607869	2.33493223488757	-14.6789451410134	5.07512686119639e-42	5.22969563717949e-41	84.4017898312272
ADAMTS4	2.66739175145948	5.62955635041403	14.6788378202637	5.08107251403053e-42	5.23215068695822e-41	84.4006244325394
DNASE1L3	-2.68799529743291	2.47737817849148	-14.6733791371118	5.39282788206302e-42	5.5492841359645e-41	84.3413538386255
TBC1D9	-1.26958019667804	5.62798479175538	-14.6708118182482	5.54597585745609e-42	5.69888799796258e-41	84.3134814420486
CNGA1	-2.76966591740722	0.479821247318742	-14.6704233019704	5.56952673334298e-42	5.71908605261596e-41	84.3092636733698
SUCLA2	-1.1007143496115	5.41940971869925	-14.6687325090099	5.67318503571113e-42	5.8214569576787e-41	84.2909088918721
APOBR	1.87087128387547	3.23473761878757	14.6652479104335	5.89292373962652e-42	6.04066853199603e-41	84.2530842506542
SLC14A1	-2.7815638153397	2.96940743242945	-14.6652149711964	5.89504086512552e-42	6.04066853199603e-41	84.2527267221845
TNFAIP3	1.41413633640139	5.90485198487942	14.665077255336	5.90390058480107e-42	6.04552832546855e-41	84.2512319333631
SH2D1A	2.55956850277841	1.4843753543463	14.6578107450652	6.39070527352832e-42	6.53945060881462e-41	84.172369680091
PNMA2	2.99503981708386	5.53957957698584	14.6522691218471	6.7886766629974e-42	6.93701657059525e-41	84.1122399524251
NOP16	1.10415569077847	3.93807939477301	14.6503292364078	6.93375093327537e-42	7.08033370683001e-41	84.0911936844194
CAPN15	1.24210749896349	5.46803734623594	14.6496519042585	6.98512988813265e-42	7.12784206235857e-41	84.0838454657264
MTFP1	1.5171347684492	3.42312503500213	14.6492294949602	7.01736369659673e-42	7.15576170283516e-41	84.0792629282717
SIRPG	3.06642942695406	1.04832822669034	14.6466214228059	7.21969494438777e-42	7.35697436248369e-41	84.0509704770322
SIT1	2.69493535659241	1.25216900270319	14.6450136108274	7.34731453825428e-42	7.48182847987003e-41	84.033530086566
SLC43A3	1.61435434316792	4.71254293457493	14.6411091428056	7.66667163092215e-42	7.80162205325439e-41	83.9911810502777
DOK7	-2.81731979592157	-0.631057149400624	-14.6396071902472	7.79317380139523e-42	7.92485900967365e-41	83.9748918661682
BEST1	1.70120924311431	2.51849023202778	14.6382315709427	7.91086053302464e-42	8.03896720186394e-41	83.9599735139935
ELOVL2	2.77606144002857	1.28607129159865	14.6323657500783	8.43290624279405e-42	8.56354047504757e-41	83.896367275144
IL18BP	1.44223936972747	4.79114572972298	14.6268610647245	8.95400542380204e-42	9.08642817160395e-41	83.8366881814411
DNAH11	4.19977257101131	3.7718364545248	14.6267020639834	8.96952494581116e-42	9.09589118123557e-41	83.8349645341798
SUSD1	-1.61989991170584	3.86887285034937	-14.6255419902464	9.08357039741524e-42	9.20518617775331e-41	83.8223890298881
MMUT	-1.14961656807957	5.62871475190819	-14.6166026337293	1.00122755817963e-41	1.01323400856718e-40	83.7255001736616
SLC27A3	1.42402476157829	4.8755701467631	14.6150784103394	1.01798168594382e-41	1.02947955071619e-40	83.7089827887482
CAPN12	2.86465931783741	3.92103911050087	14.6023598196655	1.16913570471626e-41	1.17990300261536e-40	83.5711890237812
SLC41A2	1.19758613843575	5.11255334257937	14.5978126739016	1.22844226335631e-41	1.23890427164314e-40	83.5219391016273
SEC61G	1.04079140794759	5.57055560724935	14.586322345473	1.39201499320378e-41	1.40290653124257e-40	83.3975209245855
LAMB4	-2.36377200129042	-0.316396078432665	-14.585304709813	1.40750850748193e-41	1.41754834868756e-40	83.3865041692692
SMPDL3A	1.80633407066	6.2658897887144	14.5827613782184	1.44698670746527e-41	1.4563093085963e-40	83.3589721080166
CTXN3	-4.85693804996659	-1.22035375349036	-14.5759895431224	1.55756677670529e-41	1.56652811980414e-40	83.2856770004313
SLC17A9	2.69068219196455	2.3078163010109	14.5744508367107	1.58384514339135e-41	1.59186735698553e-40	83.2690250753631
IGFBP2	-2.69768266937852	4.37028422305919	-14.5618221007193	1.81691255587682e-41	1.82486620865221e-40	83.1323887153856
ABCC3	2.44690311261526	6.93153395441711	14.5603655198585	1.84590387323016e-41	1.85271718896184e-40	83.1166329608375
MSI2	-1.18763869421711	6.43248355991812	-14.5528447959883	2.0030954525968e-41	2.00911568483138e-40	83.0352938737561
UNC13C	-3.24286374674116	-1.81970281934588	-14.5508011455394	2.04806971823697e-41	2.05282291758305e-40	83.0131946503145
CYP2J2	4.424454374868	5.55718718063472	14.5505132179395	2.05448648476758e-41	2.05784990056801e-40	83.0100812368211
PRRG1	-1.25664012773162	4.27103842304191	-14.5501558371512	2.06247897364024e-41	2.06444725623267e-40	83.0062168549777
S1PR4	1.80988232073542	1.61462206972737	14.5460883769806	2.15565751802454e-41	2.15624489064526e-40	82.9622383897865
PRSS53	2.82465061060931	0.68037168903921	14.541052649653	2.27685157895652e-41	2.27592161915572e-40	82.9077990373964
NT5DC3	2.09698525928267	4.84358847140142	14.5400482599708	2.30182468448569e-41	2.29931929707401e-40	82.8969420544048
TBC1D30	-1.13035296209285	2.3596376590323	-14.5390703362554	2.32640209150429e-41	2.32229016394622e-40	82.8863715063997
NAP1L2	-3.10024204789763	1.48239871688885	-14.5317208319841	2.51967872771948e-41	2.51319302725375e-40	82.8069404958478
CGREF1	3.18982246414106	3.97424673230137	14.5316701373582	2.52106601004139e-41	2.51319302725375e-40	82.8063926729433
KRT7	-3.87667107364493	3.42055508983374	-14.5241823270298	2.73456456996941e-41	2.7204841561945e-40	82.7254871311923
LILRA4	2.65448828008118	-0.388542040492591	14.5224278618514	2.78714124718841e-41	2.77091280119936e-40	82.7065331288897
FABP5	1.9626449032279	2.82196845444644	14.5081247283509	3.25512830274594e-41	3.22961513496766e-40	82.5520538067845
MSR1	2.13348959841136	5.34333423223702	14.5071725650058	3.28892844433004e-41	3.26094701394614e-40	82.5417727126625
MRGPRF	-2.8397119540774	1.17099082628393	-14.5054398317565	3.351337700364e-41	3.32058318435526e-40	82.5230641690573
TLCD3A	1.54681193839991	4.50465769379455	14.4985026916017	3.61324841908611e-41	3.57767631732032e-40	82.4481738987383
DOCK10	1.44571272123476	4.85160218815695	14.4787624953167	4.47557963024005e-41	4.42257141927624e-40	82.2351633215546
VWA7	-1.82417236406417	2.44064875703795	-14.4734845096716	4.73905381021e-41	4.67977580021006e-40	82.1782342025177
CD27	3.02251814642072	2.06434526536486	14.4730048534002	4.76375111725212e-41	4.70100278264315e-40	82.1730610640162
FBXO21	-1.10395056101699	6.18995312530456	-14.4729042530268	4.76894724535191e-41	4.70296986908982e-40	82.1719760900711
TLE4	-1.02578330710752	3.52889300431946	-14.4727875543005	4.77498195176848e-41	4.70576073689721e-40	82.1707175001878
KIF6	-1.77864498064384	0.194192143719528	-14.4707717462884	4.88043285829334e-41	4.80645714897246e-40	82.1489778966356
MICALL2	1.83014816009165	4.28331456526148	14.4700538709654	4.91854429496642e-41	4.84074426456347e-40	82.1412362848354
KLRB1	2.00248611411459	2.08057714805692	14.4579594031769	5.60711835821394e-41	5.51473047367806e-40	82.0108370925952
TMEM233	1.96659078820445	2.40609094092814	14.4491894956087	6.16576300586011e-41	6.06011137737951e-40	81.9163158309048
CLK4	1.4068400448963	4.98926134469315	14.4477121580336	6.26518549527666e-41	6.15371129181555e-40	81.9003959916861
DPEP1	-4.35676262655884	2.16963676951136	-14.4409940911814	6.73784449595561e-41	6.61353666969333e-40	81.8280119605724
CCBE1	-3.87056675594912	-0.304512813237418	-14.4386478478135	6.91115916043992e-41	6.77459686995326e-40	81.8027361811428
OVOL1	-2.95863906505161	0.889998419862669	-14.4358731056181	7.12187098409937e-41	6.96255349737118e-40	81.7728468435821
FFAR4	2.38916094992046	0.126676189181834	14.4347305617229	7.21048531143343e-41	7.04449543001254e-40	81.7605402577989
PILRA	1.56257371509715	3.24201688609229	14.4302627064518	7.56768693842846e-41	7.3885581784497e-40	81.7124206270945
BCL2A1	2.28865735030275	1.33543176807896	14.4280200395458	7.75358189017221e-41	7.56502302161387e-40	81.6882694500013
MEFV	1.94566927753755	0.478178426982534	14.4209156697469	8.37304689500851e-41	8.16399871223805e-40	81.6117750116854
THSD7A	-2.18676143447532	4.69535151091653	-14.4189776021193	8.55044067838974e-41	8.33143138165063e-40	81.5909105967882
PRRT3	-1.35793092066769	1.10561494096608	-14.4187573084157	8.57084010255764e-41	8.34577029615096e-40	81.5885390955157
MCCC1	-1.11485961237393	5.0991886216125	-14.4143079116445	8.99340413687243e-41	8.75143448282537e-40	81.5406443607699
TTK	1.67972336852507	0.911265717650457	14.4025457288993	1.0213181676789e-40	9.93181190344174e-40	81.4140675397607
ECI2	-1.01469970002096	6.08947080445534	-14.4008432733657	1.04028953486547e-40	1.01096039245298e-39	81.395751062546
PLAU	-2.03513490713579	5.28639289499202	-14.399367432725	1.05701963560208e-40	1.02653943976064e-39	81.3798735672647
SCARF1	1.44654370708495	4.72344274159504	14.3946813062557	1.11193999968417e-40	1.07916238964721e-39	81.3294642671526
JMY	-1.33275446575173	4.25074863013678	-14.3926383868936	1.13676432583642e-40	1.10252624574517e-39	81.3074908410805
TSPYL5	-1.76735019346598	4.06281399139585	-14.3882871744874	1.19149442376052e-40	1.15367714197061e-39	81.2606947917534
KCNE4	1.99393676661202	4.688756259493	14.3843747012667	1.24294495087023e-40	1.20233225682335e-39	81.2186232266215
SLA	1.8100015907871	4.80411249005269	14.3817950721925	1.27807362513872e-40	1.23549921734938e-39	81.1908870804825
MND1	1.46355300875926	-0.228043522837919	14.374796086877	1.37844921514433e-40	1.33165449178811e-39	81.1156464518088
TRAM1L1	-1.50170726795115	2.26233061424558	-14.3712108021473	1.43287297830378e-40	1.38332063204554e-39	81.0771108724706
RAPGEFL1	1.71078560958056	2.17063748317789	14.36944367178	1.46048041697222e-40	1.40904694105257e-39	81.0581190428357
PLEKHO2	1.08893622494887	5.90920295125747	14.3692698140113	1.46322503902722e-40	1.41076798903977e-39	81.0562506086793
TMEM72	-3.7925817383289	3.90342412771192	-14.3675898734432	1.49001188771627e-40	1.43565187396494e-39	81.0381970116625
RNASE6	1.77201330084037	3.93469423989097	14.3664288005312	1.50881046484801e-40	1.45281133546415e-39	81.0257200724496
SAMD14	1.5215631289321	2.73125649845757	14.3648178412296	1.53528522067131e-40	1.47733474314138e-39	81.0084094619071
ARSD	-1.00705873189916	6.55701449287563	-14.3590480283656	1.63396392408442e-40	1.57023077626018e-39	80.9464176585015
LDHD	-2.64879435115104	3.26389680039341	-14.3562626578525	1.68383900051008e-40	1.61604522114313e-39	80.9164956040965
PROCR	1.56889248905619	4.85241461526288	14.3531721417442	1.74095591614063e-40	1.66977117391306e-39	80.883298868044
BTC	-2.17782740349921	1.49104406592887	-14.3458206584337	1.88470217404163e-40	1.80528158666844e-39	80.8043472582251
ADAL	-1.00743002775423	3.15820722280663	-14.3444190891913	1.91342143210612e-40	1.83159584804734e-39	80.7892973157696
PTPRC	2.0572369294397	5.84428718224387	14.3438086988914	1.92606478184971e-40	1.8424974108587e-39	80.7827432199395
PRR15L	-4.18605735550154	1.11946980951053	-14.3391021413757	2.02639250752722e-40	1.93721012894074e-39	80.7322109777648
NKIRAS1	-1.02867459701745	3.00624827807612	-14.3383068972443	2.0438515863255e-40	1.95262958318827e-39	80.7236736038865
ATP6V1A	-1.5377543293551	7.14631408612452	-14.3345583005816	2.12819043894584e-40	2.03188221101956e-39	80.6834335681908
AGL	-1.06833626847463	5.20446824217426	-14.330474140638	2.22403228501891e-40	2.12200715225586e-39	80.6395973150939
MYO3A	3.01871863416912	2.65959764074952	14.3230973705286	2.40817387733444e-40	2.2962094295311e-39	80.5604364396629
LCP1	1.92737673759738	6.82380276171111	14.318085994994	2.54186254792177e-40	2.42210964657257e-39	80.5066704226147
IL32	2.29815339694519	7.44567258697869	14.3160781847686	2.59747805990014e-40	2.47349985937572e-39	80.4851316674029
CYP4F2	-4.51166424303103	-1.42669500765836	-14.3103810376341	2.76197863062083e-40	2.62844421335297e-39	80.4240237928691
SLCO1C1	2.12296327825154	0.329992311080327	14.3072075570715	2.85807201963887e-40	2.71813015131977e-39	80.3899901418966
CDO1	-2.53424476853678	-0.46187574785428	-14.3068396428333	2.86942590271301e-40	2.72716180941345e-39	80.3860447285194
KCNK10	-2.58018262864815	-0.936232620678092	-14.3042519124611	2.95056395781271e-40	2.80246320546713e-39	80.3582960323239
VPS13D	-1.08347186733314	6.06757741152784	-14.2945769427468	3.27470581266228e-40	3.10631654736001e-39	80.2545717730817
PIF1	2.07590132411888	-0.132287697239323	14.2926650874076	3.34284088088006e-40	3.16890093575486e-39	80.2340791305327
GABRP	-3.32855151249759	-0.101809488150849	-14.282661579751	3.72307050792757e-40	3.52706886054248e-39	80.1268766449165
ANO5	-3.93055276272336	0.758963920078662	-14.2825310943631	3.72830491918192e-40	3.52975044701917e-39	80.1254785473104
RGS10	1.55783600618102	4.11190095268116	14.2766327795969	3.97273577816001e-40	3.75874047464572e-39	80.0622871809014
GNRH1	2.30819982051859	0.348863977928363	14.2758363232028	4.00694311989376e-40	3.78866405489504e-39	80.0537553760738
DUSP15	-2.91093206841549	1.40566528566611	-14.2741347789281	4.08101027320282e-40	3.85373343097815e-39	80.0355288809148
CHD5	-2.88447875712643	-1.81427236583008	-14.2739446963571	4.08936873016699e-40	3.8591446294198e-39	80.0334928338209
ZNF726	-1.64269301063048	0.00239054196756471	-14.2723582974847	4.15979590928075e-40	3.92308562182906e-39	80.0165008377747
RORB	-2.93036685714546	-1.86112359465777	-14.2673956133135	4.38801276080603e-40	4.13565978046699e-39	79.9633513849903
MUC12	3.17568996958055	-0.096112494831518	14.2657040511025	4.46862005407087e-40	4.2035372757192e-39	79.9452371722737
NINL	-1.29024791521125	4.0915514111028	-14.2648784109716	4.50849827365536e-40	4.23833474073977e-39	79.9363961373449
SCCPDH	-1.05622796011096	5.7326775494293	-14.2643484828562	4.53428038086325e-40	4.2598447288929e-39	79.9307217504324
GGACT	-2.06099638769821	2.71855892551376	-14.2628321966249	4.60886557302457e-40	4.32714719145094e-39	79.91448617891
ABCA1	1.49012071812318	6.5629620036245	14.2613098680865	4.68497819656824e-40	4.39579679478646e-39	79.8981867789276
TRIM22	1.36541913361245	6.38756343187922	14.2607045842816	4.71558783715496e-40	4.42169168587378e-39	79.8917063155392
WLS	-1.65894309650417	6.08720057520221	-14.2601920516291	4.74166279822857e-40	4.4433041818244e-39	79.8862189988847
MICAL1	1.38912871163575	5.13070794995976	14.256550552524	4.93110762437011e-40	4.61788165537313e-39	79.8472349441872
TENT5B	-2.6354204718641	0.799464945802779	-14.2548613113766	5.02153193654493e-40	4.69956500677029e-39	79.8291524731316
MOB1B	-1.46090996545591	5.55436830783068	-14.2532427452014	5.10972311935243e-40	4.77905568691536e-39	79.811827549107
DMAC2L	-1.03608452029277	4.99136407832142	-14.2391828248211	5.94375014908894e-40	5.54850776790985e-39	79.6613734761419
ATG16L2	2.02799349226187	4.18632470174037	14.2377918033831	6.03330401812087e-40	5.62852834829015e-39	79.6464923179822
OXCT1	-2.1425029391012	4.9011086184816	-14.2314015520276	6.46230134435395e-40	6.02491637717418e-39	79.5781387386237
GREM2	-3.08845770571974	-2.03743222564568	-14.2311951636784	6.47665242358157e-40	6.03446473273298e-39	79.5759313542927
LRRK1	1.62638954418146	4.79487629425835	14.2268394250349	6.78704634086096e-40	6.31965684649349e-39	79.5293491950438
PDE1B	1.60556010064124	3.75810077491091	14.2203243445546	7.27920477771926e-40	6.77362756375346e-39	79.4596874751709
FAXC	-3.46144213491516	-1.06397045562073	-14.2129637736961	7.87815145362481e-40	7.3263315987984e-39	79.3810047586915
CD200	1.55655266927742	5.01543346881775	14.2112054343839	8.02835322868922e-40	7.46128726646028e-39	79.3622115715661
CAT	-1.36199717106839	7.3767375488063	-14.2098502686603	8.14605968068505e-40	7.56110874533371e-39	79.3477283153584
RGL4	1.73455498782169	0.318507865361154	14.1969312486831	9.35821140249159e-40	8.67525102488551e-39	79.2096919587607
SLFN12L	2.25682175102056	0.587576591955968	14.1961459553654	9.43743634095913e-40	8.74317446250119e-39	79.2013033445862
CTXND1	-3.27334552814186	0.524909636329917	-14.1918356287368	9.88434265904656e-40	9.14566399530181e-39	79.1552639933339
ZDHHC3	-1.0983737331956	5.61813978791348	-14.1897761792277	1.01052580429459e-39	9.34418193341425e-39	79.1332691430934
LURAP1	-1.9662182999527	0.877559559103112	-14.1813736670404	1.10587613237275e-39	1.02194368330783e-38	79.0435472946416
GPR141	2.12543626020721	-0.121645475804933	14.1738815544942	1.19843098512934e-39	1.10538697145975e-38	78.963569308049
TMEM44	1.66981411549828	4.07555415419476	14.1737271039226	1.2004180976651e-39	1.10652475493499e-38	78.9619207793224
TBX3	-2.01393018202176	3.20743224018503	-14.1657059206306	1.30825896614952e-39	1.20517406894226e-38	78.8763191332925
NPNT	-2.24770633884625	5.51698610349216	-14.1653642643764	1.31306086636418e-39	1.20883923270794e-38	78.8726735397931
TMEM245	-1.1801093174161	6.93441994897424	-14.1652086772047	1.31525342604167e-39	1.21009907944836e-38	78.871013384184
PEPD	-1.48088546131107	6.62906680506797	-14.161395551078	1.37014421595316e-39	1.25981200169419e-38	78.8303292195156
ABCB6	1.66127969091064	3.0751147714775	14.1599932419343	1.39090001226125e-39	1.27809610638574e-38	78.8153686702503
CYP27B1	-2.72620536420815	0.377257039005435	-14.1495248693363	1.55607332826311e-39	1.42719430057561e-38	78.7037104312655
PRPS2	-1.0630435771986	5.23471860419103	-14.1461432197868	1.61350031952353e-39	1.47801863330527e-38	78.6676498634844
SIRPB1	2.47429320277349	1.79997080022302	14.1417537511393	1.6912035721055e-39	1.54823149955095e-38	78.6208488287527
CLMN	-1.57745638160487	5.79640553719549	-14.1416266543243	1.69350817710444e-39	1.54937533162627e-38	78.6194938171445
MARCKS	1.11741759518957	7.41529627064111	14.1414787317091	1.69619435134311e-39	1.55086661613464e-38	78.6179167841351
SIX1	1.95659777728614	0.487253258307609	14.1389368988942	1.7430214335943e-39	1.59169942356335e-38	78.5908190957055
LRRC25	1.96078746219195	3.54556373108099	14.1386350276013	1.74866758818911e-39	1.59586294996699e-38	78.5876011039274
KIF1A	-3.03482544042993	-2.52017450623127	-14.13013233167	1.91541141642647e-39	1.74695038750349e-38	78.4969754510968
MYZAP	-2.62290747310517	-0.528001609691332	-14.1289400709833	1.94002603279113e-39	1.7683018166049e-38	78.4842699990419
FAM180A	-3.02224647558373	-0.665661378237395	-14.121135888051	2.10911805748006e-39	1.92004274990932e-38	78.4011173450334
MRO	-2.34206588717683	2.07806555470289	-14.1186144741409	2.1668287015284e-39	1.97135766129139e-38	78.3742569643341
GNG7	-1.48402402034549	3.7595289926048	-14.1140531911938	2.27525610232275e-39	2.06872201897878e-38	78.325672249072
PTGR1	-1.3951310219634	6.21337386773995	-14.1059668400162	2.48093769725395e-39	2.25433719965823e-38	78.2395597320605
TMEM116	-1.42613789491364	3.73378126026341	-14.0991835590632	2.66769649207588e-39	2.42253897895128e-38	78.1673431369654
ACLY	1.28654535413609	8.5127052836535	14.0987890605737	2.67897919258e-39	2.43128124003985e-38	78.1631437463888
EMB	1.78537855160249	4.13459085531717	14.0986049613088	2.68426071585375e-39	2.43456975612085e-38	78.1611840515876
LMNB1	1.42997472767023	3.75005680066222	14.0905241248815	2.92660468968924e-39	2.65109582130763e-38	78.0751782313539
CBLC	-3.01558934668841	-0.104372437835974	-14.0891627149913	2.96952787782117e-39	2.6883198124492e-38	78.0606909703732
FA2H	-3.26445712179626	0.268047071818144	-14.0846738709642	3.11554895190942e-39	2.81877515772261e-38	78.0129285942953
SLC2A3	2.10225795984192	6.43230999509292	14.0814416596351	3.22510318245894e-39	2.91609699083911e-38	77.9785418983633
PDIA5	1.58101634149426	5.78508506792272	14.080590607012	3.25458230068558e-39	2.94094070789336e-38	77.9694884298979
TNFRSF9	3.30764338882149	1.78097646623968	14.0660373654944	3.80234011803218e-39	3.43379841901504e-38	77.8147147850842
LNX1	-1.66285518373137	3.67829305666685	-14.0626211177152	3.94370116530401e-39	3.55926907875379e-38	77.7783948582598
ATP5F1B	-1.08365910622878	9.21942671599745	-14.0601140067923	4.05076428365122e-39	3.65140716642938e-38	77.7517433127937
OGFR	1.01551641541804	5.6562925471981	14.0581732361093	4.13562751475823e-39	3.72561683599447e-38	77.7311138485848
TAP2	1.08697500678972	5.22797551383436	14.0488744667577	4.567468192485e-39	4.10960189573834e-38	77.6322925908119
SCN3A	-3.23880525804713	-1.0337479455671	-14.0460773492678	4.70595410254279e-39	4.23161237242733e-38	77.6025731976472
ADH1B	-4.19663523775395	2.8698705506904	-14.039252408973	5.06167399348665e-39	4.54313086310256e-38	77.5300708786496
MFAP3L	-1.86449316123169	5.35549258316757	-14.0360864576416	5.23566321872054e-39	4.69642508880222e-38	77.496444654202
MMP16	2.65903372715977	1.63140724567718	14.0347182095304	5.31268986659095e-39	4.76260915757152e-38	77.4819134107867
ALDOA	1.08530616486982	10.7786504083842	14.031538439085	5.49608779718259e-39	4.92401178851917e-38	77.4481460116743
BPHL	-1.31469180191211	4.3881649154065	-14.031121481152	5.52059977094214e-39	4.94295652661673e-38	77.4437184405804
VSIR	1.18976059485881	6.16328403666915	14.0302735438452	5.57078459418232e-39	4.98485076057119e-38	77.4347146163937
BCAR3	-1.0350587776148	4.4448581600366	-14.029152724249	5.63781819174953e-39	5.04176140850488e-38	77.4228136192758
HPCA	2.31359638761975	-0.015492901013084	14.0290239241125	5.64557274273912e-39	5.04562325954846e-38	77.4214460351951
NADSYN1	1.03010451298552	5.8635963706833	14.0221396538282	6.07589183578126e-39	5.42690971512239e-38	77.3483590708365
PXK	-1.48426858722081	4.04964054066446	-14.0138728157761	6.63603254899222e-39	5.91642391921079e-38	77.2606183916156
AXL	1.56856418615805	6.54789854649683	14.0102569163039	6.89694249980125e-39	6.1453096885365e-38	77.2222491389999
TKFC	-1.05229766685347	5.44690891562594	-14.0081542799512	7.0533360879593e-39	6.28084821804696e-38	77.1999398560122
SVIP	-1.10589058831107	4.86670973387684	-14.0054404633539	7.26042475560202e-39	6.46133800674303e-38	77.1711484047553
PXDC1	1.20092522912832	5.77408838599248	13.9947965686495	8.13281908050169e-39	7.23333224579569e-38	77.0582527846368
MAL2	-3.42468482187501	4.98335847704978	-13.9943766768961	8.1692979700251e-39	7.26137841355016e-38	77.0538000629458
MYO5C	-1.3348080932271	4.06870174041397	-13.9893691175912	8.61711365267644e-39	7.65479109957053e-38	77.0007029455884
SLC2A1	1.90534558609276	7.7033267659904	13.9879030941039	8.75278777142778e-39	7.7659175610662e-38	76.9851599749343
CSRNP3	-1.79193870603013	2.29886607348864	-13.9832996557325	9.19280840592807e-39	8.15140088361399e-38	76.9363591808835
MICB	1.22579200971284	2.40184021557941	13.9780965385077	9.71674222095825e-39	8.59521944412958e-38	76.881211191795
MYBL1	1.5289034163695	2.54014055714759	13.9771867573611	9.81136339790952e-39	8.67369416826631e-38	76.8715694821507
TRPM6	-2.28886555606121	0.189244597803666	-13.9702881850727	1.05593671005745e-38	9.32373701171592e-38	76.7984700912436
CD99	1.22125699222072	7.1819153207514	13.9673968721576	1.08895250596864e-38	9.60948233031463e-38	76.767838389386
TRNP1	-3.05922036501235	1.41080203391463	-13.9607932746652	1.16826780328018e-38	1.03032098638836e-37	76.6978895664752
SLC27A4	-1.12904720942031	4.56244572565326	-13.9488280915152	1.32692968094601e-38	1.1681436112117e-37	76.5711915150003
STRA8	2.80773702039842	0.47339153108874	13.947021887521	1.35267809513328e-38	1.19009737261457e-37	76.5520706924408
UNC5B	1.73823740838556	6.39968761589249	13.9435449005021	1.40365449928242e-38	1.23420734535707e-37	76.515266246011
ALOX5	2.27300447560954	4.76007066496965	13.939505101553	1.46529125736837e-38	1.2876323652422e-37	76.4725103120651
TSPYL1	-1.10564272329968	6.93260176916165	-13.923900155551	1.72978627296406e-38	1.51824157992853e-37	76.307412849093
PPFIA4	3.07817626980108	3.90850845229208	13.9206154932036	1.7912524675178e-38	1.5712515670867e-37	76.2726739360659
PELI2	-1.37766713563162	3.72684482796487	-13.9123900620027	1.95489433359682e-38	1.71377124743497e-37	76.1856996204273
LOXL3	1.44784344010849	2.65421267118854	13.9054219155145	2.10512319757767e-38	1.8443692740591e-37	76.1120405000882
IL4I1	2.15047178453249	3.36894453025348	13.8950716831958	2.3497576358986e-38	2.05747412793888e-37	76.0026653038937
FAS	1.23059723215749	4.90627162338199	13.8849375103674	2.61670247673926e-38	2.28848476286118e-37	75.8956143374243
ECHS1	-1.17120477871144	7.23901368376627	-13.8845045219347	2.62875782372699e-38	2.29765951688137e-37	75.8910414279633
UQCRC1	-1.19659589224414	6.95921303264665	-13.8832058008444	2.66525004763612e-38	2.32816964303919e-37	75.877325723995
XRCC2	1.53548071444067	0.58747251024442	13.8703414353245	3.0551318333203e-38	2.66557075700982e-37	75.7415021425572
ESRP2	-1.71051932082292	3.54115773178148	-13.8685336281998	3.11429610618971e-38	2.71557743606233e-37	75.7224203473604
CDCA7L	1.61873661952022	3.92950136713946	13.8680941718667	3.1288499017972e-38	2.72664878088962e-37	75.7177819866479
P2RY8	1.75833724856063	4.54138044041555	13.8675792439291	3.14598940262461e-38	2.73995897913047e-37	75.712347137986
AMBP	-2.67974043396829	0.574195471120447	-13.8658129630433	3.20549449791284e-38	2.79012929504162e-37	75.6937055827653
PRR7	2.10547257885382	0.905913484331185	13.8627693339623	3.31067609289345e-38	2.87997439265683e-37	75.661585636535
HTATIP2	1.1271093687397	5.36368329500933	13.8589369801254	3.44801917604824e-38	2.99767398348682e-37	75.6211473735076
SACM1L	-1.01216489026276	5.48158558636275	-13.8554290983931	3.57870452603254e-38	3.10944954202733e-37	75.5841379931951
SACS	1.31547721259932	4.54344066317962	13.848125253487	3.86685834112862e-38	3.35584798351848e-37	75.5070955705943
HCAR1	-2.61846426854162	-0.0154582402696213	-13.8472442289596	3.90314378267329e-38	3.38533746631864e-37	75.4978037812406
CCL18	4.40983137245995	1.42508864379194	13.844423167025	4.02162887382124e-38	3.48398810520302e-37	75.4680533243343
NMI	1.01871197969773	4.49239016984696	13.8443196117124	4.02604575630404e-38	3.48575801212078e-37	75.4669613072538
NNT	-1.5201695378403	6.48941502242615	-13.832610032552	4.55797406789662e-38	3.94165437061213e-37	75.3435083694486
SLC11A1	1.98814832662017	3.04588022512965	13.8319783709492	4.58858093137379e-38	3.96578707453165e-37	75.3368503769184
AICDA	2.6046701601783	-1.33346129721428	13.8312860697153	4.62236134446528e-38	3.99263258718401e-37	75.3295533986255
DIPK2B	1.80971352476957	5.63443707533853	13.8150655718531	5.4887829366601e-38	4.73544586615258e-37	75.1586412050083
HPCAL1	1.65677251229665	7.41041565276686	13.8136835476146	5.56969102389634e-38	4.80242765677591e-37	75.1440839459914
HLA-DQA1	2.10790402854079	7.46510872037763	13.8091816102255	5.84158055240529e-38	5.03390662156803e-37	75.0966690393587
FABP1	-4.49213787533726	-0.435262827733236	-13.8048895803535	6.11309682681372e-38	5.26479259852977e-37	75.0514724509159
MISP3	-1.89537497670691	2.45809130258432	-13.7999902467847	6.43843260331184e-38	5.53848531617054e-37	74.9998897522011
CDCA5	1.54921075128123	1.94036502316934	13.799452611653	6.47516803738646e-38	5.56682479279759e-37	74.994229838795
BNIP3	1.44117013751345	7.64424435090691	13.7979758618459	6.5771493795214e-38	5.65119142708556e-37	74.9786840620478
ITPR2	-1.53056627501395	5.5407568654575	-13.7968758616717	6.65415182302976e-38	5.71400967072333e-37	74.9671049044668
RBM47	-1.19786357535888	7.00777107037137	-13.7960987734315	6.7090905509278e-38	5.75781914960981e-37	74.9589251732608
SEMA6A	1.91314642754117	6.34501389510922	13.7814010131942	7.83762739875607e-38	6.71848924245967e-37	74.8042602484782
JAG2	1.6265340611466	5.17579601196236	13.7794594336266	8.00020983428328e-38	6.85385537961585e-37	74.7838354365388
NDNF	-5.05930591249692	1.10017884650519	-13.7779516410144	8.12878271773137e-38	6.95994433977652e-37	74.7679749725197
MARCHF4	2.29305789844015	-0.140113526777428	13.7755860020649	8.33466779489114e-38	7.13206654429962e-37	74.7430926669902
SBK1	-1.69193854963355	1.1840008055202	-13.7740272187879	8.47316269593498e-38	7.24635533064119e-37	74.7266982740684
CLNK	-3.46145772846282	-0.0500258489831417	-13.7720993176061	8.64762892746738e-38	7.39125629632893e-37	74.7064230604786
OCLN	-2.73034737889215	2.53503777155177	-13.7696962233375	8.87011774759167e-38	7.5770104133587e-37	74.6811524621664
SYN2	-2.37830242737377	-0.745186297991463	-13.7683278633772	8.99934557373459e-38	7.68292967469295e-37	74.6667640206011
ITM2C	-1.54345885456681	6.99897927419487	-13.763325214036	9.48796693999753e-38	8.09536935194211e-37	74.6141670740292
TSPAN32	1.71270105353165	0.709228507907959	13.7626636281917	9.55453439653829e-38	8.14743223453938e-37	74.6072120345913
CEACAM21	1.70841166531413	0.724844286216773	13.759921909114	9.83539744341511e-38	8.38206477417919e-37	74.5783911008192
FGR	1.44165955577237	3.90620971266071	13.7595905688579	9.86989252954446e-38	8.40658363711316e-37	74.5749082591001
EXO1	1.65347008106281	0.558223576772416	13.7464144444102	1.13438860388977e-37	9.65644188957529e-37	74.4364449267054
PIP5K1B	-2.09955188664884	2.04867220771346	-13.7453300400799	1.14745470019269e-37	9.76200742620478e-37	74.4250524142031
CLDN10	-2.63722645640939	4.50985395486092	-13.7428503186264	1.17789938820802e-37	1.0009418180814e-36	74.3990027909883
TIMP1	2.07703016533676	8.09958096929807	13.7394507561517	1.22094961979291e-37	1.03692447756154e-36	74.3632942158068
CHEK2	1.16515043445423	2.48106574354388	13.7372649551976	1.24945387058124e-37	1.06051911188526e-36	74.3403373030032
MCUB	1.56512808908686	3.11879225588342	13.7370174718737	1.25272271385033e-37	1.06267939515761e-36	74.3377381700464
PRKCA	-1.37922763050272	5.24554286046597	-13.7368723883823	1.25464298617925e-37	1.0636938573358e-36	74.3362144777362
CORIN	-1.52984387741465	0.265232789270164	-13.7244264373715	1.43077572114229e-37	1.21232029366724e-36	74.2055365789399
FOXI2	-3.75919702575533	-1.22944215104739	-13.7203014070272	1.49442628150431e-37	1.26552223284944e-36	74.162239103047
TBX19	1.41651687178001	2.0332118718718	13.7195351471651	1.50655695291347e-37	1.27505949836204e-36	74.15419698302
AIM2	2.62329907318373	0.218528186600322	13.7131675484973	1.61123320593085e-37	1.36286569100741e-36	74.0873763811351
TRAT1	2.47228751562297	0.598562338333347	13.7123339379982	1.62546277901853e-37	1.3741102732935e-36	74.0786298165301
CYGB	1.8425533478539	4.99609027644379	13.7121953357984	1.62784080291564e-37	1.37532878883851e-36	74.0771755758063
ACAP1	1.61039412504968	3.59468877032316	13.707505215793	1.71038624320447e-37	1.44423873462992e-36	74.0279705315956
COL4A3	-2.36282778311871	4.1475590300502	-13.7012421317079	1.82715411312786e-37	1.5419500573086e-36	73.9622770969886
STRBP	-1.04962237817948	4.10731206784179	-13.6932533693364	1.98769058575877e-37	1.67454093868513e-36	73.8785061424894
SCIN	-3.19872454357443	5.0499959931796	-13.689021003294	2.07835917727339e-37	1.74992122471803e-36	73.8341356375394
SLC25A15	-1.28622609164646	1.82816081795699	-13.6866911707293	2.13001700698918e-37	1.790986912187e-36	73.8097136721992
GRAP2	1.72703239572324	1.54689542554256	13.686656673278	2.13079142984929e-37	1.790986912187e-36	73.8093520767178
CAPS	-1.97999653448358	3.03737605266934	-13.6789755653209	2.31039770851043e-37	1.93973012874598e-36	73.7288522709211
ADAM8	1.92074406253085	2.83535888939457	13.6785465682073	2.3208622679846e-37	1.94740237389062e-36	73.7243569888081
ZCWPW2	-1.00346516024015	0.0622603862177755	-13.6735546848899	2.44615751216436e-37	2.05136361556947e-36	73.6720546309403
PEX7	-1.02053561766234	3.15100840289565	-13.6723485068943	2.47742975827929e-37	2.07640288644824e-36	73.6594184473965
CDON	1.97907947483135	4.30213905139186	13.6718265884789	2.49108456694795e-37	2.08665634803558e-36	73.6539509000504
RAB24	1.49917926188755	3.47063171894027	13.665673204297	2.65784032936377e-37	2.22506997698846e-36	73.5894972420605
COL6A2	1.93552532557523	8.28813419866283	13.6545178718861	2.98900840999102e-37	2.49946466357108e-36	73.4726900232124
CHAC1	-2.23946977899841	0.725389840868669	-13.6517962768129	3.07585604746343e-37	2.57062437114132e-36	73.4441999748229
REEP4	1.09987071361373	3.66661478331969	13.6441080396446	3.33501332461346e-37	2.7840440965676e-36	73.3637347539629
KLHL3	-2.11987503590905	2.67320018435592	-13.6427512167456	3.38295740645666e-37	2.82246287252327e-36	73.3495367310343
CCDC13	-1.70094872366024	-0.12673908655121	-13.6415511422614	3.42593466246707e-37	2.85669645563126e-36	73.3369795773701
DEFB1	-3.5647357981529	5.24783863282669	-13.6405419420876	3.46249708655759e-37	2.88554524511985e-36	73.3264201207991
L2HGDH	-1.50125350345669	3.53104588122184	-13.6397766325927	3.49048253709234e-37	2.9072175595385e-36	73.3184128173637
RPS19	1.32338470783471	9.18849171911813	13.6392608004128	3.50947225484109e-37	2.92137701757861e-36	73.3130158879564
ARNT2	-2.20442667910637	4.87397395194104	-13.6384230359006	3.54053309628803e-37	2.94556305869085e-36	73.3042509515528
GNAI1	-1.19982532153164	5.49408536835635	-13.6365364807837	3.61148528060734e-37	3.00289070557407e-36	73.2845143139833
TET3	1.01318358293565	4.42117697242577	13.6334726712713	3.72974411164966e-37	3.09771281309184e-36	73.2524646586051
AUH	-1.26290672641833	4.54770682698121	-13.6317149766734	3.79932220628485e-37	3.15371663522254e-36	73.234079641584
PCYT2	-1.41916197230124	4.60053985863182	-13.6267800709428	4.00165913182215e-37	3.31604755596368e-36	73.1824686078852
KLC3	-3.04774652603851	-1.01532221339111	-13.6245996208123	4.09444638467714e-37	3.391023728855e-36	73.1596678488155
HLA-G	3.10491319613174	3.92019801746031	13.6240327132093	4.11891978028796e-37	3.40936967608503e-36	73.1537400693299
TCIRG1	1.387148872518	5.46880322714043	13.6085907635432	4.84462168043216e-37	4.00554193442938e-36	72.9923244835915
PPP1R1A	-5.33269789942234	2.30953387133215	-13.6078475863401	4.88259436243523e-37	4.03466604490709e-36	72.9845584790297
SLC6A1	2.07560958277679	2.40226845512694	13.5990124454799	5.35739771158171e-37	4.41459191901604e-36	72.8922509939902
HIBADH	-1.13586525093711	6.59459522603674	-13.5982681359972	5.39943819405886e-37	4.44673866750198e-36	72.8844760886722
MAP3K7CL	1.90806495941529	4.39982941478525	13.5973060056961	5.45426914557083e-37	4.4893771375315e-36	72.8744262091743
RUFY4	2.77038668742191	-1.18711707455274	13.592987904923	5.70726618559277e-37	4.69235703635186e-36	72.8293264150175
ADAMTS14	2.71994087908756	0.511929152904217	13.5926830789791	5.72556148371813e-37	4.70476467973794e-36	72.826142993497
ABTB2	-2.04070627922585	3.60112302983372	-13.5903039337475	5.87037730232727e-37	4.82106377558018e-36	72.8012979252174
GLDC	-2.91539907985674	3.48479041298111	-13.5889649234891	5.95348024338279e-37	4.88384937954374e-36	72.7873158606539
XK	-2.92411732327983	-0.349405839506757	-13.5864272678786	6.11420351661895e-37	5.01289583685275e-36	72.7608194606854
RIN1	1.84863936307056	2.76534640401623	13.5778440826467	6.69054550605323e-37	5.47930676022787e-36	72.6712195997497
C5	-1.38907297377035	2.36168811506661	-13.5752473549626	6.87534807882913e-37	5.62751455905948e-36	72.644118348917
CSF1R	1.7339307043527	6.36036912905428	13.5739056758315	6.97281574167414e-37	5.70411288862078e-36	72.6301167453377
CARMIL2	2.27074265223816	1.05472657460849	13.5737193011778	6.98646357440727e-37	5.71209527430937e-36	72.6281718204239
MTCL1	2.02659677190003	4.69572733071507	13.573189876911	7.02537757482007e-37	5.74071476397651e-36	72.6226470569987
SLC25A5	-1.38793273262736	7.57397465861601	-13.5620198807118	7.89865456979778e-37	6.44354687238392e-36	72.5061104640093
SLC25A30	-1.1195488751351	5.5548115551303	-13.5594351204965	8.11567240633441e-37	6.61690914017848e-36	72.4791510012571
IL3RA	1.37432894873857	4.15585840845181	13.5544991553861	8.54673709990087e-37	6.96063713671349e-36	72.427675771479
PIEZO2	2.06688887262057	4.4136331525836	13.5523772816131	8.73898381111454e-37	7.11326154558791e-36	72.4055506864422
HLA-DMA	1.37541250230776	6.80918724376556	13.5479760426233	9.15159101056516e-37	7.44498406643429e-36	72.359664272591
ADAMTS2	1.97589228978117	4.34749559901578	13.5468541528435	9.2598341546028e-37	7.52887069358735e-36	72.3479689630831
TLR2	1.55981376091096	4.46699984953705	13.5445576747732	9.48539879794025e-37	7.70800198942749e-36	72.3240306064083
COL5A2	1.91375199565894	6.22503897709317	13.543877447312	9.55325698063107e-37	7.75885096811873e-36	72.3169403735337
VAV3	-1.50931665623094	6.18503898003617	-13.536486248485	1.03225059009926e-36	8.37897604478581e-36	72.2399118594984
CD8B	2.91167528747689	1.63361284503176	13.5307916886762	1.09569992633206e-36	8.88418427292103e-36	72.1805805827728
KCNK9	3.49912055440964	0.670768078424484	13.5176423996577	1.25744840960996e-36	1.01900510191571e-35	72.0436303732968
MFNG	1.15154182116425	4.36789776307254	13.5168785800824	1.26754335789533e-36	1.02661923151324e-35	72.0356773794868
ARID5A	1.42009882117176	4.69329029553396	13.5164334350362	1.2734637709926e-36	1.03084575596777e-35	72.0310425803229
PTHLH	4.33555137171408	2.75887930773031	13.5163347101482	1.27478053640734e-36	1.03134310725098e-35	72.0300146792777
PLXNA3	1.30160773432811	5.06331711685744	13.516010980031	1.27910788366856e-36	1.03427423809411e-35	72.0266441034787
IFI44	1.46922489226893	4.57995845347763	13.51477172318	1.29580887544155e-36	1.04720184518347e-35	72.0137417551027
SEZ6L2	2.5069491312145	5.59174220726423	13.5137513800493	1.309722587871e-36	1.05786394281066e-35	72.0031190756456
FAM110A	1.09217469852769	3.32292831507492	13.5134302197781	1.31413274893777e-36	1.06084251156691e-35	71.9997756012065
PYCARD	1.83961055801806	3.44492286165923	13.5130221439798	1.31975777894218e-36	1.06479797944984e-35	71.9955273449867
PDGFRA	-3.48473489371914	2.70958455331948	-13.5122396968458	1.33061042377413e-36	1.07296449548047e-35	71.9873819052495
BMERB1	-1.18017200878564	3.71643211149134	-13.5101593698	1.35989921286743e-36	1.09598024378405e-35	71.965726500946
CD74	1.58628607259072	11.6467364617483	13.5063887705047	1.41463182214149e-36	1.13946536897014e-35	71.9264806042661
SIPA1	1.07820212232952	5.59777289981954	13.5013022737098	1.49195808520933e-36	1.19977615132606e-35	71.8735477040261
IL17RE	-1.70756646443094	1.91776807570567	-13.4971927106722	1.55749703640331e-36	1.25110976381544e-35	71.8307891906667
RAB33A	1.91393992718816	0.2877131917079	13.4965051624265	1.56873869862327e-36	1.25945101424735e-35	71.8236361879222
HS3ST3B1	-1.41560686518585	2.0497446883773	-13.4909699362443	1.66223664394032e-36	1.333785949706e-35	71.7660568835497
ASAP1	1.02848516508523	5.90300162337128	13.4896557550412	1.6852384283448e-36	1.35150415520563e-35	71.7523882015732
IL15RA	1.3591028771803	4.03310128717248	13.4843109609016	1.78210034004347e-36	1.42762473503537e-35	71.6968049004365
BSPRY	-3.04785821020915	1.97979494005613	-13.4830636302558	1.80549199177197e-36	1.44557494041328e-35	71.6838349753559
SIGLEC7	1.91781505291019	1.15808157600196	13.4809968553056	1.84492617910145e-36	1.47634310702592e-35	71.6623457800393
KITLG	-1.80716736001844	5.17283204017748	-13.4786854484496	1.89004513264462e-36	1.511624331577e-35	71.6383151500877
ANO7	1.19148119517135	1.64278027173207	13.4763571363183	1.93660538064611e-36	1.54801923839997e-35	71.6141110212254
GRK5	1.23588626080978	4.56911278767422	13.474503076896	1.97449761153165e-36	1.57744956081233e-35	71.5948386398926
IL24	1.49633340061451	0.417755076529127	13.4727896470223	2.01017206462362e-36	1.60420470635507e-35	71.5770293378014
RNASE2	2.26646988787073	-0.230884262721035	13.46728104633	2.12927205802744e-36	1.69740667209961e-35	71.5197815464315
ZNF831	2.23655542130433	0.935871484424693	13.4638373693814	2.20727135851921e-36	1.75767747443037e-35	71.4839997984022
GRAMD1C	-1.61307505665557	4.10112695993708	-13.4537929938307	2.45141409196621e-36	1.94892065654747e-35	71.3796614387575
MMP14	1.36593172562871	7.72083456702806	13.4537311983163	2.45299647768563e-36	1.94912339168484e-35	71.3790196539065
GZMK	3.11262088706133	2.77415307100648	13.450008267437	2.55023010345015e-36	2.02309988325564e-35	71.3403576557184
IQCH	-1.29693318442017	1.23665455058286	-13.4465162962973	2.64491797861466e-36	2.09708291565754e-35	71.304099419303
MAMDC2	-2.23802713956449	1.00603728997789	-13.4459468784803	2.66068695792193e-36	2.10844723638023e-35	71.2981874599661
ERCC6L	1.58502506551032	-0.44563218168156	13.4440458719779	2.71401322771881e-36	2.14838653562388e-35	71.2784513161999
ADTRP	-2.57408806696162	1.15222510258727	-13.4414195126167	2.78944269301625e-36	2.20690606165144e-35	71.2511870954886
FNDC5	-1.91004160005554	-0.632818875314099	-13.4398255143004	2.8362372186282e-36	2.24271983405151e-35	71.2346412211464
BICDL1	-2.31351303059561	5.0370710427818	-13.4371054993143	2.91790060191473e-36	2.30605233791797e-35	71.2064096370696
SDHD	-1.02582515563309	6.36190005971345	-13.4345909495936	2.99547720074103e-36	2.36608860762137e-35	71.1803133839348
CFAP61	-1.90691358131362	-1.35076698683592	-13.4329927968578	3.04584634873274e-36	2.40458106369847e-35	71.163728973424
H1-0	-1.49193166835829	6.7635832742657	-13.4326285713047	3.05744322993681e-36	2.41243935456164e-35	71.1599494685989
DLD	-1.02583448953311	6.52498408334104	-13.4306142934884	3.12237630618024e-36	2.46235089580831e-35	71.1390486674716
LILRA1	1.57091345318357	1.30625613409717	13.4283648143166	3.19651637518406e-36	2.51946572480959e-35	71.1157093575596
HES4	2.07201909431075	2.61763604005174	13.4250683080028	3.30834453005237e-36	2.60481131792434e-35	71.0815105383797
FCGR2B	2.21322308355519	2.6730139045291	13.4172848912876	3.58808976586645e-36	2.82355359710519e-35	71.0007814879658
KIAA0895L	1.8061629801861	4.25112505638479	13.4072797055163	3.98256259009057e-36	3.12894323557463e-35	70.8970458998889
NKAIN1	2.91541326672483	0.0241641653996636	13.4053742365136	4.06244718693392e-36	3.18999863598598e-35	70.8772944355865
PLAC8	1.8895067330814	1.3214865078631	13.4032797025948	4.15210083705125e-36	3.25865572908929e-35	70.8555849542136
BLM	1.34302497380216	1.06960703523056	13.3863650959725	4.9521837411028e-36	3.88035571261225e-35	70.6803358831295
SLC10A6	2.13519264396519	-0.305616140287056	13.3850283914225	5.02160280657178e-36	3.93265149929067e-35	70.6664916939962
GPR18	1.93811356591421	-0.382228488659857	13.3847871381074	5.03423468244794e-36	3.9404425414214e-35	70.6639931247453
B3GNTL1	1.19175683628561	2.01531638861528	13.3823062136916	5.16598502188586e-36	4.04141310928993e-35	70.6383005585849
C16orf54	1.77747406678923	1.82878202458043	13.3768664422493	5.46701106492418e-36	4.27463208079588e-35	70.5819751566623
LBX2	1.72023435489385	-0.23020915210039	13.3761876298869	5.50578104558476e-36	4.30265507575129e-35	70.5749473621672
RAD51AP1	1.25464299674404	1.57921770930133	13.3708728200019	5.81895326789929e-36	4.54497392477836e-35	70.5199294906052
AFAP1L1	1.37795943395877	5.13303340376261	13.3644517156535	6.22106917879273e-36	4.85646889002618e-35	70.453475446045
BTBD19	1.72833963558588	3.12889344198164	13.3559309628083	6.79771529893431e-36	5.30099051776694e-35	70.3653184795695
C20orf204	1.74485061365356	-0.271306471565146	13.3550592408648	6.85963151655513e-36	5.34643467033416e-35	70.3563012536185
CA2	-1.7408772493746	6.66373882927846	-13.3488708308637	7.31562800989213e-36	5.69881600515947e-35	70.292296668327
PCDHB10	1.59555210115381	2.29789246781395	13.3473083613497	7.43545629331841e-36	5.78909014905024e-35	70.2761391595934
HLA-DPA1	1.74160798858373	8.87175361547347	13.3436777903061	7.72149386472018e-36	6.00542457148047e-35	70.2385994058255
C21orf62	-3.20872028470337	1.45858635310806	-13.3418852688949	7.86673475116215e-36	6.11514733118396e-35	70.2200669748474
GPR82	2.00801859516645	0.0838801728639629	13.3414608840277	7.90151747924753e-36	6.13893559075506e-35	70.2156795658638
PITPNM3	-1.61874098979155	1.51057242660846	-13.3342724795976	8.51450637204464e-36	6.61168754982038e-35	70.1413754831415
PTPN3	-1.48832162610377	5.67615450689436	-13.3331670661234	8.61288311546907e-36	6.68454416847505e-35	70.1299511530461
SLCO1A2	-3.30036162256291	-2.13326583987063	-13.3222462369387	9.64774235316835e-36	7.4837532336991e-35	70.0171135318959
SLC25A4	-1.2492569395127	5.82227400640053	-13.3205293168504	9.82134188310036e-36	7.61439198582079e-35	69.9993783708376
SLC44A4	-2.89363175870511	3.91014223538334	-13.3167283297368	1.0216811916451e-35	7.9168161573175e-35	69.9601200283684
CACNB4	-2.07812661518576	0.477346468638228	-13.3149529464454	1.04069258585946e-35	8.05987865546431e-35	69.9417851661044
GPR85	1.8973600006904	1.46213702514189	13.3137344037139	1.05394466980123e-35	8.15820955791315e-35	69.9292017252754
SCD5	-2.68829595922837	4.54169722351894	-13.3038056071407	1.16838049947985e-35	9.03449144516176e-35	69.8266943476252
FAM151A	-3.66522527041571	1.78460821085891	-13.3008768078212	1.20444252987083e-35	9.30843900453858e-35	69.7964647388344
SLC5A3	-2.02668557726868	6.53780002717589	-13.2976736612896	1.24515295975617e-35	9.61294745586734e-35	69.7634076550173
HCST	1.92913320018168	1.9492921729677	13.2898335521698	1.35067306053981e-35	1.04221141465931e-34	69.6825147582335
ADCY7	1.99981307021728	2.71920988684313	13.2874559018864	1.38440035161871e-35	1.06767514512443e-34	69.6579877731962
SYTL5	-2.79738378158031	-0.615960608730176	-13.2831865650647	1.44708060999236e-35	1.11425965795112e-34	69.613952909908
GATA2	-1.72913157476748	3.62199278113117	-13.2731001990928	1.60661927083096e-35	1.23451582275677e-34	69.5099509927379
SEMA6B	1.63995084664566	4.72063384112051	13.2726551862279	1.6140481749004e-35	1.23957549164422e-34	69.505363408815
TNK2	1.28339269843261	4.97765686444932	13.2718554120669	1.62748545710032e-35	1.24924184276325e-34	69.4971188471732
SEPTIN5	1.62151741547062	3.8274605529713	13.2703403966834	1.65324595629248e-35	1.26769000638114e-34	69.4815018939477
INSYN1	-3.03905496330828	0.749670150598519	-13.2684300324634	1.68630844803383e-35	1.29236707990233e-34	69.4618110442297
CLEC5A	2.23447207205631	1.71767173701929	13.2623364063088	1.7962348502049e-35	1.37517792181484e-34	69.3990122001856
NR1H3	1.02827944201105	5.07112234103063	13.2601452304219	1.83748354428437e-35	1.4060244066843e-34	69.3764345855031
ADAMTS15	-1.95893548134829	2.85400577211373	-13.2589350305948	1.86066849973002e-35	1.42302376302269e-34	69.3639657158556
PXDN	1.70191622446283	6.63692794807693	13.2565116101473	1.90797588004801e-35	1.45844444677902e-34	69.3389987462513
NTN4	-1.85880589029493	6.71436594344189	-13.2443580274837	2.16391429752568e-35	1.65150299089746e-34	69.2138261818503
HOGA1	-2.3059257888639	4.1916983880698	-13.2441610694133	2.16833188057643e-35	1.65401482256542e-34	69.2117981887552
SGK2	-1.95798953445535	4.0655341429938	-13.2430076937474	2.19438191314451e-35	1.67301682308484e-34	69.1999227078404
RGS18	1.8511985596023	2.0114933737965	13.2413218701318	2.23301955531267e-35	1.70159103010956e-34	69.1825660239932
ADAMTSL4	1.86953689323468	3.69743809501169	13.2359194890393	2.36146119399437e-35	1.79853195916044e-34	69.1269531434477
MAPK10	-1.16983937529514	4.0287906201005	-13.2355015342982	2.3716994321118e-35	1.80539318098132e-34	69.1226511822652
GLIPR1	1.54483678763312	4.56583750844345	13.2315106683173	2.4717139321041e-35	1.8786049368021e-34	69.0815774421481
CTHRC1	2.85150465437104	3.41602934103963	13.2312132869773	2.47933258339684e-35	1.88342057188822e-34	69.0785170873213
NUDT1	1.14021585773878	2.94607493891434	13.2254386434244	2.63199899023438e-35	1.99732677894582e-34	69.0190977308383
WDFY4	1.95985976652946	3.49650823978804	13.2233491177834	2.68951772674076e-35	2.03886826533099e-34	68.997600684086
BIRC3	2.10103482529687	6.83096229179273	13.2200953559388	2.78158708102372e-35	2.10757609379527e-34	68.9641297266736
MYC	1.72858178759015	6.19864792160305	13.2185994626493	2.8249621695713e-35	2.13933700350619e-34	68.948743233095
UCHL1	-3.52299887227001	2.97300765996647	-13.2184951673484	2.8280113287991e-35	2.14054218309722e-34	68.9476705061584
ORAI3	1.16377524506489	4.80206779026638	13.2138448135748	2.96735230297357e-35	2.24485323116249e-34	68.899844178089
DCN	-4.00557710675611	5.07395526735257	-13.2096580729882	3.0986408404891e-35	2.34176233153587e-34	68.8567938571425
MORN4	-1.00027820135965	3.28619535625727	-13.2089110370543	3.12266750530262e-35	2.35870625760616e-34	68.8491132287904
SH3GL1	1.00233619428691	6.34469330661351	13.2088139871753	3.12580247616058e-35	2.35986033727208e-34	68.8481154309917
AK7	-1.66890912439997	2.03989786090973	-13.1999033326932	3.42740911152226e-35	2.58490371821227e-34	68.7565197968901
LLGL2	-1.38448015048824	5.43688492276583	-13.1949362228008	3.60794082582737e-35	2.71966134940704e-34	68.7054761233372
TRAF3IP2	1.01148121995077	5.26079157990461	13.1931821292229	3.67393155061911e-35	2.76656466098929e-34	68.6874530295444
CXorf21	1.82289947396591	1.43649538827781	13.1929466136121	3.68288293823847e-35	2.77188380651428e-34	68.6850332374687
PLAAT3	1.09838607628716	6.78716710868839	13.1903692422515	3.78227370315262e-35	2.84377404286191e-34	68.6585537505424
TMEM156	1.69233044932193	0.616843794086814	13.1894013946341	3.82028274283978e-35	2.87088187286895e-34	68.6486109884314
TRMT1	1.06668905989499	4.65484449846289	13.1792552515446	4.24237337096479e-35	3.1799392842903e-34	68.5444034653193
SIM1	-4.83197539240601	1.96572688659743	-13.1723109616558	4.55772805883954e-35	3.41457544979591e-34	68.4731068426527
GPR4	1.78185585802589	5.34165394277013	13.1650092204652	4.91452012504738e-35	3.67812505179387e-34	68.3981629024261
ANXA1	1.35818790298996	7.23019098695292	13.1624534938156	5.04586634228369e-35	3.77450338105419e-34	68.3719368009879
ARHGEF1	1.09723747431933	6.2261424621734	13.1617375591768	5.08328316985853e-35	3.80055652068241e-34	68.364590603957
PRKCQ	-1.73255705263925	2.94325536017607	-13.1604432523546	5.1516301546046e-35	3.8496965491203e-34	68.3513103030735
PRSS35	-2.50939712577256	0.65543720393962	-13.1579197924516	5.28752630672085e-35	3.94723112800655e-34	68.3254203122656
CTLA4	2.54129460157391	-0.126275820757154	13.1560382063163	5.39117381971808e-35	4.02051784503506e-34	68.3061175714295
GIMAP4	1.2604229161823	6.1439553300571	13.1542576335769	5.49111968468768e-35	4.09297469289106e-34	68.287852523323
CDS1	-1.63798295897323	4.47827918823145	-13.1528767554865	5.56989885172638e-35	4.14958877416287e-34	68.2736884791102
C3orf52	-2.32817565187183	1.3887350841568	-13.1460200042581	5.97806454614924e-35	4.4491586313054e-34	68.2033692192324
MACROH2A2	-1.42858139306845	3.20433174663022	-13.140510736332	6.32749442559941e-35	4.70683526572957e-34	68.1468839040359
TMEM45A	2.75863532608276	4.31966042784323	13.1377446410497	6.51053294642229e-35	4.83564318590111e-34	68.1185287319744
BIRC7	4.50578081243013	0.861793633389042	13.1372063484579	6.54676116478022e-35	4.86009307096222e-34	68.1130110967293
HLA-DRA	1.61803458781046	10.0121837455738	13.1297712769173	7.06818727509671e-35	5.24453066940475e-34	68.03681268184
OSMR	1.52705920287576	7.13578502720865	13.1263987341817	7.31814684433882e-35	5.42451631813585e-34	68.0022571049948
NLRC3	1.21979443070215	3.20005759738038	13.1196761826912	7.84296102371343e-35	5.81059735984905e-34	67.9333916799763
NINJ2	1.46099140819083	0.883797906402679	13.1182341968878	7.96032644477409e-35	5.89457556808183e-34	67.9186226376485
BCL7A	-1.07418689961572	4.61714972743858	-13.1108809826801	8.58657390274659e-35	6.35510338648845e-34	67.8433240371208
GLB1	-1.06352790117652	5.83201546749477	-13.1099728381904	8.66724562432563e-35	6.41157857670517e-34	67.8340260725524
NDRG2	-1.49853421615128	6.5406287267198	-13.1025496212808	9.35560066906421e-35	6.91730313315906e-34	67.7580376169194
LAT	2.4185919879789	-0.709014181254923	13.1019394919197	9.41454241936635e-35	6.95684547373006e-34	67.7517930452531
HPGD	-2.86001657969277	2.94659211454461	-13.0967938333761	9.92658203195118e-35	7.32840274294475e-34	67.6991345909899
FAM193B	1.80455380413418	4.97470306436628	13.0930322874931	1.03183504639768e-34	7.60615754081504e-34	67.6606479034473
STOX1	-2.41401371409992	0.482064915732179	-13.0921726418246	1.04100232817675e-34	7.66988368637604e-34	67.6518532125888
EIF4EBP1	1.77490325672786	4.86253449315082	13.084059568271	1.13161593708618e-34	8.33332418263465e-34	67.5688675958646
KSR1	1.66925559630911	6.37732732998449	13.0722162591255	1.27817399249005e-34	9.39845112955629e-34	67.4477787531322
TPD52L1	-2.06927252534799	3.69079475629693	-13.0636631040071	1.39563217091249e-34	1.02518573275033e-33	67.3603676420888
HSD3B7	1.96322263956326	5.6245489271396	13.0606514568912	1.43949968340295e-34	1.05688066755445e-33	67.3295970350586
AC040162.1	1.71579027557402	0.963014213793342	13.0580221107714	1.47891976399444e-34	1.08473815257214e-33	67.302735744926
LMO7	-1.32298258245633	5.9896942912287	-13.0579612225231	1.47984524528799e-34	1.08487506649071e-33	67.3021137492512
FDXR	1.27179428023695	4.4712047990143	13.0577451792316	1.4831336883623e-34	1.08674326746068e-33	67.2999068013885
DENND1B	-1.16499548516656	4.15622885937339	-13.0569071207945	1.49595897530697e-34	1.09559409443429e-33	67.2913459746929
ANXA3	-3.03982724628259	2.54785920329215	-13.0490020932694	1.62250136971588e-34	1.18767747322572e-33	67.2106108060434
DTHD1	2.4898409895931	-0.630533387262468	13.045791815295	1.67688460174594e-34	1.22626362012138e-33	67.1778316592683
MOXD1	-2.97694584203908	3.03669772778614	-13.0452398519714	1.68641626487994e-34	1.23262003153295e-33	67.1721961926817
PRKD1	-1.16037347795099	4.37798026399991	-13.0442179657355	1.70420550130418e-34	1.24500266572889e-33	67.161763235693
CDCA7	1.98780902266982	1.28129766546133	13.0435506779302	1.71592253487932e-34	1.25293915972988e-33	67.1549508037129
CENPE	1.66801982333016	1.41924565317336	13.0417947511	1.7471399145001e-34	1.27509952805763e-33	67.1370252481129
TRAF3IP3	1.81017874286135	2.74309786602382	13.0386274465082	1.80488616107661e-34	1.316589587146e-33	67.1046949473959
P4HA2	1.40554874642883	6.53732131043096	13.0379541053476	1.8174053860159e-34	1.32506358928786e-33	67.0978223809309
DSCC1	1.03428783434403	1.38571881044351	13.0348686414855	1.87588760302306e-34	1.36702399815338e-33	67.0663326552154
PLB1	1.34877304903015	2.00237860874652	13.0310509480873	1.95084874168865e-34	1.42094558149584e-33	67.0273757479824
PPP1R13L	1.54128387285756	5.29801775521444	13.0288649158839	1.99510729872669e-34	1.45246185297485e-33	67.0050717134681
ATP6V0E2	-1.50259717130062	4.71226747304741	-13.0287484548442	1.99749303168348e-34	1.45347808113182e-33	67.0038835236124
PRELID3A	1.3630386020679	0.552389077998601	13.022264725326	2.13489409938031e-34	1.5519200472921e-33	66.9377429668276
COL8A1	2.13112179823599	6.14228772069198	13.0222140161208	2.13600498663741e-34	1.55195928865827e-33	66.9372257553723
MTFR2	1.36656025104038	-0.105134484950762	13.0109064381886	2.39866090635398e-34	1.74107448091457e-33	66.8219219341478
ARL4A	1.05981956149895	3.97222588071785	13.0051622691884	2.54416583978979e-34	1.8457772327803e-33	66.7633701425663
DNAJC28	-1.16131839931182	0.818050650981127	-13.0047847072804	2.55403199916972e-34	1.85202004324978e-33	66.7595220700548
EXOSC5	1.18977299806413	4.10632687189203	13.0011986731979	2.64965978412743e-34	1.9204148208355e-33	66.7229767325084
GAL3ST1	2.63620860097457	6.43891191301	12.9927279947807	2.88994057194856e-34	2.09249937665151e-33	66.6366745897986
GCNT4	-2.10304500901931	2.24829191128633	-12.9921373483898	2.90748228333445e-34	2.10416312708147e-33	66.6306580740176
BCAS1	-3.18107652306336	-0.604383024347609	-12.9897601257326	2.97916250981774e-34	2.15391542561121e-33	66.6064444819556
SH2B2	1.29444938603576	2.40234537150008	12.9864110370651	3.08314296645745e-34	2.22799563580026e-33	66.5723360556314
HPSE2	-2.55222612236138	-1.04561260337283	-12.986098754169	3.09302081580443e-34	2.23293597144898e-33	66.5691558991603
ANKRD9	-1.42751884147148	3.70081323770546	-12.9821757544929	3.21982731514021e-34	2.32105764828271e-33	66.5292094341245
CTSZ	1.16111510145213	8.08854179793305	12.9812405014934	3.2508146495951e-34	2.34224545214202e-33	66.5196871079643
VWA5A	-1.24244174405127	4.63701600411973	-12.9783578357192	3.34820539309195e-34	2.41123334929682e-33	66.4903395505064
IRF7	1.59870337433786	4.33392595630862	12.9779870397989	3.36094179899121e-34	2.41921908707779e-33	66.4865648569603
CAPN5	-1.18234348325533	4.82530622231393	-12.9634578369418	3.89987362466829e-34	2.80028089509189e-33	66.3387061827781
ATRNL1	-3.29162332345872	0.589750997612421	-12.9614394632519	3.98125520284101e-34	2.85731922768903e-33	66.3181733425441
P4HA3	2.26744699048408	1.92640207113123	12.9594735455033	4.06214705462228e-34	2.91395053004756e-33	66.2981758833997
DNAJC6	-1.73992828775525	3.02926918007436	-12.9519658703369	4.38641229355317e-34	3.14502334563158e-33	66.2218231493855
TLR6	1.60625778101517	1.66152239091546	12.9477692785252	4.57876803929865e-34	3.28133869639148e-33	66.179154968528
FAM184A	-1.73938985202929	1.54675441397418	-12.9472156284136	4.60476457973659e-34	3.29835917506596e-33	66.1735264070202
TSGA10	-1.10089168604235	1.92528868100366	-12.9467979156684	4.62447543436274e-34	3.31086286095477e-33	66.1692799134556
FBP1	-2.266082486926	5.10088038732554	-12.945074976955	4.70666863148074e-34	3.36806638326819e-33	66.1517652370799
ZMYND12	-1.49577014384849	1.7875448036865	-12.943948860753	4.76117473595586e-34	3.40541109706653e-33	66.1403183271913
GASK1A	-1.80848426762931	-0.271898398969182	-12.9431428728747	4.80057152435905e-34	3.43191783172776e-33	66.132125852717
AFM	-3.77923045846093	-0.914974337709673	-12.9371935694837	5.10159236940967e-34	3.64534220693001e-33	66.0716630746954
DUSP10	1.29957752661117	2.88366775665349	12.9211033172382	6.01321535928016e-34	4.29047883069339e-33	65.9082172674723
COL4A2	1.4645048998287	9.84719484775686	12.9114915011997	6.63339331401759e-34	4.72838579723468e-33	65.8106352466894
FLI1	1.18783540787301	5.29911224880516	12.9103877815415	6.70856565702428e-34	4.77964959280663e-33	65.7994326118766
TUBB6	1.22298177558855	5.82887828405025	12.9063605087183	6.99012163048175e-34	4.97783443365636e-33	65.7585608730469
SEMA4A	-1.49979475816922	4.14518134295897	-12.9026576372277	7.25936759789479e-34	5.16456171547903e-33	65.7209878330658
PFKM	-1.13504810224637	6.00337474287119	-12.9005880965345	7.41432261171479e-34	5.27224761406392e-33	65.6999908885735
ITGA4	1.73228459272567	4.54885715007786	12.8911380385061	8.16480579081172e-34	5.80309817193995e-33	65.6041379068847
CNTNAP1	1.57724645744175	3.33950981785924	12.8899244514517	8.26650942671766e-34	5.87254109443261e-33	65.5918312731576
GJA1	1.72061337394557	6.95282139037417	12.8824960865608	8.91711426630151e-34	6.33166856317076e-33	65.516516847476
ASAP3	-1.35298175390502	3.95891304344971	-12.8782942934677	9.30744437389764e-34	6.59288534425051e-33	65.4739268828206
DEGS1	1.14478243222179	6.86957595110105	12.8756945808332	9.5574189824052e-34	6.76668950518987e-33	65.4475798191431
TLR7	2.1595612577502	3.07092322100031	12.8598517622011	1.12319748319392e-33	7.94844908106965e-33	65.2870850614486
PLEKHG3	-1.10211694365634	5.3965627599807	-12.8597577081548	1.12427416527897e-33	7.95223595518129e-33	65.2861325910644
ST6GALNAC2	-2.112456726339	2.27459881465321	-12.8521520117677	1.21482947037293e-33	8.58035398891585e-33	65.2091241574223
HLA-DRB1	1.54992442172213	9.22544465880075	12.8514328468032	1.22375899637932e-33	8.63926783790092e-33	65.201843895084
CSF2RB	1.40228926073913	3.71880798197293	12.849137891398	1.25269370593233e-33	8.83928610183098e-33	65.1786131313525
PPARA	-1.01593632552288	5.80255302745946	-12.8461899296254	1.29086310619939e-33	9.10424296418434e-33	65.1487757879411
COX4I2	2.30570776384462	2.71004830929809	12.8432108299876	1.33061205435263e-33	9.37557936953651e-33	65.1186272865353
PHKG1	1.5386081755278	-0.107932556490306	12.8421272241327	1.34537046606686e-33	9.47502154615144e-33	65.1076621878939
TRIM14	1.45093136095206	5.47514225017263	12.8309553148155	1.50736244547632e-33	1.06006274661755e-32	64.9946437377571
C6orf223	2.91496773691151	4.64885058711469	12.823521032258	1.62577741505272e-33	1.1422447637624e-32	64.9194676452333
FCRL3	2.57250869756307	0.599774434472074	12.8214132697247	1.66100471572021e-33	1.16643678840916e-32	64.898158339599
DAAM1	-1.0041858531185	4.11180504306372	-12.8182951177698	1.71451721047544e-33	1.20286529950413e-32	64.8666377822327
ALDOB	-5.24661790590914	4.85345663781404	-12.8143085990934	1.78543943480915e-33	1.25142685731444e-32	64.8263455769483
ARG2	-2.91891858696535	3.47043262315096	-12.8139868574232	1.79128918027982e-33	1.25492797343649e-32	64.8230940118146
GPRC5B	-1.39264873451704	6.00062750061461	-12.8100209057878	1.8649828270669e-33	1.30531019221403e-32	64.7830174317957
RHOBTB3	-2.05673549848567	5.04869404598495	-12.7983997833453	2.09876030646145e-33	1.46753315905143e-32	64.6656253401603
PDE7A	1.28483720047867	5.08650986912563	12.7970425532778	2.12789917178505e-33	1.48719997327423e-32	64.6519191374812
RTEL1-TNFRSF6B	2.07203609746971	1.16489035442232	12.7909205545674	2.26442168107119e-33	1.58111117284115e-32	64.5901055999167
SHOC1	-2.59314577608503	-0.913537946428179	-12.7754967414116	2.64828432500317e-33	1.84650555690154e-32	64.4344478824721
SYNM	1.16095861732647	5.23770255930664	12.7702619377293	2.79277236099051e-33	1.94447934323303e-32	64.3816427391054
PBX1	-1.7215824593911	5.63796250359636	-12.7691793392062	2.82361913969525e-33	1.9650248079282e-32	64.3707237839496
LYZ	2.46452578641611	6.64927451604604	12.7681692177428	2.85270663224834e-33	1.98432705769467e-32	64.3605363068156
CADM4	-2.37618824791672	3.06410113921239	-12.7671602589811	2.88205844528083e-33	2.0037948016337e-32	64.3503610218443
PADI1	3.841638149125	0.695964850693155	12.7626655386299	3.01651150389172e-33	2.0962827696709e-32	64.305037711234
ISM2	-3.00820034083226	-1.48142533509973	-12.7623951330888	3.02479658488914e-33	2.10104602897409e-32	64.3023113237572
PSMB10	1.28547034271982	4.77591909764863	12.7615810693595	3.04987608035172e-33	2.11746479261866e-32	64.2941036571618
XCL2	2.06045020945308	-0.595431310503032	12.7602574079777	3.09109787929075e-33	2.14507000281216e-32	64.2807587018182
IGSF3	-1.31081391550681	5.4120525697841	-12.758299667865	3.1530853604723e-33	2.1870526893328e-32	64.2610225304147
CDKL2	-1.69314878188261	2.34795856887337	-12.7577624207243	3.17031145876369e-33	2.19796286404561e-32	64.2556067958143
MAP3K12	1.24537094814304	3.80500947061574	12.7546349293256	3.27246675704748e-33	2.26664631417383e-32	64.2240826572174
GPR183	1.79375755872711	3.41720703440519	12.7483432040655	3.48801115172569e-33	2.41366426729218e-32	64.1606776038605
OR51E2	2.28070836857347	0.942313539409385	12.7444114379835	3.62982410246019e-33	2.50825115861296e-32	64.1210643246561
CHODL	-2.67397687466125	-0.476044993465044	-12.7402737552687	3.78526652178963e-33	2.61443337751453e-32	64.0793840544557
CYP39A1	-2.31421175487867	1.49829718242346	-12.7398685727215	3.80083996040968e-33	2.62395552320902e-32	64.0753029366277
GRAMD4	1.4952967599131	6.00441491880406	12.7207970788812	4.61075987832759e-33	3.1711661851692e-32	63.8832945420632
ADAMTS10	1.98408354863676	3.49741326277585	12.7157645011304	4.85174745565534e-33	3.33534923402823e-32	63.8326553333834
UGT8	-2.04499136560672	4.79904603365474	-12.7087546318254	5.20845225568635e-33	3.57721762967719e-32	63.7621394926034
C1orf54	1.16857390627022	3.52476326980093	12.704809718385	5.42055198097116e-33	3.72114938235533e-32	63.7224655552422
KCNMA1	2.32203585687685	5.1555793597343	12.7019734633547	5.57833702268293e-33	3.82588981041925e-32	63.6939458117315
SLC5A11	-2.53746026869265	-1.08039640956072	-12.6991199812224	5.74169434561264e-33	3.93608962516228e-32	63.6652565853785
SLC9A5	1.5680042434923	0.603318434826966	12.6974052325804	5.84214282633201e-33	4.00308097348853e-32	63.6480181184921
MCOLN3	-3.03630577332694	0.24695101768088	-12.6908149573278	6.24474635201178e-33	4.27365072270402e-32	63.5817783292698
RCSD1	1.23056619222738	4.79684910606355	12.6907991151473	6.24574669771371e-33	4.27365072270402e-32	63.5816191214254
ABI3	1.11514188597031	4.55165708913781	12.6887462191418	6.37673467348261e-33	4.35921657101577e-32	63.5609892835865
LAG3	2.80002551343571	2.02441482499321	12.6854969878804	6.58966844317607e-33	4.50268457047917e-32	63.5283412844889
KCNJ2	1.79962591028148	3.82007751162563	12.6849825229621	6.62402626755963e-33	4.52405589362073e-32	63.52317243203
VEPH1	-1.70116031202884	4.55391997834256	-12.6730373392628	7.473881855421e-33	5.09737487993507e-32	63.4031930267295
OGDHL	-2.85425098753995	5.71291048635002	-12.6700862145694	7.70005028164033e-33	5.24675351905367e-32	63.3735616079793
KCNIP1	-2.94479441688685	-1.17117273751122	-12.6694852925788	7.74693205094132e-33	5.27625001094723e-32	63.3675284120789
ACY1	-1.5515365271738	2.67282927725756	-12.6688390019751	7.79767050818835e-33	5.30834463339072e-32	63.3610399064689
TLR8	2.23632791833327	2.08630670996127	12.6656198125338	8.05537040020212e-33	5.48123535479926e-32	63.3287233806542
PSCA	-2.72557265637766	-2.18809991576406	-12.6651405770571	8.09445205263354e-33	5.50272842318847e-32	63.3239128825987
GMNC	-3.09483929530415	-2.00367641830196	-12.6611762264177	8.42506884132207e-33	5.72483622702329e-32	63.2841233706307
FAM107A	-1.85108024748453	4.81848213563316	-12.6555442450479	8.91800343814414e-33	6.05698253865442e-32	63.2276086560246
ATAD5	1.185663837526	1.75666101452274	12.6511744870138	9.32015391124987e-33	6.32719094002742e-32	63.1837699879186
SNAI3	1.2121665779242	0.56401149715999	12.6437824411926	1.00419606406891e-32	6.80148293578776e-32	63.109631031471
CACFD1	-1.05812492535951	4.80394174282114	-12.6313791604209	1.13802319037821e-32	7.69370742519043e-32	62.9852886191191
SLC9A9	1.64370071329436	4.13640392644846	12.6296131630953	1.15846942288697e-32	7.82833180196605e-32	62.9675903800252
THOC6	1.01902078649421	4.49795216548042	12.6250362845538	1.21317723023728e-32	8.18671619889903e-32	62.9217291750284
SYNE2	-1.15531174251715	7.6243564026652	-12.6220522555644	1.25022290163464e-32	8.42895917704454e-32	62.8918338795899
SLCO2B1	1.74843793636903	6.32312978559112	12.621982525824	1.25110190416056e-32	8.43101439224121e-32	62.8911353464007
ANKZF1	1.28447477472702	5.20981416693927	12.6206546390827	1.26795894669631e-32	8.54069228132506e-32	62.8778333775863
GRB14	-2.13719964156509	3.00348791543591	-12.6154159568504	1.33669659516357e-32	8.99052500591594e-32	62.8253634281304
KAZN	-1.13406528000627	4.84374609976448	-12.6153792871155	1.33719058927543e-32	8.99052500591594e-32	62.824996193968
ZNF331	-1.11085209842134	4.54088672491545	-12.6152946421139	1.33833157331413e-32	8.99407817965434e-32	62.8241485072155
RTP4	1.58173424143736	3.60483890808868	12.6057484872034	1.4734288318351e-32	9.89292591068433e-32	62.7285689087844
SLC22A15	-1.7235400318516	1.94372061693	-12.6016643791426	1.53529560990727e-32	1.03036017988475e-31	62.6876903053626
NDUFA4	-1.18915003270437	6.75550421325926	-12.6002237198619	1.55773037203586e-32	1.04493891196777e-31	62.6732723337553
LAPTM4B	-1.17234943308343	6.43958856239672	-12.5900418993202	1.72586772093784e-32	1.15667008736884e-31	62.5714013403421
MRPS6	-1.46100585817166	5.44773444834308	-12.5872682940441	1.77472142957373e-32	1.18886904524912e-31	62.5436593028493
CHRDL1	-4.47393741928865	0.53821970367208	-12.5866964756657	1.78496320108404e-32	1.19518466232184e-31	62.5379403324014
ATP8B1	-1.32363025157067	4.73716909037228	-12.5801945501308	1.90563911947893e-32	1.27540587194297e-31	62.4729228877228
PNMA8A	-2.48011452949806	3.24994318169957	-12.5738979389779	2.03023735489731e-32	1.35817791887527e-31	62.4099773853347
ADAMTS8	-1.66865604730086	0.121263539311733	-12.5713919316281	2.08205337863199e-32	1.39220727740583e-31	62.3849306787285
GRHL1	-1.54102544691662	1.50508221110173	-12.5701699694719	2.1077949058299e-32	1.40813741570547e-31	62.3727186419975
GPR27	-2.47518712518405	0.774449039656121	-12.5567663706445	2.41181606066934e-32	1.60977759249403e-31	62.2388117974663
HDAC11	-1.13648413270786	4.46314265408361	-12.554549537611	2.46614545932783e-32	1.64529213651839e-31	62.2166729478574
CD14	1.63131183547129	6.35349553997945	12.5516699814688	2.53853944719169e-32	1.69282076487569e-31	62.1879191249138
PPARGC1A	-2.45158893183644	4.98898760062035	-12.5489791107931	2.60810029827295e-32	1.73841782931638e-31	62.1610529409514
PHLDA3	1.55985841008037	5.40301325080946	12.5396589866932	2.86402683643678e-32	1.90813838776033e-31	62.0680252808435
CXCL13	3.71914561739303	0.523888323106872	12.5387897400747	2.88913407838705e-32	1.92399296177031e-31	62.0593510856134
POPDC2	1.41494800001681	2.91077057681843	12.5378636987433	2.91612283697086e-32	1.94108557289574e-31	62.0501105279823
RPL36A	1.11274026379595	5.80930068079652	12.5356261970521	2.98237329489989e-32	1.98428497790258e-31	62.0277851511689
ALS2CL	-2.11155205969746	3.2356104110361	-12.5297459759279	3.16371055441377e-32	2.10207808963854e-31	61.9691246262595
HSD17B7	1.36383216632905	3.37040587119961	12.5287020423581	3.19703233146639e-32	2.12325747423123e-31	61.9587121458544
PPP1R3B	1.29912562697153	6.62836237685477	12.5263123197537	3.27463194723537e-32	2.17341531186944e-31	61.9348783276452
HIF1A	-1.1171997142454	7.38558775946932	-12.5245186334	3.33410608780407e-32	2.21129240258875e-31	61.9169908241106
WDR62	1.39543206124025	1.11601255900595	12.5224928071093	3.40257121860071e-32	2.25568197624979e-31	61.8967901320836
PPIL6	-1.13153153180864	2.048538203695	-12.5220450909894	3.41789010932824e-32	2.26481490818483e-31	61.8923259552032
SHC3	-1.70288023279745	0.755802449520598	-12.516911714071	3.59851485131364e-32	2.3834276985426e-31	61.8411478122207
HEY1	1.50962705011958	3.96393568128597	12.5118989932784	3.78405717300581e-32	2.50406018604855e-31	61.7911845638401
NBPF15	1.14277046287261	3.68662213799406	12.5013323824386	4.20694711230141e-32	2.78264916202855e-31	61.6859029205455
HAMP	2.64367171998006	-0.633771993797845	12.5006541206878	4.23564528299001e-32	2.79910960105425e-31	61.6791467824112
PTPN21	-1.00667880301396	4.39549042574499	-12.4937810497262	4.5376749674313e-32	2.99600805853243e-31	61.6106966615985
TNIP3	2.52270788499424	-0.644513778419476	12.490941981169	4.66860494661443e-32	3.07968531159417e-31	61.5824283973119
KIF18A	1.40937805728074	1.01210737739471	12.4868582945003	4.86355414213062e-32	3.20253044946395e-31	61.5417743066626
VDR	-1.70662505448952	4.03888340332262	-12.4769989294513	5.36826953699392e-32	3.53170563983955e-31	61.4436544740292
GSTO2	-2.48344196197198	2.51334454343921	-12.4734674346667	5.5614593480933e-32	3.65552681590877e-31	61.4085204418515
DYSF	1.38165330070449	6.91897030839959	12.4728633444589	5.59519226542357e-32	3.67605383559193e-31	61.4025110788676
PCDH17	1.91374883342762	5.08547257736843	12.4725687411478	5.61171696626887e-32	3.68526171434223e-31	61.3995804895261
PKD1L1	1.60255252781667	0.17831641275277	12.4682902879682	5.85724933033977e-32	3.84478538966067e-31	61.3570248822781
AMZ1	2.47265452108339	-0.157334054989842	12.4636230098626	6.13730350125322e-32	4.02322163448224e-31	61.310611732177
NLRP3	1.54052480805069	2.33237650561267	12.4621530780985	6.22823477599233e-32	4.08100845384522e-31	61.2959963241175
CDKN1C	-1.65067926981231	4.36698902438095	-12.4574986139914	6.52510302905595e-32	4.27362234070729e-31	61.2497241445097
PCSK6	2.69679071906476	5.55962725869086	12.4546503817348	6.71367022971185e-32	4.39516422884925e-31	61.2214136248072
FBLN5	-2.29028330804952	5.5001242617664	-12.4546029237987	6.71685769048947e-32	4.39529136930247e-31	61.2209419407072
PLA2G4A	-1.60444846193364	2.39263441673309	-12.4482024692106	7.16083118582798e-32	4.67955697074758e-31	61.1573376723331
GALM	-1.04333775352108	5.68056749212835	-12.4467282493371	7.26716158460527e-32	4.74693063649216e-31	61.1426904289004
LONRF2	-3.01192693503232	1.48590642070768	-12.4439511289056	7.47175239324009e-32	4.8783998284721e-31	61.1151009077367
TPSAB1	2.51164799226841	2.01650086331937	12.440803091485	7.71060874696344e-32	5.03211461512939e-31	61.0838309190755
UNC5A	2.58285738104384	-0.0400915386649133	12.4380983127755	7.92189319616222e-32	5.16770678331613e-31	61.0569676607929
LGR5	-2.77523970945199	-2.13573764704851	-12.4357991303234	8.1060187137464e-32	5.28312378129836e-31	61.0341354322568
HLA-DQB2	2.75703209247667	3.99329137522393	12.4350333169993	8.16828812005491e-32	5.32134617368617e-31	61.0265310161408
BMP6	-1.86253457528634	2.98244828018135	-12.4342551061483	8.23205330890874e-32	5.36050868239539e-31	61.0188037804582
ANKRD37	1.24274337455454	3.26515263168113	12.4324791607122	8.37943254347072e-32	5.45405972820586e-31	61.0011706308686
P2RY13	1.85082846917402	2.64488325952311	12.4290749415801	8.66931696291103e-32	5.64024148353503e-31	60.9673747469802
CDCA8	1.40743422503374	1.66013041615257	12.4268007817702	8.86851121293421e-32	5.76728160543516e-31	60.9448007692109
THEMIS	2.2721121300546	1.39135955675579	12.4235063982247	9.16517272091784e-32	5.95756512766523e-31	60.9121041235444
ABLIM1	-1.09213081669752	7.31360540360142	-12.4233028256233	9.18382524161786e-32	5.96704822335914e-31	60.9100838420953
DHRS9	2.07933792167848	0.205532517809049	12.4224325490354	9.26399204644544e-32	6.01647320698827e-31	60.9014473248433
CDHR3	1.48842781850468	2.77235924424833	12.4214006232431	9.35995240350036e-32	6.07610703328909e-31	60.8912070889496
CBR1	-1.04179041740146	6.0751084765447	-12.4204210581007	9.45195874565724e-32	6.1331225020429e-31	60.8814869198272
RIT1	1.00719002441625	6.10625739338623	12.4185188150844	9.63320722978299e-32	6.24796885875148e-31	60.862612378263
SIPA1L2	1.14708492924919	5.46138445742203	12.4147828164553	9.99930752844843e-32	6.48255327804577e-31	60.8255478703186
ASS1	-2.04678864156739	7.00615345695724	-12.4100646490283	1.04815010717205e-31	6.78019214701071e-31	60.7787488742796
NEDD4L	-1.36759816424422	6.44819509971141	-12.4072079739788	1.0784627244809e-31	6.97013496755176e-31	60.7504189883817
SLC29A4	1.98133576018373	4.90913556743996	12.4019933934623	1.13606278073251e-31	7.33729300797961e-31	60.698715611695
KIF2C	1.4387275864847	1.86123480051494	12.3995155512374	1.16449604711479e-31	7.51624613443235e-31	60.6741519764376
ALKBH6	1.43897204171019	1.09978569361453	12.3987462093715	1.17346751513513e-31	7.57082468903528e-31	60.6665258439984
BEX3	-1.00137006397303	6.36662555253974	-12.395313973821	1.21433696819541e-31	7.82418781964957e-31	60.6325071187498
MYO10	-1.33254484686499	5.90977196462354	-12.3884760137568	1.30003027297778e-31	8.36531311498937e-31	60.5647492358978
ANO4	2.88872052397456	1.7992258424051	12.3794198325546	1.42285209417358e-31	9.14361494566515e-31	60.4750452912673
FHOD3	-1.48227302309761	4.64689653369221	-12.3753796069425	1.48130808243343e-31	9.51094354283013e-31	60.4350384342685
EVPL	-1.63507868001675	3.8649824413832	-12.3749920028234	1.48704024579988e-31	9.54209504362934e-31	60.431200737677
LRRC43	-2.12080742240687	-0.157427214678123	-12.3738573032882	1.50394820322822e-31	9.64365738698829e-31	60.4199664092437
POLG2	1.01453785474981	2.98815938000329	12.3731339741993	1.51482611921664e-31	9.70916924250419e-31	60.4128052616893
NMB	1.97221114187149	3.78538186971574	12.3724212235939	1.52562153800682e-31	9.77409540318159e-31	60.4057490894051
GALNT17	-3.98492912407357	-0.449624689727919	-12.3671088602376	1.6085322762377e-31	1.03007797401982e-30	60.3531648091277
PLCXD3	-2.70990960989312	1.58158430114016	-12.3640630381864	1.65807570049925e-31	1.0613419174425e-30	60.3230219346949
BARX2	2.34463881034154	4.86587979850008	12.3558100441714	1.800083868284e-31	1.15073711457911e-30	60.2413688552357
CHD3	-1.07742717603839	6.58106006799133	-12.3538688197152	1.83520731409671e-31	1.17267990427311e-30	60.2221676163096
KNTC1	1.08898885690143	3.87011232978401	12.3457288907485	1.99006653816964e-31	1.27052769767317e-30	60.1416728467322
GPHN	-1.31295024574196	4.21530508849535	-12.3278289340482	2.37786323222069e-31	1.5161330309131e-30	59.964774556362
EXOSC7	-1.01795801890375	4.06304612114238	-12.3216881150328	2.52753418983165e-31	1.61016538149623e-30	59.904122821826
PLEKHB2	-1.04604386621007	7.4611440727781	-12.3116829246426	2.79172834241411e-31	1.77615853466242e-30	59.8053423961064
IDH2	-1.11052183795044	7.39689434293836	-12.3114626908554	2.79784282499815e-31	1.77927778442065e-30	59.8031685898497
B3GNT10	-1.40358182557261	0.411874709155767	-12.3089011494287	2.86994695698279e-31	1.82276388911485e-30	59.7778867489271
NPIPB4	1.7558707959696	1.06426279345916	12.308587204709	2.87891035872839e-31	1.82766622168472e-30	59.7747884029317
GDPD5	1.29327629256635	3.31158587838339	12.3078378520617	2.90041781338975e-31	1.83972938107193e-30	59.7673931732415
HS6ST3	-3.30557604844973	-0.67011493700634	-12.3048837460269	2.98677369116292e-31	1.89286943811119e-30	59.7382422642837
OAS2	1.28684717288019	5.5103568036213	12.3046517228364	2.99366369935685e-31	1.89641750480397e-30	59.7359528546227
ACSM3	-1.5622300791759	4.68858793963399	-12.3028658684484	3.04722735484584e-31	1.92951645013179e-30	59.7183324172837
MAPK8IP3	1.79373155647175	5.52976162250066	12.2977948540223	3.20457912695703e-31	2.02653057279229e-30	59.6683067983192
PTGFR	-2.68349872232516	1.2156607390163	-12.2950877879069	3.2918622032544e-31	2.0790410577457e-30	59.6416066533778
SBNO2	1.03634861879431	5.84379008498423	12.2852334008853	3.63005194729444e-31	2.29164586388958e-30	59.5444415284628
SLC38A4	-3.51842675737521	0.435775553685782	-12.2849710674274	3.63951228313394e-31	2.29663078493936e-30	59.5418555404268
PGGHG	2.70149944608932	5.51870149834626	12.2678815301456	4.31169709825549e-31	2.71496398759792e-30	59.3734650032113
GIMAP2	1.24199214446789	3.69000057638258	12.2674760924342	4.32906130830597e-31	2.72472937210308e-30	59.3694717731563
SH2D5	2.07182269732618	0.469211537452838	12.2648166227325	4.44469999702855e-31	2.79511669192151e-30	59.3432801502768
MAP3K14	1.34679655081586	5.12126219430032	12.2642082363837	4.47158283560874e-31	2.81081859409584e-30	59.337288977922
DLG2	-1.71465736526421	1.39378068759924	-12.2621553376875	4.56349428214183e-31	2.86613986479772e-30	59.3170740892889
ACO1	-1.01420140237676	6.47356587131883	-12.2577678775719	4.76627813930365e-31	2.9896637418853e-30	59.2738776476341
C1QTNF7	-2.16262228605936	1.30552061639644	-12.2571425814522	4.79589956998526e-31	3.00567602584992e-30	59.26772209904
PLXNC1	1.51055735214302	4.59885956538789	12.2568164010059	4.81142397038563e-31	3.01411900943441e-30	59.2645111845075
TOX3	-3.7339103479666	1.58352645442723	-12.2560657097373	4.84734300079897e-31	3.0353255703084e-30	59.2571215895519
SOD3	-1.77206340578082	4.98792635005155	-12.2552562019439	4.88637534482684e-31	3.05846272648923e-30	59.2491533283331
[truncated: 1,748 more rows]
