# Supplementary material for: LGALS1 was related to the prognosis of clear cell renal cell carcinoma identified by weighted correlation gene network analysis combined with differential gene expression analysis
Source: Front Genet. 2023 Jan 12;13:1046164. doi: 10.3389/fgene.2022.1046164 (PMC9878452; doi:10.3389/fgene.2022.1046164)
Supplement: Supplementary file 11 [file Table11.XLS]

probes	moduleColor	GS.Normal	p.GS.Normal	GS.Tumor	p.GS.Tumor	MMpurple	p.MMpurple	MMturquoise	p.MMturquoise	MMblue	p.MMblue	MMmagenta	p.MMmagenta	MMpink	p.MMpink	MMyellow	p.MMyellow	MMbrown	p.MMbrown	MMgreen	p.MMgreen	MMblack	p.MMblack	MMtan	p.MMtan	MMcyan	p.MMcyan	MMred	p.MMred	MMsalmon	p.MMsalmon
RNF186	black	-0.121205149159106	0.00269152392377775	0.121205149159106	0.00269152392377775	-0.269049263069873	1.36167142763558e-11	-0.235744557196604	3.66521820277626e-09	-0.0134309827128691	0.740396970892909	-0.144979619244878	0.000323967881321825	-0.123397942966862	0.00224579839507785	0.00843464909415776	0.835175941135304	0.118195379504196	0.00343481495074707	-0.0134308031515924	0.740400316725444	0.401723108612729	4.23922408355026e-25	0.218341188223068	4.98318301459085e-08	-0.0554482328735749	0.171049618244665	0.226270926930405	1.55746284733234e-08	0.220089172041209	3.87066650320641e-08
PCOLCE2	black	-0.0308450348789831	0.446621139255339	0.0308450348789831	0.446621139255339	-0.231420720735481	7.14914112601561e-09	-0.180074872359606	7.50945409102254e-06	0.0247612462754691	0.541266405228134	-0.0165115121219626	0.683765340423217	-0.0712468074418431	0.0784521454875649	-0.00488383546795485	0.904107531987409	0.0144897422942761	0.720755859792522	-0.0302176744224065	0.455924961601745	0.341501022230316	3.7352998204255e-18	0.201906344140533	4.84113757209314e-07	-0.0592636151880681	0.143415652410729	0.138778258426368	0.000581685510573507	0.158261663583238	8.5387570826241e-05
ATP6V0A1	black	-0.027960995804354	0.490275280367748	0.027960995804354	0.490275280367748	-0.109158045975022	0.00691806209746035	-0.0606673522224046	0.13415666871067	-0.0376294894234409	0.353114312434388	-0.122444935544816	0.0024304992049393	-0.160769351022576	6.55680296586199e-05	-0.0203273782779084	0.616030918023211	0.0551404493101843	0.173441281452933	-0.0800536040465286	0.0479375807848013	0.320645517972377	4.46905915677605e-16	0.242631854438189	1.23049556210129e-09	-0.221869251186373	2.98615261643285e-08	-0.0844775789728545	0.0368331564056444	0.0103485160689141	0.798505356448359
BDKRB1	black	0.23511521183743	4.04285016747993e-09	-0.23511521183743	4.04285016747993e-09	0.40154135911964	4.47196969668761e-25	0.3570240777997	8.32181680823998e-20	-0.183810430232738	4.8028671973614e-06	0.052988445622537	0.190864064461456	0.226053627681345	1.60883085301444e-08	-0.0366157717845061	0.366242855183274	0.090359526207517	0.0255132829760722	0.0877423014249742	0.030113589439836	-0.50119133565766	3.57299447729703e-40	-0.140694039088022	0.000486691679473694	0.144254426562617	0.000347340538688797	-0.207166143179793	2.38538754840164e-07	-0.192809446461604	1.57633482528444e-06
CRHR1	black	-0.0431675629294094	0.286719693175867	0.0431675629294094	0.286719693175867	-0.00330706909203825	0.93498203250705	-0.0193815737748924	0.632546549551942	-0.0892614553252175	0.0273637693647208	0.0217882451326388	0.590900311812552	0.152296965666017	0.000157525177987715	0.0175884951456402	0.664358887156794	0.0837398325102568	0.0385167413913497	0.0127020100701198	0.754019897523241	-0.287160892763285	4.60113441006282e-13	-0.194626979852457	1.25059919775395e-06	0.172477890355268	1.81251632190272e-05	0.136977216340803	0.000686433924012837	0.04472593180341	0.269661406442228
GCHFR	black	0.109586009224297	0.00669965847134089	-0.109586009224297	0.00669965847134089	-0.107505284928189	0.00782264761716712	0.0261007321587662	0.519603142204377	-0.0385847148722913	0.341018632131408	-0.103320884573351	0.0106022831783193	-0.105224510117307	0.00924426432314047	-0.0926415566684281	0.0220103046482254	0.258603792041625	8.58926664952614e-11	0.10231168955351	0.0113917228614157	0.338626855555408	7.38262815554095e-18	0.335145618173268	1.66906007217899e-17	-0.198267687366006	7.81426592541102e-07	-0.21326374006677	1.02580665716945e-07	-0.0767144554098577	0.0580698684941683
GPT	black	0.0845601259872887	0.036648727837559	-0.0845601259872887	0.036648727837559	-0.193371211024226	1.46783645790027e-06	-0.0636661547338274	0.115927602540506	-0.0727563769999707	0.072316285018089	-0.193043491360912	1.53022843687745e-06	-0.267610641028302	1.76329188932418e-11	0.14362666962681	0.000368833895082275	0.185809679802659	3.76700022389209e-06	0.0698778902236715	0.0843755370084705	0.540089286742077	1.46924288784331e-47	0.444383276650163	5.83769280524005e-31	-0.295026963550508	9.76915338330392e-14	-0.0299613684004202	0.459757074369236	0.125876287286792	0.00182392553846932
ADGRG5	black	0.0502127659431891	0.215189909596141	-0.0502127659431891	0.215189909596141	-0.150378403689673	0.000190918876582139	-0.0582475008016846	0.150417414064882	0.0857612608514018	0.0340526723988017	-0.0212214528027967	0.600594732055053	-0.0390253110216568	0.335529793422355	0.0388951021213373	0.337145964963499	0.123265960776533	0.00227058836236539	-0.00931819519150721	0.818197189061341	0.351697850644326	3.1438929410952e-19	0.351306835319255	3.46270022202631e-19	-0.0885737101742043	0.0285806698895472	-0.0774213513576694	0.0557882901166277	-0.0374403864060989	0.355540569525568
ACSM2B	black	0.00501528574349051	0.901539486932373	-0.00501528574349051	0.901539486932373	-0.370382719760871	2.65233376830412e-21	-0.171140064245517	2.10864470796292e-05	-0.00845813170246409	0.834723655275463	-0.212474656092846	1.1458028739608e-07	-0.356910601420122	8.56309971926424e-20	0.0436202131953481	0.281691632775041	0.0560760739328245	0.166247441130324	-0.0493937575562151	0.222776095954633	0.774720296810785	2.41971574338028e-123	0.558345823964393	2.26311783776272e-51	-0.243684307889085	1.03837540154681e-09	0.0841661579775162	0.0375360560220313	0.222165855984995	2.85920704462937e-08
THNSL2	black	0.013748301036846	0.734491966951488	-0.013748301036846	0.734491966951488	-0.197071123081538	9.12919195051652e-07	-0.106567551509741	0.00838161946732151	-0.0103918344535362	0.797680141370715	-0.0891108833966031	0.0276263102135692	-0.107882251559299	0.00760749717355621	0.0595939754552176	0.141193789770468	0.159989506713581	7.1210889485958e-05	0.0195916136550495	0.628862622123647	0.318701286962334	6.8528575235749e-16	0.204648997145792	3.35482959332078e-07	-0.164258247221204	4.51073396156853e-05	0.00530720772934684	0.895840140057563	0.0708560442768228	0.0801075089707539
ASPG	black	-0.0851531541123653	0.0353467025352277	0.0851531541123653	0.0353467025352277	-0.202185382201594	4.66490225129374e-07	-0.200802131060241	5.60345788542806e-07	-0.0450962873643032	0.26571171985064	-0.173261307247067	1.65792582356835e-05	-0.282515982717297	1.12334119932111e-12	0.130705311727971	0.00120322963022988	0.063438684517123	0.117238460518584	-0.0837324299478908	0.0385339597249084	0.418418030481737	2.71004815623371e-27	0.18037204007369	7.24954630220243e-06	-0.15113270760554	0.000177067464098196	0.283858937714504	8.69307683414554e-13	0.37502064743853	7.7163480917162e-22
SLC39A5	black	0.00276317191545281	0.945657079132641	-0.00276317191545281	0.945657079132641	-0.331278336087215	4.08098373498647e-17	-0.184370868657289	4.48785808232705e-06	0.0200156737535948	0.621453051977184	-0.160439435863715	6.79017020352693e-05	-0.255316574469913	1.50822169472436e-10	0.0158138791646239	0.696449326404772	0.147660669734993	0.000249708273328277	-0.007544735157742	0.852354858511144	0.725035512817381	1.03082456369667e-100	0.528626078531034	2.77994465895651e-45	-0.201767325358522	4.93131277331953e-07	0.0770999529905436	0.0568162301771022	0.194898555764753	1.20785683060608e-06
GPX3	black	0.145662091814797	0.000303320866818597	-0.145662091814797	0.000303320866818597	-0.113740346775896	0.00487979563012525	0.0579418845048306	0.152573386724888	-0.0906538189075525	0.0250360784654054	-0.279932429026376	1.83238748963551e-12	-0.173535452626814	1.60685375332201e-05	-0.0928639727508866	0.02169234234162	0.177301571941754	1.04034148924674e-05	0.030666571016986	0.44925675113487	0.489140806727821	4.51281535312223e-38	0.52129313500366	7.17012121320779e-44	-0.16809170711744	2.96415988931333e-05	-0.109417610173731	0.0067848492538604	0.0245968890566864	0.543955188720788
PBLD	black	0.231091181379109	7.51855034991845e-09	-0.231091181379109	7.51855034991845e-09	-0.261207843527371	5.46790444620239e-11	0.0963317999061627	0.0172266228452628	-0.142160214650077	0.000423969056960605	-0.318808040002677	6.69441865738181e-16	-0.378505448449398	3.01147558066541e-22	-0.156484364736633	0.00010271910195674	-0.0381317939515614	0.346720442187915	-0.213108103766942	1.04847044279015e-07	0.596717915646735	3.33666994523434e-60	0.549089561126147	2.07479051108982e-49	-0.234088044664869	4.74171871153027e-09	-0.052934827086908	0.191314001762155	0.219622575079767	4.14155355058476e-08
UGT2A3	black	-0.0457036477193231	0.25932085333319	0.0457036477193231	0.25932085333319	-0.457735010697587	5.67215473932774e-33	-0.262855849098017	4.09802330942835e-11	0.114261769075539	0.00468613608650336	-0.176683662464106	1.11795507219164e-05	-0.323014516368715	2.64342595143683e-16	-0.150696116652549	0.00018496521290229	-0.133437615298892	0.000944999240351918	-0.318640671696795	6.94445490036268e-16	0.654049641572649	7.42377065347944e-76	0.299623065029767	3.86271350825423e-14	-0.248924593799839	4.40693416980182e-10	0.138100050874269	0.000619252584241873	0.270665733528668	1.01658217595851e-11
NAT8	black	-0.0178623390477258	0.659459368693539	0.0178623390477258	0.659459368693539	-0.432708869632029	2.84606822509513e-29	-0.212050785380193	1.21574340132575e-07	0.0538807467108718	0.183490061619293	-0.261263475518555	5.41510810276115e-11	-0.429209664165529	8.86204848691131e-29	-0.0621159354703247	0.125092497028228	0.0801649886611237	0.0476269174635039	-0.0492242935216752	0.224369337556859	0.824433497500381	1.09379345376033e-152	0.531897068912858	6.35616485184321e-46	-0.291676041966038	1.90157379696123e-13	0.11948779977518	0.0030953666461021	0.266618123820139	2.1056070832655e-11
PMAIP1	black	0.138577941627151	0.000592555086735029	-0.138577941627151	0.000592555086735029	0.406405191263981	1.05764839413997e-25	0.252135840048458	2.58105540101055e-10	0.0190072718689266	0.639134050725554	0.219655500765463	4.12185177961522e-08	0.206507903054825	2.6089715066663e-07	-0.108327216015259	0.00736035813781807	0.0143946823207238	0.72251205545434	-0.0114287459988027	0.777996270533379	-0.463654651211618	6.80166682296191e-34	-0.195288803505472	1.14888394471471e-06	0.0841816379995206	0.037500849492552	-0.257443566856379	1.0486909822976e-10	-0.271023994720974	9.52567670844919e-12
BHMT	black	0.0914468745265358	0.0237883085903046	-0.0914468745265358	0.0237883085903046	-0.411008368165191	2.64339147001423e-26	-0.108870291794084	0.00706847781587839	-0.100223827215055	0.0131919714863855	-0.30684251734466	8.69457133008072e-15	-0.366420129576983	7.4976841692164e-21	-0.0850432735592792	0.0355849351803061	-0.0434117345348084	0.283999962652389	-0.20357652113065	3.87448707335593e-07	0.706171410918311	2.21497899292689e-93	0.540713311385015	1.09803454148167e-47	-0.176422725695538	1.15235993361371e-05	0.151044440798244	0.000178638204930747	0.338788091735953	7.1071252442493e-18
USH1C	black	-0.211433074569874	1.32509353630459e-07	0.211433074569874	1.32509353630459e-07	-0.465535066172105	3.43729868549648e-34	-0.434131353147196	1.78674466831997e-29	0.217707591674069	5.45824277486334e-08	-0.0435477030521415	0.282493039512473	-0.156752494298469	9.99075845193106e-05	0.0758424218388679	0.0609904632492976	0.171220812751752	2.08954000506508e-05	0.00269303892077711	0.947034325896754	0.697223666547026	4.19284418263061e-90	0.332356242283259	3.18486753335731e-17	-0.250637147589944	3.31614319511028e-10	0.158932280473001	7.95954918920535e-05	0.146943042924978	0.000267846739878206
DHDH	black	0.158240021747199	8.55809491305972e-05	-0.158240021747199	8.55809491305972e-05	-0.165343151131996	4.00915146601273e-05	0.0764152358526857	0.0590586615502584	-0.139831303985641	0.000527527890235892	-0.211367188257112	1.33730217223013e-07	-0.31396964304182	1.91456671608671e-15	-0.0499869113621907	0.217263130204573	0.0380697746040784	0.347505888244053	-0.0265945155976212	0.511731368481651	0.451953409053406	4.32660487084431e-32	0.461609300986271	1.42208580379846e-33	-0.121363289803433	0.00265686369573554	-0.00634088400871555	0.875704171273608	0.184705632177569	4.30922000953018e-06
UGT2B7	black	0.11580314858049	0.00415356738024814	-0.11580314858049	0.00415356738024814	-0.424981251310408	3.43536631425521e-28	-0.102512519441318	0.0112305979573539	-0.0061018638778425	0.880353630956028	-0.216355728950809	6.62262680593231e-08	-0.266987888738835	1.97109790444833e-11	-0.120760860299241	0.00279111732291425	0.0661660108409287	0.102267124064601	-0.159306001761316	7.65305403305033e-05	0.636704145174548	9.07202756789868e-71	0.50633480056897	4.2685207573265e-41	-0.196747646663583	9.51965355332775e-07	0.039779369234634	0.326268373961655	0.217863375917247	5.33753376933774e-08
SLC25A42	black	0.00281902075158029	0.944560455252468	-0.00281902075158029	0.944560455252468	-0.164819714554189	4.24417175020181e-05	-0.0794552249724641	0.0496357387129849	-0.065240439982456	0.107167826336782	-0.161431002177339	6.1114117511555e-05	-0.172015417049252	1.91010587130909e-05	-0.00224570218233853	0.955822508267632	0.167685340856926	3.10043918393958e-05	0.00402853468656152	0.920840151436878	0.459957898460568	2.57019540086225e-33	0.390490579654511	1.08439560353429e-23	-0.161582337540979	6.01363502073176e-05	0.052429053528404	0.195596534169639	0.137668714017576	0.00064430369019579
BIN1	black	0.0292901183830496	0.46987788798213	-0.0292901183830496	0.46987788798213	-0.179306535142758	8.22328972144406e-06	-0.0752112157929357	0.0631793598130584	-0.0194704626237644	0.630986394711834	-0.0131738521832348	0.745193171038149	-0.053820794580781	0.183978812946968	0.0738698696293937	0.0680462385128882	0.263759430652892	3.49569617042552e-11	0.119739425039201	0.0030329397039925	0.360473524607985	3.47135897083475e-20	0.320058466959141	5.08646969200989e-16	-0.172371828227636	1.83446928023585e-05	-0.11925264988916	0.0031547602465213	-0.0412823120125091	0.308308361593752
SLC26A1	black	0.0032958078594729	0.935202944706472	-0.0032958078594729	0.935202944706472	-0.111637998921989	0.00573599524079637	-0.0453691587792326	0.262827206379462	-0.0600775089642884	0.137989457368073	-0.154373831271448	0.000127597111177415	-0.220050947602611	3.8921973938164e-08	0.1376448120654	0.000645718989213136	0.17496282837108	1.36422576337258e-05	0.0406825541181867	0.31539565316147	0.490078297424642	3.11852758965309e-38	0.424147685945715	4.47708194918908e-28	-0.289730125034838	2.78832049535546e-13	-0.11878715270107	0.00327540048653263	0.0153365392553949	0.705177374693855
ANPEP	black	-0.107239204934635	0.00797776758304676	0.107239204934635	0.00797776758304676	-0.414335098241355	9.57411698242921e-27	-0.314739468860687	1.62187121374507e-15	0.203422230459286	3.95534560869605e-07	0.0402287963213305	0.320828057235623	-0.0139399907313275	0.7309323442278	0.0529988571488108	0.190776786809473	0.188101156719059	2.84233266419984e-06	0.0340963265964843	0.400165384924235	0.587926246050026	4.48232186649504e-58	0.399119414830311	9.08774773121844e-25	-0.0830385894632517	0.0401770586758197	0.101040451248779	0.0124599468724057	0.0774728159372818	0.0556251333560818
OXER1	black	-0.0134209239611671	0.74058440692908	0.0134209239611671	0.74058440692908	-0.144987555153543	0.000323720430484691	-0.145801335654299	0.0002992621863853	0.0441177071836836	0.276234670035258	0.00603457586379414	0.881663278341836	-0.0426424010590124	0.292628537711388	0.298943700063769	4.43518214335765e-14	0.32782355126599	8.97432278131964e-17	0.193335859760649	1.47444744910805e-06	0.388904054911164	1.6971530785472e-23	0.319285439908346	6.02882567710828e-16	-0.148074464930738	0.000239778481870165	-0.000187663245170645	0.996306414974297	0.00967460880894669	0.811371662475755
METTL9	black	0.0072720874964898	0.857632464578158	-0.0072720874964898	0.857632464578158	-0.0875015390967268	0.0305704508358755	0.0217824315138508	0.590999382629661	-0.118107995787521	0.00345894266842882	-0.100975120691674	0.0125171599534709	-0.228757086824746	1.07192814284381e-08	-0.258715439321491	8.42541429220027e-11	0.012220031303976	0.763069460700821	-0.153017339768854	0.000146467606740736	0.307898965391246	6.96560619418835e-15	0.230579899792095	8.12860561532763e-09	-0.26083276041482	5.83721049568909e-11	-0.135499056122985	0.000785194864139063	0.0114215214552562	0.778132940876043
BBOX1	black	0.0355818497680352	0.379941608545119	-0.0355818497680352	0.379941608545119	-0.413027947308282	1.42887162849678e-26	-0.1443526381725	0.000344085611384762	-0.0195300751801824	0.629941007715793	-0.314008801144918	1.89849932136782e-15	-0.440422886242922	2.21942242737714e-30	-0.113700471562861	0.00489489872144596	0.0041719175032599	0.918032447257666	-0.146180446234007	0.000288467515919138	0.788682177416961	8.94384259078863e-131	0.536758782424622	6.88117371868081e-47	-0.237416790840922	2.8206548085936e-09	0.145155937117708	0.000318511497542007	0.327573379457916	9.4976258540758e-17
MAST4	black	-0.0794894373871333	0.04953730768131	0.0794894373871333	0.04953730768131	-0.297254448790205	6.24401090456036e-14	-0.175334902004858	1.30695856541401e-05	0.000683894143289721	0.986540195200294	-0.201216058208407	5.30506366645389e-07	-0.298350652679038	5.00236288513305e-14	0.0559152631837842	0.16746769260853	-0.00898620063642357	0.824567478223389	-0.196288627113161	1.01013557164444e-06	0.453252525540355	2.75006443027268e-32	0.197754741740702	8.35398628838484e-07	-0.187646721779486	3.00643342155467e-06	0.171609120018785	1.9999418915856e-05	0.301950818429948	2.39906468921282e-14
CDK14	black	0.0201239491761412	0.619567244043774	-0.0201239491761412	0.619567244043774	-0.0752088978083573	0.0631875159265422	-0.000790089129629015	0.984450404832953	-0.0412192676745284	0.309048370069177	-0.0817898622577784	0.0432836322817647	-0.188204607864924	2.80619208968854e-06	-0.104796016606497	0.00953565907207255	-0.100981136853847	0.0125118816303076	-0.290216554036097	2.53459988959631e-13	0.277582556720683	2.84697711258776e-12	0.212061570180879	1.21391384031619e-07	-0.064842869753029	0.109329050725807	0.0196600907951718	0.627663572791124	0.149826614461616	0.000201687946202456
AFF3	black	-0.228352337527115	1.13948297838914e-08	0.228352337527115	1.13948297838914e-08	-0.309998401539914	4.47146133822976e-15	-0.326960898711712	1.09088363970142e-16	0.0881401393968829	0.029371493417517	-0.0825043302609929	0.0414822992877491	-0.293380332476802	1.35666492618702e-13	0.038209651507908	0.345736009998932	-0.0982406017774226	0.0151297645916527	-0.238156587906047	2.51045831534991e-09	0.395683630168376	2.46031462679617e-24	0.0106562779692736	0.792647415369077	-0.182612808573568	5.54830467028464e-06	0.211851899206138	1.24996391850928e-07	0.269191161113685	1.32728459746304e-11
TRIM10	black	-0.0627761203622366	0.12112286529149	0.0627761203622366	0.12112286529149	-0.267381150151088	1.8372523684684e-11	-0.179744756372993	7.80859493090456e-06	0.0120145026786616	0.766938362607646	-0.101341986861699	0.0121988609897525	-0.333675925749986	2.34792837959773e-17	0.0897803861271549	0.0264753369696424	0.0488318009339821	0.228090571301677	-0.109623564972579	0.00668079084072307	0.577958822994948	9.70119347362332e-56	0.340867755222011	4.34293687846036e-18	-0.28424533477696	8.07286799026061e-13	0.0502085660215838	0.21522833234887	0.182102392826975	5.89850895867627e-06
AKR1A1	black	-0.0138438812663487	0.732716352587877	0.0138438812663487	0.732716352587877	-0.230101171415407	8.7431665651719e-09	-0.139861197288269	0.000526061224213587	0.100647764339048	0.0128073499602678	-0.0263545830652816	0.51554854361169	-0.053640625703639	0.185453401158818	0.0184662605265995	0.648705829362825	0.341065832839576	4.14309839883559e-18	0.13460073815053	0.000851480050298706	0.475521558558761	8.52850507794439e-36	0.39688259976918	1.74030985431206e-24	-0.193533126156478	1.43791854121683e-06	-0.115357529187808	0.00430160763095334	-0.0694740122628419	0.0861905119574267
TMEM220	black	0.0115302975822889	0.776075894639834	-0.0115302975822889	0.776075894639834	-0.162067024250615	5.71033245645209e-05	-0.0401282543191012	0.322039954846837	-0.117527402205442	0.00362319825393584	-0.240884919147829	1.62816245785576e-09	-0.29448720457289	1.08819648783676e-13	-0.107970665593962	0.00755780814671893	-0.0375402903023417	0.354257463657251	-0.20180283567073	4.90812637530644e-07	0.285409951696085	6.45413590180049e-13	0.12449674519717	0.00204881798494525	-0.158631735606076	8.21439034405186e-05	0.130465790539491	0.00122871915616136	0.267023835624482	1.95847826289523e-11
GLUD2	black	0.0913156172685223	0.0239910316398694	-0.0913156172685223	0.0239910316398694	-0.169037808298254	2.66854572420402e-05	0.0388979129453436	0.337111023979179	-0.113898702911854	0.00482023107307537	-0.154073908021608	0.000131561226873587	-0.274506125092172	5.03699231888434e-12	-0.278152947444215	2.55917809078857e-12	-0.0712001605838012	0.0786482807529785	-0.252872928952625	2.28039550547291e-10	0.339358722819778	6.21098798034238e-18	0.25896894827151	8.06460621759955e-11	-0.222222918450682	2.83539102555124e-08	-0.0208705691921308	0.606631953393231	0.14846726325565	0.000230695528317531
GIPC2	black	0.0117630653435778	0.771679341520701	-0.0117630653435778	0.771679341520701	-0.349863510771354	4.9401938384761e-19	-0.132212264404836	0.00105372045238295	-0.0336192772950861	0.40679437887783	-0.250262584112169	3.52958836460431e-10	-0.419827311750543	1.74594705665227e-27	-0.161617326484144	5.99124016528282e-05	-0.0358294940462445	0.376632206566542	-0.208430212345417	2.00669090437859e-07	0.686603581220407	2.28060304615347e-86	0.451369697639006	5.30027886893538e-32	-0.221222977525601	3.28192631977344e-08	0.145155967046084	0.000318510578697596	0.333636684760117	2.36936094208892e-17
CCL15	black	-0.0582753195906585	0.150222322583015	0.0582753195906585	0.150222322583015	-0.212048071042839	1.21620428744913e-07	-0.168423608532092	2.85708674719789e-05	0.0626339061654285	0.121969570669287	-0.00756546890783206	0.851953784518492	-0.100881879898362	0.0125992172613627	-0.02088104299732	0.606451352288831	0.252037714468664	2.623885502416e-10	0.0931248574679116	0.0213244750489356	0.512469246376307	3.22835474052924e-42	0.372156500469093	1.65796623988359e-21	-0.213409359354238	1.0050303748714e-07	-0.0954834967792953	0.018237359235452	-0.0637272875222678	0.115577274901571
CES3	black	-0.269745034371836	1.20099836553834e-11	0.269745034371836	1.20099836553834e-11	-0.276537509987895	3.45863476428262e-12	-0.412239778593818	1.81750665725086e-26	0.0863945893052466	0.0327481342675556	-0.068301838170863	0.0916367860538238	-0.189268817230599	2.45906489579268e-06	0.346428417468693	1.14247832873842e-18	0.11369155144593	0.00489828306288924	-0.028319467397118	0.484727648387516	0.466081714749646	2.81647740339491e-34	0.112716227056874	0.00528131518581363	-0.186363289709366	3.52030381443954e-06	0.32249553149956	2.96687501074313e-16	0.29540180807865	9.06280320163348e-14
GJB1	black	0.34178854119362	3.48783760823099e-18	-0.34178854119362	3.48783760823099e-18	-0.236650541240428	3.18111085465112e-09	0.216837485652421	6.18252611340081e-08	-0.27096451184494	9.62916396486996e-12	-0.346155461101617	1.22064036951018e-18	-0.41464159171494	8.71392716553585e-27	-0.244039131801499	9.80440133158095e-10	0.0158020303956512	0.696665499557454	-0.150430811524351	0.000189924582207616	0.567988984934693	1.75287869274368e-53	0.593943618503243	1.59209469857933e-59	-0.245820453602693	7.33934160330491e-10	-0.160628178762091	6.65571961059203e-05	0.165879334263455	3.78121451334211e-05
KHK	black	-0.0624265365704464	0.12321245709218	0.0624265365704464	0.12321245709218	-0.380131850407527	1.93360324022714e-22	-0.234641418876249	4.35180322097549e-09	-0.00904139193916628	0.823507660034719	-0.144653499113052	0.000334290767037909	-0.207701556966507	2.21725480471797e-07	-0.0656464804374414	0.104995548951465	0.157731885717071	9.02417451634089e-05	-0.0205550636499646	0.612083452498338	0.705397683879386	4.30160245993321e-93	0.464245417265538	5.49155075594892e-34	-0.230111526050079	8.72940931512593e-09	0.0991016418072642	0.0142596799011111	0.16224273240512	5.6039937680786e-05
UGT1A6	black	-0.065596704290752	0.105259956463349	0.065596704290752	0.105259956463349	-0.247523832916036	5.55228273044272e-10	-0.14079979387996	0.000481893470591344	-0.0345784287691691	0.393532419959069	-0.0934520608275592	0.0208707642192192	-0.116402781844285	0.00396163966356217	-0.128291510905081	0.00148392098319352	0.0201037250280107	0.619919294267797	-0.129024068940348	0.00139294913555548	0.401276349789031	4.83414113822746e-25	0.219442844858738	4.25071492404048e-08	-0.164175334145202	4.55141491209404e-05	-0.0118929554768888	0.769229122561647	0.0321864209741426	0.427094217474068
TPMT	black	0.143531255026385	0.000372207303824017	-0.143531255026385	0.000372207303824017	-0.105895745016608	0.00880371262609575	0.0573666538046789	0.156694868767712	-0.062716047103457	0.121479964180664	-0.122303076045756	0.00245914882247138	-0.194116939851716	1.33482663616243e-06	-0.0839212094526392	0.0380968926884735	0.0966508441737128	0.0168593691856879	-0.113789369019791	0.00486128565473362	0.351311020590225	3.4591247114065e-19	0.350272601611448	4.46768403696091e-19	-0.231154697645214	7.44593819478178e-09	-0.137008483235106	0.000684475097446761	0.00752084662683796	0.852817005848932
LRRC4C	black	0.0152760402235775	0.706286383007386	-0.0152760402235775	0.706286383007386	0.0301003153073859	0.457677406400444	0.000275329945773349	0.994580982610334	0.00986488826014397	0.807733513346401	0.136648029696532	0.000707374793459092	0.250310601534213	3.50149570970214e-10	0.0198380953877768	0.624551264878853	0.0442266997407919	0.275048809202303	-0.0366943844649439	0.365214017419715	-0.328804527711409	7.1823663392274e-17	-0.217941856287079	5.27770509404111e-08	0.262314763880747	4.50601051915767e-11	0.0604654831584077	0.135459056366908	-0.0561410726804233	0.165756119967138
NHEJ1	black	-0.0611213701235572	0.13126281808838	0.0611213701235572	0.13126281808838	-0.160520125825491	6.73238014705498e-05	-0.107456498755018	0.00785088567905391	-0.0323133431612726	0.425272635906005	-0.0774769318625984	0.0556121018938321	-0.200588961543537	5.76336064113148e-07	0.0211013214999877	0.60265863333217	0.0241177775649474	0.551830776191497	-0.157751895183351	9.00537745488492e-05	0.38285431111129	9.15907999798058e-23	0.22705180279308	1.38566196315764e-08	-0.168014967018413	2.98945257872592e-05	0.0309915570674503	0.444463829900515	0.118849108932398	0.00325910535303151
SLC41A1	black	0.0679130905034732	0.0935027745258956	-0.0679130905034732	0.0935027745258956	-0.173478975645464	1.61725124840141e-05	-0.0143730333534023	0.722912215978178	-0.0220895872185687	0.585775561024807	-0.137250995514993	0.000669457132284669	-0.173064019907602	1.69563049775293e-05	-0.0286522424981686	0.479608212518309	-0.0252548314749652	0.533231664253559	-0.225652335076596	1.70804114119821e-08	0.303224361388719	1.84535792975244e-14	0.215393114776603	7.59445790149857e-08	-0.15315212078939	0.000144481459969718	-0.0193914232089127	0.632373594196639	0.126157483759417	0.00178095810612531
CYB5A	black	0.0200485025928124	0.620881016896377	-0.0200485025928124	0.620881016896377	-0.136551400979875	0.000713633231050045	-0.0483026628759613	0.233176462450866	-0.11975798068315	0.00302838180858481	-0.218542639035785	4.84070043781496e-08	-0.263091714661943	3.93167592782447e-11	-0.102712405637517	0.011072238083246	0.0657498873590165	0.104447939663312	-0.0794573213611698	0.04962970258267	0.449360427970506	1.06276109469697e-31	0.273535576809224	6.02141824597213e-12	-0.303463925519458	1.75622788045739e-14	0.0121563842527201	0.764266936560734	0.160456331633851	6.77803085201996e-05
ACAD11	black	-0.235905832303586	3.57410100341773e-09	0.235905832303586	3.57410100341773e-09	-0.276393942706308	3.5521229793141e-12	-0.294069313259321	1.18280103971178e-13	0.0680697560423581	0.0927471545422759	-0.0964264696073065	0.0171169244791526	-0.298548334607233	4.80581881532682e-14	-0.0555894528055628	0.169960535939385	-0.136381791490764	0.000724742728891123	-0.335109601049606	1.68311462823978e-17	0.49026505434173	2.89679312680416e-38	0.13351690942138	0.000938333942689904	-0.292164498980665	1.72657695653056e-13	0.175434838141694	1.29197126504262e-05	0.250591311357306	3.34157186162832e-10
PGPEP1	black	0.0357272604843245	0.377996252275689	-0.0357272604843245	0.377996252275689	-0.190571754670407	2.08986655175712e-06	-0.0453792836152205	0.262720593671147	-0.0108790764924749	0.788413919901462	-0.14853534898042	0.000229154270843706	-0.189560873266915	2.37123959656272e-06	-0.0409296810107839	0.312462544117274	0.114962167529069	0.00443692946958202	-0.132346772386984	0.00104124553289412	0.403475585822989	2.5277171970195e-25	0.288483530016013	3.55763930546334e-13	-0.16773522697488	3.08339507285222e-05	-0.0137336262957822	0.734764708463355	0.131919648793353	0.0010813369092888
SUGCT	black	0.149366858344794	0.000211092909924753	-0.149366858344794	0.000211092909924753	-0.190747636328885	2.04429845281287e-06	0.0767619120835583	0.057914312420679	-0.212409377233738	1.15631526686968e-07	-0.240592911084297	1.70582564142847e-09	-0.359324927078924	4.65001124001868e-20	-0.143879754389956	0.000360023629856191	0.00915942853543833	0.821242126627775	-0.20734315945128	2.32848469459137e-07	0.475980856704132	7.17395536238878e-36	0.447613959646946	1.93831405475981e-31	-0.123226451925343	0.0022780577222117	0.00381547165020529	0.925014133107112	0.244399804968178	9.24776262978691e-10
SLC25A44	black	0.108167989918637	0.00744795650778598	-0.108167989918637	0.00744795650778598	-0.152690264223447	0.00015139457186523	0.0486779199620442	0.229561424008553	-0.0764776232871983	0.058851355286275	-0.166218678580959	3.6433562548764e-05	-0.299377703350884	4.06057393338424e-14	-0.0410272728679012	0.311309195363021	-0.0896771476622558	0.0266500779944745	-0.238712879825533	2.29930030292274e-09	0.333910240009297	2.22386572648321e-17	0.276922918103339	3.21940563420356e-12	-0.121781044121706	0.00256725151490016	0.0186714573059481	0.645068480952097	0.210158636812821	1.58147779528258e-07
PKP2	black	0.0150537120459039	0.71036721346203	-0.0150537120459039	0.71036721346203	-0.0394413792083939	0.330398914680345	-0.00473896517328183	0.906938912243781	-0.0700951813397385	0.0834118977210394	-0.115372900373134	0.00429642268535174	-0.132979172757733	0.000984400334484784	-0.151393541174114	0.000172501204880698	-0.0178691900202466	0.659336979067508	-0.236093147492595	3.4710312150683e-09	0.242733202304877	1.21058545272422e-09	0.153013784721172	0.000146520339791819	-0.160056408230177	7.07093832243062e-05	0.00593083227405673	0.883683103202822	0.144873315329956	0.00032729963266722
CXCL14	black	0.0642464273900804	0.112635658560011	-0.0642464273900804	0.112635658560011	-0.478621663493477	2.64034075858189e-36	-0.157800796610649	8.95959418453425e-05	0.100256857059939	0.0131616429873996	-0.18065505802813	7.01000924205145e-06	-0.132607243452227	0.00101747494632808	-0.0763816717768541	0.0591704410398939	0.170858318221398	2.17661183684313e-05	0.0305965563133438	0.450293149607864	0.551943878561395	5.22897726711402e-50	0.358162631719362	6.24306588747213e-20	-0.19853263049574	7.54877818315949e-07	-0.011005482145789	0.786014789020255	0.0718476277312183	0.0759612075427445
CDHR5	black	-0.245348496725636	7.926365294543e-10	0.245348496725636	7.926365294543e-10	-0.429928835146541	7.02459887187175e-29	-0.446844502809504	2.52308029910787e-31	0.216329562120784	6.64737841675063e-08	-0.0287794861820986	0.477658491678821	-0.0668365093744806	0.0988293906322598	0.101966665769693	0.0116733174896038	0.199990739969233	6.23588045109379e-07	0.0167363192155325	0.679696702027432	0.662195626715262	2.31124296373656e-78	0.297631931797467	5.78565712585053e-14	-0.167627685305453	3.12024905247367e-05	0.216715852088797	6.29089719563234e-08	0.178291751646992	9.26570166318647e-06
SLC47A1	black	-0.13683847414446	0.000695188789759713	0.13683847414446	0.000695188789759713	-0.404400025479335	1.9219132870177e-25	-0.28318550450681	9.88734702650382e-13	0.0489962075660411	0.226526523694906	-0.249526413518924	3.98878159805932e-10	-0.426269576482621	2.27806881436938e-28	-0.0382904750773722	0.344715957074619	-0.00450839767960646	0.911447598778669	-0.166380186617681	3.5794286654322e-05	0.765876034405308	6.61374913033536e-119	0.389935327042795	1.26879394221246e-23	-0.278049653951931	2.60909594610134e-12	0.210756604540146	1.45572796265864e-07	0.332932630504655	2.78830330295755e-17
PRODH2	black	0.190068836831576	2.22559707155745e-06	-0.190068836831576	2.22559707155745e-06	-0.210122685713971	1.58936305362569e-07	0.0120544014507294	0.766186845261139	-0.129961404221621	0.00128402985262326	-0.180683625673087	6.98625457948254e-06	-0.185233508868203	4.04126756762702e-06	0.0677849143462797	0.0941246435017569	0.184770957289031	4.27516268120588e-06	0.0350077853914305	0.387681429270108	0.619905080271541	3.82563445754962e-66	0.629639637947631	8.65628997041906e-69	-0.208011268464245	2.12527551414157e-07	-0.0478359304146791	0.237728679899023	0.124688570703677	0.00201609688809751
IQSEC3	black	-0.0676158773292998	0.0949498089596503	0.0676158773292998	0.0949498089596503	-0.217891096081166	5.31632708327449e-08	-0.131926883901672	0.00108064609824177	-0.0738329578098278	0.0681843981985035	-0.153113141062184	0.000145053253300619	-0.268869656482589	1.40644640189366e-11	0.0403204490234296	0.31972590149355	0.0103500781424843	0.798475595043397	-0.100950147718184	0.0125390912045094	0.432647453460625	2.90370855777488e-29	0.267513656583753	1.79418632791326e-11	-0.109825944761972	0.00657993513672702	0.211733170744146	1.27083358523938e-07	0.282067972921019	1.22326531760891e-12
EHHADH	black	0.110114249016281	0.00643861758657191	-0.110114249016281	0.00643861758657191	-0.256518574343453	1.22872882531544e-10	0.0339880284338102	0.401664566194703	-0.115795508519183	0.00415606615655914	-0.322519031487105	2.95142214186679e-16	-0.419580504996776	1.88597822986082e-27	-0.238227074895327	2.48269528922538e-09	-0.127312955084947	0.00161396687808486	-0.325035117737333	1.68290203179839e-16	0.590694451473129	9.73751394760759e-59	0.45765238997397	5.84086467988472e-33	-0.301087274363487	2.86415529697908e-14	-0.0186422676916977	0.645585386416998	0.230340230409669	8.4308483994203e-09
TM4SF5	black	-0.0847411332144514	0.0362470626687721	0.0847411332144514	0.0362470626687721	-0.261150480942586	5.52286906877974e-11	-0.242045655013865	1.35205761814179e-09	0.0212536821114076	0.600041562969295	-0.0700021219359236	0.0838235019049664	-0.1070536949301	0.00808753642820639	0.00308009076673301	0.939435619468055	0.288445669544855	3.5839965333017e-13	0.103033306660742	0.010822140573853	0.544072173665848	2.26603988817822e-48	0.362477735383286	2.07843199255813e-20	-0.219851443582648	4.00646689113204e-08	0.109659561067367	0.00666275150137633	0.135419102542657	0.000790894816169446
SMLR1	black	-0.0128878665876664	0.750539188612546	0.0128878665876664	0.750539188612546	-0.162418916731342	5.49924762375276e-05	-0.0868595141692267	0.0318178636953331	-0.0119419875732836	0.768304787766986	-0.0776343203306502	0.0551156933935882	-0.0995105169415861	0.0138621550373196	-0.021003635602721	0.604339258622281	0.125190034598914	0.00193280547944017	-0.013248389080026	0.743801826566042	0.455698042668837	1.16563734174568e-32	0.390259596921482	1.15764615504203e-23	-0.158126929178042	8.65982084391986e-05	-0.0542391943601028	0.180587871345005	0.00147357352888782	0.971003415734632
TBC1D2	black	-0.148354675762804	0.00023326548297766	0.148354675762804	0.00023326548297766	0.261326232701983	5.35614674507451e-11	-0.0373195394797725	0.357096558221948	0.113251173596948	0.00506801299490056	0.202058790309771	4.74407657794397e-07	0.353477963847571	2.02189813320223e-19	0.0167531476062102	0.679392508064136	0.213106441014599	1.04871516362347e-07	0.0912617547867139	0.0240746521599856	-0.32187017457135	3.40861345071006e-16	-0.251080921657778	3.07949656190015e-10	0.0330220391516541	0.415184978264698	-0.140650783632707	0.000488667003219941	-0.275726206348261	4.02043714954442e-12
TRPV4	black	0.123198489268964	0.00228335777444412	-0.123198489268964	0.00228335777444412	-0.12158263917923	0.00260946168797819	0.0591760211854638	0.144009236429432	-0.086302652749687	0.0329348162840409	-0.229878038286497	9.04478320011905e-09	-0.242042001070635	1.35285079533559e-09	-0.0592576100720754	0.143456286433027	0.114644712327165	0.00454835871471681	-0.0389134296946456	0.336918179101517	0.424079986500589	4.57427907301268e-28	0.345417520423191	1.45930039431607e-18	-0.20962554426108	1.70236784977746e-07	-0.0494727520008689	0.222036184538767	0.13945378656927	0.000546380244311475
SLC23A3	black	-0.0273202935877093	0.500274899300139	0.0273202935877093	0.500274899300139	-0.270827935963186	9.87095148749916e-12	-0.162712206040959	5.32897228971544e-05	0.0550429545989556	0.174204049023922	-0.188800000346881	2.60659185012015e-06	-0.300748921624628	3.069578491566e-14	0.130553233024738	0.00121935653902215	0.175795939963528	1.23916911369346e-05	0.0693552629040237	0.086730100310236	0.642202568460786	2.40295541930178e-72	0.467888433991964	1.45433931889083e-34	-0.234938391206816	4.15557654153451e-09	0.0530454770539727	0.190386341273892	0.176277932395614	1.17188366239291e-05
AMIGO1	black	0.0488528533954907	0.227889865852552	-0.0488528533954907	0.227889865852552	-0.155343554699844	0.000115535047896719	0.0289151110752348	0.475585118204192	-0.0809074216964533	0.0455990414846259	-0.206404454287389	2.64589710096127e-07	-0.228054273060516	1.19185179677485e-08	-0.167616175195602	3.12421815054512e-05	0.0592669003723768	0.14339342671687	-0.14746718237388	0.000254482203843808	0.322974733944869	2.66694109491846e-16	0.21314701723259	1.04275894880767e-07	-0.141966816583749	0.000431788118790601	-0.00535309405218738	0.894944757018314	0.129055505347977	0.00138916254176208
PLCH2	black	0.00898871687001365	0.824519152962509	-0.00898871687001365	0.824519152962509	-0.185902603957709	3.72446834366775e-06	-0.0838894547746749	0.0381701163732339	-0.00607100197757723	0.880954265341936	-0.137359010847763	0.000662866975661219	-0.239111042915526	2.15886908410042e-09	0.207968095000716	2.13787307286342e-07	0.125405755410058	0.00189795431614037	0.0094003474440313	0.816622686233969	0.465964799587098	2.93915211835253e-34	0.347373149365954	9.08151496121488e-19	-0.240398017752775	1.7596512030854e-09	0.0281549923223641	0.487268809508449	0.140852737142059	0.000479507944064462
AOX1	black	0.168866652393959	2.71986413089024e-05	-0.168866652393959	2.71986413089024e-05	-0.227016864241573	1.3929399390064e-08	0.0142593432449478	0.725014907962723	-0.0469903719525485	0.246134444764159	-0.203013587935266	4.17742632210055e-07	-0.24070116441096	1.67662323000739e-09	-0.186066275211881	3.65066952364075e-06	-0.0405791977630726	0.316627706645824	-0.240869250396371	1.63224102619663e-09	0.479900452502626	1.62213518854106e-36	0.406048016244492	1.17672602643663e-25	-0.0886761509543201	0.0283965147808898	0.0245271177872087	0.545098604236008	0.197687173476158	8.42769641472379e-07
TMEM139	black	0.151501907556543	0.000170636778960029	-0.151501907556543	0.000170636778960029	-0.199903726688764	6.30763919554961e-07	0.110662178230985	0.00617752671063594	-0.0755342795341773	0.0620510814543237	-0.257671826320081	1.00838394653635e-10	-0.278395595866228	2.44556190844893e-12	-0.187602062857436	3.02304076626306e-06	0.136309798037363	0.00072950660846383	-0.0122661966028353	0.762201245646712	0.405166552366672	1.53032044246228e-25	0.367940990980237	5.04030989639447e-21	-0.232599472065225	5.96648362601828e-09	-0.156393267303422	0.000103691154379276	0.042907067383457	0.289640531965566
SLC22A24	black	0.0837291214173378	0.0385416574649473	-0.0837291214173378	0.0385416574649473	-0.175260011786935	1.31829805992324e-05	0.0209038712291251	0.606057805412354	-0.183102291808772	5.23117720396585e-06	-0.264667930740959	2.97750613625234e-11	-0.445133370424654	4.52405391578897e-31	-0.043057183833208	0.28795490134532	-0.0964264229633675	0.0171169783768588	-0.187941960364334	2.89881941709889e-06	0.495813372638237	3.17110382697344e-39	0.372019790726565	1.7192836171122e-21	-0.230918850253381	7.71903729175344e-09	0.0864922285563401	0.0325508630765583	0.337807145550311	8.95431362749122e-18
ARSF	black	0.111258478926179	0.0059042276985074	-0.111258478926179	0.0059042276985074	-0.175708906509392	1.25170439653606e-05	0.0281188073041274	0.487828834173925	-0.123326169569335	0.00225924860236544	-0.208330074841941	2.03444128636766e-07	-0.355945279503196	1.09149723030185e-19	-0.0577553838300149	0.153900535111831	0.0311789027200132	0.441714119255806	-0.0895132460252523	0.0269295382363517	0.531630244357389	7.17353434572875e-46	0.481798560917893	7.8414668516874e-37	-0.187238958180431	3.16136584345141e-06	0.0313197313267171	0.439653561258642	0.222280747547659	2.81145097937306e-08
ADAMTS3	black	0.0387908600190727	0.338443424829004	-0.0387908600190727	0.338443424829004	0.0837944804582261	0.0383898321692011	0.0456068573002542	0.260332140362724	0.0664629266667565	0.100733264972628	0.135312626913744	0.000798545032255577	0.242374349511166	1.2825263917629e-09	-0.055910436111913	0.167504424494813	-0.0169689694206888	0.675495892926444	-0.0709486559825764	0.0797126465763286	-0.280439947074931	1.66512537710955e-12	-0.196281468750081	1.01106921163541e-06	0.254244928450709	1.80898852383754e-10	-0.0382653994351281	0.345032225017179	-0.136125746760873	0.000741817693848313
ABHD6	black	-0.0361942238545819	0.371790547344759	0.0361942238545819	0.371790547344759	0.0748701529150706	0.0643887978678522	0.01993681123335	0.622828145896844	-0.0406871209245416	0.315341287378173	-0.160556449393984	6.70651707052806e-05	-0.216824587565824	6.19393175871977e-08	-0.0622922439268143	0.124022599471187	0.0744225113747721	0.0660050389076123	-0.100495813930812	0.0129440552112477	0.361198633946173	2.88461071600755e-20	0.286939999600485	4.80245373241482e-13	-0.281954068232308	1.2500270588273e-12	-0.084604251800003	0.036550463145993	0.0467044337522757	0.249023447207533
MICU1	black	0.0259433498054025	0.522125127050045	-0.0259433498054025	0.522125127050045	-0.129275062963601	0.00136297916286027	0.0142413496548225	0.725347888529829	-0.0268165489403485	0.50821211164845	-0.149802325145276	0.000202174829242187	-0.207424463657535	2.30278958625446e-07	-0.0896235799048951	0.0267411374895378	0.0482067052315438	0.23410730117435	-0.045839691141536	0.257904036251802	0.303727099789698	1.66318026237745e-14	0.257555299207307	1.02876829852622e-10	-0.179538479159447	8.00125012634329e-06	-0.0575963719607185	0.155038969198192	0.0450568533788561	0.266130366454169
REN	black	0.0412479731433826	0.308711282889644	-0.0412479731433826	0.308711282889644	-0.177008252230798	1.07652167616439e-05	-0.0476351483979253	0.239706120063983	-0.159869111724037	7.21218584659111e-05	-0.245259499454002	8.04206869685526e-10	-0.374482646687885	8.91371011846141e-22	0.0487123915249183	0.229231348087635	0.0395116334729125	0.329537577013441	0.00779452570467336	0.847525470035232	0.462955386970552	8.7572322894213e-34	0.31573325275371	1.30824724278523e-15	-0.237481957380995	2.7918993751609e-09	0.153553852211616	0.000138710545474922	0.349954205122529	4.83136515314713e-19
LGALS2	black	-0.16587838569854	3.78160670030636e-05	0.16587838569854	3.78160670030636e-05	-0.381558817097102	1.3081419857495e-22	-0.347772602175222	8.23958632205442e-19	0.149188869371328	0.000214843031906187	-0.0844934398543302	0.0367976585598221	-0.217670658247349	5.48724519524987e-08	0.0908145872601002	0.0247786583788927	0.269827241293366	1.18328458462302e-11	0.0798533076459417	0.048500502316137	0.680472777260228	2.76919085769342e-84	0.351171678673607	3.58014425054771e-19	-0.243392038168537	1.08858588342256e-09	0.157269749932049	9.46873491350976e-05	0.197113057860784	9.07971407357471e-07
ALDH7A1	black	0.108954961206958	0.00702391786954645	-0.108954961206958	0.00702391786954645	-0.0854023471557082	0.0348114522284577	0.0445983603201162	0.271031159785148	-0.0844344255590035	0.0369298842883173	-0.15099447533077	0.000179533142589897	-0.129040500820282	0.00139096869183883	-0.0858787873233436	0.0338072945774009	0.119446704656096	0.00310567244846708	-0.0673069505302896	0.0964727854783575	0.29590934135421	8.18566575570462e-14	0.280847770551975	1.54163178825412e-12	-0.127010973258107	0.00165616341900165	-0.0354851567366607	0.381238594379995	0.0777803196187438	0.0546585065649885
ERBB3	black	-0.109605597856837	0.00668981138591456	0.109605597856837	0.00668981138591456	-0.288134150971358	3.80825248380872e-13	-0.237227326405188	2.90590177359002e-09	0.0730819223278623	0.0710458197904021	-0.0984647877797246	0.0148988458846756	-0.121053138410606	0.0027252286581213	0.109341355907353	0.00682374368993987	0.114340240182581	0.00465760007402259	-0.0392077081029112	0.333274237175005	0.459765011801127	2.75357822663391e-33	0.178446010626091	9.09950479201498e-06	-0.233595266231957	5.11732270416351e-09	0.0857888340317713	0.0339949677535355	0.118976534535821	0.00322582246273651
SLC17A1	black	0.107114730523837	0.00805127284686941	-0.107114730523837	0.00805127284686941	-0.297127762801134	6.4056765563059e-14	-0.0474723144396162	0.241318294936611	-0.0101982108884996	0.801370405683732	-0.236989824971621	3.01630244863297e-09	-0.449008485196237	1.19991626792155e-31	0.167934712711033	3.01612232287338e-05	0.00888373099414939	0.826536009762749	-0.0580135257047572	0.152065900277404	0.662712001254443	1.59324290063378e-78	0.519184189766269	1.79940596927961e-43	-0.262715645755786	4.20013822080516e-11	-0.000960018944947667	0.981106616591969	0.226991928631468	1.3981568624397e-08
TTC38	black	0.146747987965175	0.000272985713406636	-0.146747987965175	0.000272985713406636	-0.151679149967018	0.000167628049973418	0.0462628103770852	0.2535317500278	-0.108367976054551	0.00733808270463591	-0.162624043738997	5.37962569456554e-05	-0.172435749114221	1.82120874316258e-05	-0.0117765565007742	0.771424741079309	0.220908794358646	3.43576792823893e-08	0.0509417631963004	0.208595227539587	0.443726096685889	7.29481397882519e-31	0.439376170680818	3.14962993976407e-30	-0.199425411545198	6.71649681561777e-07	-0.100534903687854	0.0129087648572326	0.063559817700956	0.116538960660766
DAB2	black	-0.15422855780276	0.000129502969844185	0.15422855780276	0.000129502969844185	-0.359915166866842	4.00202002797713e-20	-0.309459357907929	5.0121578421754e-15	0.16595771327402	3.74894122211519e-05	-0.0422893944681833	0.296645907639919	-0.146710247088011	0.000273990628970938	0.0687124897294679	0.0896982051164619	0.0189159161421436	0.640746206327619	-0.134253047589029	0.000878497129509421	0.525801670669647	9.81258856403625e-45	0.218545412991872	4.83876623400783e-08	-0.234074512769005	4.75166603970898e-09	0.110005497343167	0.00649160105043319	0.148077996452459	0.000239695349385048
TRIM6	black	0.0504548632305196	0.212983422527862	-0.0504548632305196	0.212983422527862	-0.242687642486514	1.2194967548556e-09	-0.0698434534839607	0.0845290782342122	0.0108108956364458	0.789708799662279	-0.0960496915112285	0.0175571714275083	-0.152933910965396	0.000147709842106239	-0.0738371112161722	0.0681688406608617	-0.11023839452172	0.00637860894675045	-0.261942465249498	4.80947839933955e-11	0.399759529359168	7.53894193831953e-25	0.283823203628981	8.75273626202238e-13	-0.102220823782051	0.0114652942733674	0.0225836203144491	0.577418648761526	0.136782913956009	0.000698723669870284
SLC22A11	black	-0.0746868910451399	0.065046494035625	0.0746868910451399	0.065046494035625	-0.375275871730366	7.20529139758122e-22	-0.235738453270074	3.66871073094303e-09	-0.00399230146458532	0.921549823020199	-0.217132625158646	5.92701536498686e-08	-0.425592243093051	2.82786938583033e-28	0.0784390398389484	0.0526348247625976	0.0430161916011962	0.288414539311246	-0.0267644437650097	0.509036846577556	0.793392406015617	2.06884010415925e-133	0.481447384880992	8.9733270695669e-37	-0.333885119045454	2.23685152090762e-17	0.123493400192154	0.00222802327806621	0.276388221011418	3.55589960146581e-12
CLTRN	black	0.0196943806619484	0.627063517912507	-0.0196943806619484	0.627063517912507	-0.370731073800069	2.41910047130525e-21	-0.131973348529594	0.00107621933263139	-0.019300236075125	0.633975599450905	-0.321478810172031	3.71732101419884e-16	-0.474090752008532	1.45928468160589e-35	-0.0672453037478181	0.0967790183883999	0.00101456509428498	0.98003335395456	-0.169814914110958	2.44687864019047e-05	0.744782446522093	4.48059329090539e-109	0.454913006872311	1.53659222874314e-32	-0.343093520320273	2.55299979131164e-18	0.0595958156443021	0.141181487780278	0.28285054020363	1.05397718837089e-12
PRUNE2	black	-0.175283142523896	1.31478576657333e-05	0.175283142523896	1.31478576657333e-05	-0.481095965739668	1.02679155950017e-36	-0.344941045191613	1.63724014726898e-18	0.208657335872278	1.94509578471276e-07	-0.0932322831478193	0.021174579250715	-0.252358414305475	2.48641481529932e-10	-0.0440900797274665	0.276535813979933	-0.129793860949293	0.00130290388493582	-0.271286987247261	9.08100543803791e-12	0.546412711126542	7.46624707475962e-49	0.155441647992197	0.000114376548088877	-0.211972251609327	1.22914655224529e-07	0.170429318045054	2.28411043031115e-05	0.228590901570368	1.09918191535505e-08
HNF4G	black	-0.0719201084170161	0.0756651099379302	0.0719201084170161	0.0756651099379302	-0.292804366387042	1.52103773657026e-13	-0.169842277563421	2.43940112395431e-05	0.155069632960372	0.000118828843741834	-0.0117317479112856	0.772270447763979	-0.249774896824495	3.82763649192515e-10	-0.0295753303237411	0.465562651852922	-0.114270879020837	0.00468281517384325	-0.223676112168422	2.28966670867085e-08	0.451040679535507	5.94171174797711e-32	0.243528314361401	1.06488722458967e-09	-0.246755651036938	6.29847334473441e-10	-0.0111263096021348	0.783723423083997	0.115950789261174	0.00410554593953331
SLC22A12	black	0.267831896597865	1.69474292378215e-11	-0.267831896597865	1.69474292378215e-11	-0.222213222746682	2.83942411178176e-08	0.160960846877509	6.42484211251748e-05	-0.269115355577557	1.34554797481286e-11	-0.403832687975946	2.27408251469253e-25	-0.56322708285119	1.97167116408701e-52	-0.0950965186245997	0.0187153868739408	-0.0653406445534989	0.106628468324047	-0.114555730674469	0.00458004246566108	0.685119606236794	7.36691946123475e-86	0.668458160360454	2.41236963791873e-80	-0.189274883796217	2.45720932168951e-06	0.0492345567643226	0.224272615633369	0.383366241569233	7.95221853113638e-23
SCGN	black	-0.324879936720886	1.74249736463349e-16	0.324879936720886	1.74249736463349e-16	-0.277607278909283	2.83387150870712e-12	-0.395556428032312	2.55215544970761e-24	0.0618568058636523	0.126677990015538	-0.132975617023512	0.000984711778655018	-0.407134413994183	8.50295071899338e-26	0.0977831374140491	0.0156107409440235	-0.0236309124319651	0.559890631829428	-0.100295659208371	0.0131260928495485	0.463065847546678	8.41485503925087e-34	-0.0265146022469761	0.513001103149328	-0.282488827841944	1.12916337445971e-12	0.381789780965629	1.2277415736758e-22	0.4526916409141	3.34515109228325e-32
CDHR2	black	0.0198502933247657	0.624338234520675	-0.0198502933247657	0.624338234520675	-0.21719359533548	5.87551876281839e-08	-0.0821144957758762	0.0424571468728038	0.0593767156297761	0.142651994623169	-0.126308824646841	0.00175821899703522	-0.185052227246527	4.13143879775905e-06	0.00172409357370359	0.966076498345158	0.0628079819403876	0.1209338003866	-0.0307183672248469	0.448490902889211	0.505266128092694	6.6572697803802e-41	0.395592237941526	2.52596321150549e-24	-0.188573904029418	2.68073294983766e-06	-0.0243871652007084	0.54739573763367	0.0882787540183994	0.0291166456694966
CLDN2	black	-0.0270860545042868	0.503957490204837	0.0270860545042868	0.503957490204837	-0.422155332192902	8.40654508047518e-28	-0.237677056546277	2.70750190905188e-09	0.0878656977041258	0.0298817146868875	-0.198097277506767	7.98974268710548e-07	-0.283863663056585	8.68521755914085e-13	-0.0616861486425931	0.12773065524709	0.0545269832435521	0.178282496153706	-0.0853350554545002	0.034955305456225	0.644061678576349	6.92154182825782e-73	0.347838387694721	8.10850891126247e-19	-0.174471881404568	1.44345032400811e-05	0.190691914308552	2.05863109219114e-06	0.299237569255785	4.17800379092681e-14
CIT	black	-0.020112082261872	0.619773805852039	0.020112082261872	0.619773805852039	-0.00824252096548925	0.838878447141954	0.00819678101273472	0.839760430702089	-0.0219047277814515	0.588916920102906	-0.10406794812315	0.0100495518892475	-0.340589256894675	4.64005487736849e-18	0.0896338419393367	0.0267236723952858	-0.0321246316294212	0.427982654294414	-0.114227425516196	0.00469867471777768	0.291397264681692	2.00912131040047e-13	0.121297730294828	0.00267118291464421	-0.18601102690443	3.67542303574652e-06	0.0346165695617005	0.393010513431874	0.178933340408222	8.59292643474387e-06
SLC22A2	black	0.104905671396078	0.00946032126225045	-0.104905671396078	0.00946032126225045	-0.435016618830147	1.33583056218892e-29	-0.0794192207922864	0.0497395014160389	-0.000216541527987757	0.995738038101174	-0.351394136615826	3.38886692364125e-19	-0.476018215700999	7.07365570032344e-36	-0.138237018469386	0.00061148889581534	-0.0882068782074652	0.0292485538537014	-0.228828751945443	1.06037854918851e-08	0.66790334486365	3.6302362938197e-80	0.379685187383028	2.18432881183045e-22	-0.197490889397248	8.6453832280651e-07	0.143575138903614	0.000370652219924238	0.355430942196707	1.24173603922152e-19
ZFHX4	black	0.0656015492471633	0.105234197250317	-0.0656015492471633	0.105234197250317	0.152550689774252	0.000153544099732863	0.121389687887093	0.00265111773263621	0.0432996062943875	0.285246743809955	0.295143170096641	9.54459217150627e-14	0.377639027678804	3.80924953672307e-22	0.0339621152101908	0.402023783171679	0.0607827401831898	0.133416577513866	0.0372369816258374	0.358162004223004	-0.458284329930313	4.66689353802568e-33	-0.223001074382848	2.52916671286969e-08	0.391166996951307	8.95211599051975e-24	-0.120619485308117	0.00282350562401205	-0.220284599417588	3.76237501066098e-08
SLC9A3R1	black	-0.11053612822858	0.00623673322314279	0.11053612822858	0.00623673322314279	-0.0498133918561048	0.218865650103001	-0.141314177647216	0.000459176633692778	0.107072654987261	0.00807625594655066	-0.00494051733684423	0.903000056692507	-0.0641994429305408	0.112899440786705	-0.0179365059507414	0.658134893712598	0.232809876643046	5.77637707755452e-09	0.113186467960175	0.00509339375370866	0.426019593682594	2.4674277666702e-28	0.311115393465425	3.52692680205176e-15	-0.223294393149631	2.42225946645029e-08	-0.052629443649682	0.193891462736704	-0.048209677536065	0.23407842892374
SLC4A3	black	0.273323991831573	6.25978355722588e-12	-0.273323991831573	6.25978355722588e-12	0.291125731541481	2.11959559704846e-13	0.380450583787346	1.77227991465953e-22	-0.14710995519157	0.000263521191437786	0.104789745407616	0.00953998375896944	0.33394556839079	2.20572886472403e-17	-0.014545960140497	0.719717947435025	0.142466650758063	0.000411849443837244	0.143910618368865	0.000358962740753698	-0.448358839817758	1.50070643809811e-31	-0.0413591562443898	0.307407953618156	0.150409482901933	0.000190328646813386	-0.340452802910157	4.79285038299081e-18	-0.347130910977954	9.63278795309137e-19
TNFRSF21	black	0.0867306823856222	0.0320733521312849	-0.0867306823856222	0.0320733521312849	-0.160088961871201	7.04665622667941e-05	0.00309370041450319	0.939168527202794	-0.000581752683965021	0.988550304094644	-0.160816755396257	6.52390008332893e-05	-0.335090641865666	1.69055958917302e-17	-0.0838906317800034	0.0381674001666544	-0.0808872957962007	0.0456530405606348	-0.13517673246495	0.000808408489108721	0.41092788715243	2.70876017202396e-26	0.264219476837988	3.22315938324368e-11	-0.198883732681527	7.21028056660802e-07	0.0134895758401788	0.739305445151709	0.206567491273859	2.5879276537526e-07
IP6K3	black	0.0525549344774256	0.194524167698344	-0.0525549344774256	0.194524167698344	-0.0846197200118972	0.0365160697129523	0.00893339491531364	0.825581785731559	-0.0664762772480775	0.100664728223447	-0.0716954958526171	0.0765857626952121	-0.131209003061207	0.0011512096906593	0.0210976891482875	0.602721088099859	0.033667955023726	0.406114982450101	-0.0155428162389022	0.70140081728696	0.30040501037604	3.29317438331992e-14	0.295733793276196	8.47920247354198e-14	-0.138046999745002	0.00062228416849924	-0.0541762935315462	0.181094675818484	0.0577862448432732	0.153680324221305
ERICH5	black	-0.118966844467429	0.00322834256114017	0.118966844467429	0.00322834256114017	-0.233420817553379	5.25708821684595e-09	-0.150747023110186	0.0001840276092696	-0.00527511018274223	0.896466540486258	-0.149187573540737	0.000214870561693846	-0.333530370072584	2.42839990385004e-17	-0.0838014040150689	0.0383737788913179	0.00518036463004868	0.898315923613016	-0.10719744600628	0.00800236018420313	0.428469452537747	1.12498337300685e-28	0.186939753552599	3.27987943564854e-06	-0.181625685125324	6.24456719131372e-06	0.160507391656641	6.74146938634791e-05	0.276677941495278	3.36951858570876e-12
HNF4A	black	0.0115640393503875	0.775438127509415	-0.0115640393503875	0.775438127509415	-0.343859087209811	2.12450732893924e-18	-0.166673646361872	3.46598246193359e-05	0.0552823500140431	0.172335548546574	-0.121183041532868	0.0026964020297259	-0.121311275431946	0.00266821869183661	-0.0529483620684899	0.191200350242674	0.0812291441610699	0.0447431025713429	-0.0852263484420569	0.0351887640295834	0.642136363749077	2.51145762682389e-72	0.467465953503232	1.69801085988164e-34	-0.210341522048328	1.5419457627336e-07	0.0313337934402887	0.439448111682137	0.119855473589327	0.00300453647896624
AVPR1B	black	-0.295811971486909	8.34722632688339e-14	0.295811971486909	8.34722632688339e-14	-0.289344425502265	3.00704070053558e-13	-0.345164996999713	1.55109136087269e-18	0.157999791569497	8.77554058698614e-05	-0.067940778832275	0.0933688725726255	-0.305516732880511	1.14692682164147e-14	0.0573557169567466	0.156774038233121	-0.110816331302662	0.00610580653589484	-0.191180000616791	1.93629108632342e-06	0.469408301741236	8.31510579783675e-35	0.0386347968681869	0.34039184948933	-0.299328450595392	4.10147310917529e-14	0.166515162480596	3.526819422119e-05	0.215426216933337	7.55886211303797e-08
MME	black	0.147912198085239	0.000243627500042003	-0.147912198085239	0.000243627500042003	-0.276482024765917	3.49447680881651e-12	-0.0274949096294492	0.497538964107401	-0.028022954826031	0.489313987035116	-0.0511631914498641	0.206621369903598	-0.20407326806389	3.62482481397086e-07	-0.137892992627581	0.000631163052047764	-0.0268060642711215	0.508378009645582	-0.101995833947711	0.0116492754495587	0.588793371923803	2.78286673232435e-58	0.543382809729619	3.13731678309318e-48	-0.0898461661979584	0.026364513630592	-0.0145281459344097	0.720046783487971	0.128334049868628	0.00147849249426002
NRTN	black	-0.0159284490974822	0.694360342658682	0.0159284490974822	0.694360342658682	-0.0886942951489098	0.0283640039621914	-0.0603997373200101	0.135885321852165	-0.0378209040554217	0.350669061316746	-0.00809142931164604	0.841792643537792	-0.0976222012669939	0.0157831117243724	0.119268171469884	0.00315080812763644	0.293316631458694	1.37395109281154e-13	0.247078645599858	5.97353539783895e-10	0.311866277883152	3.0052031608671e-15	0.204630186078633	3.36333682429629e-07	-0.219103577950351	4.46440560481772e-08	-0.0971360158347945	0.016314024201828	-0.0339132527609913	0.40270165205635
SYT8	black	-0.063957690711591	0.114264382865726	0.063957690711591	0.114264382865726	0.0116569616755292	0.773682546194063	0.00767631603683869	0.849810206200262	-0.070113537362799	0.0833309016894558	0.145212201611495	0.000316788461019269	0.308055990562742	6.73928326376212e-15	0.0796484602527206	0.04908193144419	0.137001796269287	0.000684893590147905	0.123572090510251	0.00221346713847924	-0.359965619759483	3.95095324151296e-20	-0.220060982156818	3.88653398662493e-08	0.200489161918597	5.83972184236693e-07	0.0152052074125045	0.707585610783859	-0.108623888794482	0.00719959930304468
AGXT2	black	0.0971750551448747	0.0162708227738552	-0.0971750551448747	0.0162708227738552	-0.321455852528787	3.73625976465461e-16	-0.0491644012766517	0.224934361835511	-0.0267567587614448	0.509158546074113	-0.197865747827773	8.23423260357608e-07	-0.349739676205896	5.09269913634206e-19	-0.0858338481836238	0.0339009421539978	0.0137697825387637	0.734092776728308	-0.0929669477637141	0.0215464866842646	0.774175056960798	4.60374620619715e-123	0.639405038966645	1.53853610695845e-71	-0.259731216920183	7.06813597876722e-11	-0.0397566555863438	0.326544901286536	0.14401311890329	0.000355460371807873
TNFRSF19	black	0.153846035673405	0.00013465011714205	-0.153846035673405	0.00013465011714205	-0.275252629583786	4.38864584596894e-12	0.0511095502338666	0.207098292788167	-0.0635819487267827	0.116411516132417	-0.179852551886747	7.70968608061129e-06	-0.362893665185521	1.86770507770143e-20	-0.172939037112686	1.71993690384496e-05	-0.248196827998839	4.96983809278758e-10	-0.322936083790543	2.68998389992857e-16	0.325501413712689	1.51562996106424e-16	0.218842348468728	4.63598639563992e-08	-0.0897765536262858	0.0264818061549374	0.0414231051003478	0.306659970059074	0.257908306575024	9.68219467612738e-11
ABCC6	black	0.0432863992961493	0.285393838297717	-0.0432863992961493	0.285393838297717	-0.302011345105847	2.36940056134866e-14	-0.121268433335917	0.00267760454359959	0.0995880500466011	0.013787885012614	-0.0168063715742341	0.678430762007522	-0.100405645380534	0.0130257845403103	0.0456155836425879	0.26024085417234	0.138146887758589	0.000616587509656267	0.0409426514209186	0.312309097127314	0.602651400792671	1.12053126342704e-61	0.48272030215534	5.50021818162948e-37	-0.231708247403854	6.84126066676128e-09	-0.0815019486430481	0.0440279392513152	-0.00781832623616036	0.847065611352944
TINAG	black	-0.00159606302250235	0.968594294788001	0.00159606302250235	0.968594294788001	-0.289614753763646	2.85205658868706e-13	-0.119274063228956	0.00314930914178407	0.0535207933351253	0.186438983228561	-0.198371673422703	7.7090136645358e-07	-0.416841187899793	4.42136714606379e-27	-0.0164454552251013	0.684962611225941	-0.0406088892140674	0.316273449367443	-0.093060454953756	0.0214147800177033	0.667185825298162	6.15046826782171e-80	0.448031883618888	1.67922171216079e-31	-0.266520706825494	2.14251097801061e-11	0.056390919755195	0.163877684738239	0.242950843724227	1.16888216307362e-09
ACSM5	black	-0.162795138677292	5.28173534116296e-05	0.162795138677292	5.28173534116296e-05	-0.348280569811333	7.27924744556078e-19	-0.29631824803629	7.5400185167302e-14	0.14606930501146	0.000291593806925703	-0.123841921976395	0.00216421140869685	-0.148384732008162	0.000232576800628089	0.0429647392514637	0.288992162517376	0.0613910136582977	0.12956713819965	-0.0463098850991652	0.253048507021587	0.598143769830656	1.4857163231263e-60	0.314233136485406	1.80897120413197e-15	-0.219288890910814	4.34642903955418e-08	0.115324093064396	0.00431290571844021	0.106495548039757	0.00842597844983618
GLYAT	black	0.114154626409965	0.00472535347134372	-0.114154626409965	0.00472535347134372	-0.347629466406287	8.5320392640815e-19	-0.0617649961329639	0.12724345976961	-0.0292002574032906	0.471242031598202	-0.278294972583724	2.49206532853002e-12	-0.320678058785669	4.43707990662908e-16	-0.0618772676679058	0.126552229053869	0.0652771602408975	0.106969927282555	-0.0360187824370217	0.37411464562785	0.754483739147639	1.79548960327227e-113	0.617815171549468	1.37583149918179e-65	-0.25825674174343	9.11868884331241e-11	-0.023151471642736	0.567882812778216	0.157765166992017	8.9929301633626e-05
GALNT11	black	0.0924483294654439	0.0222898143437525	-0.0924483294654439	0.0222898143437525	-0.116682075222011	0.00387501748985692	0.074806602264616	0.0646162475702124	-0.076654758921041	0.058266036584201	-0.120725439809268	0.00279920004527282	-0.199122658347154	6.98832552319434e-07	-0.156453872573607	0.000103043508380205	-0.0521594254179559	0.197908000875087	-0.116404349740793	0.00396114852755437	0.339730915270533	5.68744292797821e-18	0.290231956751823	2.52694697352587e-13	-0.206314149097307	2.67854235257705e-07	-0.150926668703446	0.000180754362381372	-0.00629934725119236	0.87651184872446
IL17RB	black	0.13007469740538	0.00127141021049805	-0.13007469740538	0.00127141021049805	-0.18733671481172	3.12354099979084e-06	0.0424782951623742	0.294491579774842	0.00906159364208024	0.823119814351224	-0.13841546303485	0.000601509696396469	-0.173344990461752	1.642174614493e-05	0.0361164809740156	0.372819314674471	0.06830731741255	0.0916107006316306	0.0527988268451958	0.192458731766739	0.438527876758557	4.1790109706916e-30	0.434500800779078	1.58268483718859e-29	-0.13699270689616	0.000685462813958293	-0.157671142260832	9.08146415632592e-05	-0.0464042200265547	0.252082044295875
SLC1A1	black	-0.00780247711941059	0.847371832105089	0.00780247711941059	0.847371832105089	-0.409054189436955	4.77473565554952e-26	-0.142826241198985	0.000398039420270723	0.0470858187583181	0.245175327178542	-0.204539449994873	3.40466446916867e-07	-0.311334687431025	3.36599169085176e-15	-0.142094551761964	0.000426608890542363	-0.131803795791329	0.00109245424425363	-0.214913704749047	8.12849807698394e-08	0.603277345427127	7.80063992922829e-62	0.380701492636507	1.65469882113314e-22	-0.176568700225852	1.13299068702769e-05	0.0844687110453779	0.0368530161723261	0.209937503160795	1.63058421166578e-07
SLC3A1	black	-0.0231811285266221	0.567386862242541	0.0231811285266221	0.567386862242541	-0.355271875431341	1.29219920851188e-19	-0.0927269722829198	0.0218877207165613	-0.0816681160799545	0.04359706314489	-0.357452359099689	7.47006919212242e-20	-0.457457881781343	6.25792818839446e-33	-0.187181612515784	3.18375806505187e-06	-0.164961525705714	4.17924297807499e-05	-0.2631668565445	3.88007915093219e-11	0.611667614685045	5.61874597730512e-64	0.307955158523396	6.88376953495469e-15	-0.288045516621985	3.87453232721395e-13	0.128864719259498	0.00141228965783505	0.339214604333491	6.42621584706593e-18
SYT9	black	-0.00997101096759501	0.805706238802577	0.00997101096759501	0.805706238802577	-0.249952142600166	3.71658242634109e-10	-0.0716235899004342	0.0768824122481615	-0.0522142824756806	0.197436114559506	-0.164351706322126	4.46529112010192e-05	-0.318167488088414	7.70208048387236e-16	-0.128012893003079	0.00151993136770315	-0.088536875754216	0.0286471364975553	-0.128262859900519	0.00148758751789387	0.463635689726718	6.84848898565905e-34	0.275773270370856	3.98553960371969e-12	-0.140084037075573	0.000515246825861024	0.102436723504015	0.01129116996243	0.228476424731676	1.11834518103026e-08
ALDH1L1	black	0.18371939001251	4.85599295708506e-06	-0.18371939001251	4.85599295708506e-06	0.0493174197866194	0.223492794331799	0.213093544041669	1.05061519003006e-07	-0.271705517090055	8.41485661359457e-12	-0.407371147888601	7.92050313843935e-26	-0.555468429881788	9.36042232175836e-51	-0.121528789595229	0.00262102675494557	-0.132424339411843	0.00103411371163643	-0.159617092878964	7.40644791490971e-05	0.494153408068306	6.17286647140535e-39	0.459779763081337	2.73910737083785e-33	-0.274500701443198	5.04202955449711e-12	-0.0121350212245565	0.764668993608883	0.29941780292725	4.02757117401303e-14
SLC28A1	black	-0.366293326984921	7.74935156726526e-21	0.366293326984921	7.74935156726526e-21	-0.459804618103096	2.71489508213863e-33	-0.540455331220553	1.2386130845735e-47	0.249802134258026	3.8103630412433e-10	-0.0184265159645625	0.649411318222198	-0.114620407824153	0.00455699311507834	0.252857041903112	2.28650048457692e-10	0.197567761678903	8.5594929921858e-07	0.0985221575503738	0.0148402532762488	0.621116175831853	1.81408583969606e-66	0.169272983594711	2.59952851269882e-05	-0.150896338795569	0.000181303132109168	0.323636542357875	2.30119688609307e-16	0.205001096395339	3.19936591014808e-07
AMDHD1	black	0.0727503329281148	0.0723400467832782	-0.0727503329281148	0.0723400467832782	-0.153060928286643	0.000145822493200775	-0.00789265513424387	0.845629810909211	-0.0833867801608638	0.0393452376086559	-0.16569854222897	3.85666352745672e-05	-0.347330325513831	9.17665657627457e-19	0.00367882345856855	0.927692211970931	-0.00863026201363249	0.831410020256762	-0.107011082617593	0.00811294042482365	0.515994609283303	7.14813452556501e-43	0.422178201565987	8.34616776716696e-28	-0.224951882646436	1.89558718656045e-08	0.00581421162702187	0.885954536755295	0.189053658869118	2.52574975391963e-06
DMGDH	black	0.168249300530763	2.91285358093019e-05	-0.168249300530763	2.91285358093019e-05	-0.278996102212352	2.18518140748912e-12	0.0522386213175643	0.197227012501711	-0.135270937509063	0.000801559011590782	-0.292563921184935	1.59529522872163e-13	-0.352671214726384	2.47054486075724e-19	-0.18028751827186	7.32258382044558e-06	-0.170057765826504	2.38126860862351e-05	-0.251682581832104	2.78475967687564e-10	0.515529883364354	8.7286769453868e-43	0.393916756714807	4.08749172028519e-24	-0.258778263662801	8.33455859682606e-11	-0.0160339608404464	0.692438565157343	0.210971477934459	1.41294238103167e-07
RMND1	black	0.00107559439305925	0.978832570196243	-0.00107559439305925	0.978832570196243	-0.156151836978337	0.0001063093863426	-0.0615731763250953	0.128431227420839	-0.0113669755267374	0.779165034482759	0.000625723684148073	0.98768496025741	-0.108000007851544	0.0075413819521689	-0.0138128677958978	0.733292340615722	0.0838488323065702	0.038263962455062	0.050034785157723	0.216822482604171	0.287544273434962	4.27117181813914e-13	0.210034006083863	1.60897589973282e-07	-0.120582659751292	0.00283199818881294	-0.00326074902861798	0.935890727449898	0.0468323538521352	0.247728084644622
METTL24	black	0.0930446663304971	0.0214369694025631	-0.0930446663304971	0.0214369694025631	-0.150890284051756	0.000181412869658843	0.0679559658081101	0.0932954929047284	-0.0870040142044492	0.0315333762553965	-0.214472896569223	8.65141851126539e-08	-0.337666916269541	9.25436698154595e-18	-0.157045433148117	9.69188287360338e-05	-0.26075742236328	5.91426993703589e-11	-0.293192796918031	1.40817535876962e-13	0.315081150709505	1.50649748348867e-15	0.247585266420587	5.49647197855405e-10	0.0229192158082721	0.571773954086956	0.108645323997922	0.00718810684817467	0.254707122801075	1.67271059332871e-10
SPAG5	black	0.00155781811691144	0.969346465171931	-0.00155781811691144	0.969346465171931	-0.162377207175986	5.52387654775467e-05	-0.0866542245092451	0.0322258047952084	0.0733240379447585	0.0701128297209935	0.209325924455696	1.77417559954997e-07	-0.0604536400011703	0.135535765717611	0.161171461669595	6.2826034766773e-05	0.0870665989372491	0.0314108383339652	0.0887755980367961	0.0282187177449572	0.373719352496122	1.09329665421801e-21	0.378599430966257	2.93555497923268e-22	-0.15330295096919	0.000142288819884345	-0.0741358460483671	0.0670574733050599	-0.0407957980723511	0.314049346702439
BHMT2	black	0.144355657575845	0.000343985994822605	-0.144355657575845	0.000343985994822605	-0.377234431808125	4.25004769975095e-22	-0.0531963245683201	0.189127003716794	-0.0548307667203369	0.175872772940904	-0.213570117189817	9.82566066275256e-08	-0.179049720311135	8.47598935286446e-06	-0.0633168288431222	0.117945445636477	0.0202296683002008	0.617728364427912	-0.085553874933997	0.0344893682291112	0.555425772788731	9.55853057383252e-51	0.422339463156365	7.93243037278118e-28	-0.146048018239374	0.000292196183499139	0.045422222855682	0.262268782220417	0.153520578364014	0.000139180175133035
FAM50B	black	0.0342239097778203	0.398403550892708	-0.0342239097778203	0.398403550892708	-0.159293233735793	7.66333904360323e-05	-0.0190375491210032	0.638600122222216	-0.0420875216350178	0.298959772908833	-0.156631319139731	0.000101169091924455	-0.151771410763582	0.000166081674039349	-0.0805659790090317	0.046522458617045	0.0455181308641619	0.261261561795602	0.00479826132591507	0.905779869132249	0.228230967570239	1.16053229918907e-08	0.116684358453985	0.00387431647946178	-0.119905049776171	0.00299247652057934	0.0564092663639844	0.163740381935309	0.136303347742374	0.000729934844277956
HNF1A	black	-0.0735481570410679	0.0692581512238834	0.0735481570410679	0.0692581512238834	-0.305060270222213	1.26127214256757e-14	-0.215022873665772	8.0037888079898e-08	0.0864106841237667	0.0327155460331491	-0.0754159783391539	0.0624622950127858	-0.230929186333113	7.70686768975257e-09	0.062560388776389	0.12240907962686	0.0706900402531498	0.0808192562362802	0.0222534431598889	0.582997622465061	0.639900959790112	1.10859914737529e-71	0.382372512316627	1.04593476113592e-22	-0.280621760203306	1.60891844988544e-12	0.0272510455639953	0.501362097872765	0.09958458685922	0.0137911949534273
PTGES	black	0.24236940701526	1.28354569488181e-09	-0.24236940701526	1.28354569488181e-09	0.399104706152469	9.126804977351e-25	0.325613947324232	1.47777708668859e-16	-0.0120792672891313	0.765718593186034	0.172223539706764	1.86558628660368e-05	0.357990456468067	6.5208761548605e-20	-0.0655505925166448	0.105505369145116	0.186888630769215	3.30054948634911e-06	0.227629998399452	1.27043763913953e-08	-0.433190199102622	2.43186546004681e-29	-0.0770068733502273	0.0571168492484425	0.205200407750421	3.11446326168477e-07	-0.345781158340542	1.3364490781215e-18	-0.391440521380961	8.28327296609492e-24
CHAF1B	black	-0.0175579150114521	0.664906910149854	0.0175579150114521	0.664906910149854	0.16415990248849	4.55902459872865e-05	0.0563995652610415	0.163812972510047	0.0350809749367563	0.386689353182054	0.331117492120797	4.23443262442649e-17	0.325199335417203	1.62201907496128e-16	0.0595723390323533	0.141338494738949	0.139701912866121	0.000533920195691203	0.170303062385127	2.31669530151068e-05	-0.352839584029837	2.36946043942775e-19	-0.222476882453084	2.73170349579391e-08	0.124489760329723	0.00205001856526234	-0.124791711262589	0.00199870186269147	-0.235185817904419	3.99867189958334e-09
KCNK5	black	0.151309241354741	0.000173964768154107	-0.151309241354741	0.000173964768154107	-0.250159654011917	3.59054932392281e-10	0.0303040700871142	0.45463728315708	-0.126659256287624	0.00170658477191373	-0.226328574616168	1.54410429592996e-08	-0.260674560031555	6.00017192366792e-11	-0.0399044913281075	0.324747797437103	-0.0019710908661261	0.961220125651914	-0.0684938896234817	0.0907260196730763	0.444500639097966	5.60966330797583e-31	0.394719277398615	3.24702226619458e-24	-0.0917416618404752	0.0233384139673736	0.0933239816753352	0.0210473534436112	0.255564789851003	1.44584628138509e-10
RIDA	black	0.135697011249657	0.00077124575629751	-0.135697011249657	0.00077124575629751	-0.187461328856821	3.07595178811042e-06	0.0226699702008954	0.575963750314175	-0.103279889716033	0.010633380170978	-0.159351975838762	7.61612833614973e-05	-0.246688014357127	6.36866340333215e-10	0.0203390071506731	0.615829033935902	0.128005338665333	0.00152091882658256	0.0748336496784523	0.0645193633397538	0.561385725096534	4.97415023136214e-52	0.513466523156475	2.11118854927529e-42	-0.244683881297689	8.83109883374457e-10	-0.112902779869835	0.0052060283709004	0.0434780437963406	0.283264388058711
MTHFS	black	-0.0122471601368111	0.762559221881956	0.0122471601368111	0.762559221881956	-0.0760243876247718	0.0603712074541298	-0.0531850552689829	0.18922087224871	-0.0261921870087726	0.518140503132213	-0.0240745627198503	0.552543875235324	-0.0429859642907753	0.28875378818472	0.021519793647121	0.595482961744079	0.15529056250566	0.000116165479227773	0.0930674841331428	0.0214049076052016	0.244913637294747	8.50752055014929e-10	0.193009212885062	1.53689945240832e-06	-0.143048415944041	0.0003897238271239	-0.0706594093864586	0.0809511450984992	-0.038557073237664	0.341364886283105
SLC10A2	black	-0.0740793677734332	0.0672664382885066	0.0740793677734332	0.0672664382885066	-0.265305616615552	2.65940331648612e-11	-0.155051144557657	0.000119054311513405	-0.0522617347466653	0.197028588065533	-0.216335986573642	6.64129316029542e-08	-0.465266242124848	3.79055915313962e-34	-0.0106223622435443	0.793292401858988	-0.124940749292136	0.00197380871608869	-0.184291595694632	4.53118484236948e-06	0.621078990082326	1.85621612353036e-66	0.341111416244968	4.09840739380557e-18	-0.254794878701018	1.64799093485416e-10	0.189459678785385	2.40132446288715e-06	0.360667215819996	3.30399940528099e-20
EREG	black	0.0091759268516512	0.820925584459614	-0.0091759268516512	0.820925584459614	0.0457123138869723	0.259230439929038	-0.0150866164442173	0.709762727820556	0.0982983682836866	0.0150699645180642	0.263679216558489	3.54546555434336e-11	0.253539384562382	2.03812059358625e-10	0.03125106473338	0.440657580042097	0.0289234978275429	0.475457067100201	-0.01009123051348	0.803411244096272	-0.269420608079815	1.27346886420796e-11	-0.163174299400499	5.07076891122386e-05	0.144843763927558	0.000328231491714408	-0.0835036621102232	0.039069298949115	-0.168260392949454	2.90927422129947e-05
TM7SF3	black	-0.0251503309966374	0.534927724565837	0.0251503309966374	0.534927724565837	-0.119517500611092	0.00308793766853845	-0.0582890980298718	0.150125766526492	0.00709019824745309	0.861156820225525	-0.0262147847179618	0.517779425043752	-0.141206416073391	0.000463851542752255	-0.0862777530741937	0.0329855325104652	-0.0458313124110694	0.257991141040401	-0.153998843245671	0.000132571323324652	0.309358073019088	5.1206894356183e-15	0.17463022794856	1.41743157681802e-05	-0.149639755625292	0.000205462024997597	-0.0612126911426049	0.130686625255319	0.0366743748067293	0.365475721408809
ALDH1A1	black	0.0263855179373482	0.51505556280526	-0.0263855179373482	0.51505556280526	-0.247864480095441	5.24961963778823e-10	-0.060863404809206	0.132901074195676	0.069307554607861	0.0869476479562322	-0.139127891128823	0.000563156289055671	-0.199219311519458	6.90041603008421e-07	-0.112822554315585	0.00523828551631032	-0.0319231826024059	0.430886627104053	-0.0517158546481555	0.201753907867947	0.357153738944228	8.05431800234209e-20	0.19314136948601	1.51133264591554e-06	-0.191139830484867	1.94609071242302e-06	0.00175193379504427	0.965529047729774	0.0786334425879508	0.0520496708826178
HAO2	black	0.267368392412496	1.84145166707261e-11	-0.267368392412496	1.84145166707261e-11	-0.228236858666909	1.15950195356383e-08	0.161509756891506	6.06034301996031e-05	-0.215543472392279	7.43406576246264e-08	-0.36149769632383	2.67215768799728e-20	-0.548199128048616	3.18070403451143e-49	-0.15467658170587	0.000123709715144052	-0.0826257790526783	0.0411824856749647	-0.131000022798257	0.00117253568831868	0.731041230356323	3.53834131945784e-103	0.719412093597495	1.82815570652741e-98	-0.235827029662063	3.61834466326696e-09	-0.0047258821325909	0.907194669005741	0.325455310598296	1.53141155581792e-16
SHMT1	black	0.264109478950306	3.28637231367285e-11	-0.264109478950306	3.28637231367285e-11	-0.331720750672613	3.68657509569832e-17	0.102315404008475	0.0113887242879117	-0.115268223581046	0.00433184395615523	-0.208273362678544	2.05032123361184e-07	-0.279309424313721	2.06030072630255e-12	-0.147177837665877	0.000261780768787689	0.0041277811170458	0.918896613409707	-0.10356095387885	0.0104217910785402	0.520511771747242	1.00903464945622e-43	0.512991931437951	2.58453628201698e-42	-0.113924200345755	0.00481070197031875	-0.0622765276024005	0.12411768116415	0.1673873292157	3.20413295462303e-05
AGPAT3	black	0.045355935031033	0.262966494943561	-0.045355935031033	0.262966494943561	-0.0899208218968263	0.0262392216626994	0.036351588313633	0.369713533315999	-0.0830640388546816	0.0401157605909772	-0.104355517575176	0.00984370771036253	-0.129378157942019	0.00135084189823997	-0.00451129557001674	0.911390913335902	-0.00275593849688437	0.945799119006672	-0.00690273696967771	0.86479202912462	0.250360371963369	3.47260731385529e-10	0.226036182006363	1.61302533138733e-08	-0.000932685972457719	0.981644439425834	0.0281887531511613	0.486746615738406	0.103126110894224	0.0107507526317356
PDZD3	black	0.0160071698328846	0.692926346722157	-0.0160071698328846	0.692926346722157	-0.230752285680665	7.9177384061083e-09	-0.14384270461191	0.000361301006310117	0.105447550208425	0.00909574640700192	-0.0215506649940919	0.594955144515398	-0.0834250723336081	0.039254654979703	0.400229980054664	6.56991276027721e-25	0.17046408594089	2.27521399964756e-05	0.167607132490046	3.12733975554432e-05	0.487124393314737	9.95353042031882e-38	0.394736674856948	3.23083658303823e-24	-0.142156467232473	0.000424119303390941	-0.0511603538943434	0.206646578605728	-0.0240795048200017	0.552462301560339
DIP2C	black	0.0360910830645252	0.373155784665224	-0.0360910830645252	0.373155784665224	-0.195520965640693	1.11512220766294e-06	0.0137117070782169	0.735172156367235	-0.0824728297044243	0.041560363331983	-0.171120773619727	2.11323326219653e-05	-0.242767832420973	1.20385434498121e-09	-0.0801672681864518	0.0476205773004998	-0.144830803248444	0.000328640968076098	-0.185810974481762	3.76640446469001e-06	0.277176952651938	3.07065398626957e-12	0.182999448363326	5.29633616038296e-06	-0.0487029614259029	0.229321610718476	0.0873075208712313	0.030942921014539	0.218993142506573	4.53617901004821e-08
AMN	black	-0.0508353947172921	0.209548250765915	0.0508353947172921	0.209548250765915	-0.285767529638918	6.02429947901865e-13	-0.178381502859146	9.16865611043816e-06	0.0118059329984981	0.77087044298227	-0.146963526225244	0.000267312361737971	-0.260714789119769	5.95831614492537e-11	0.138409128170848	0.000601861358505271	0.221549153704157	3.12927079220643e-08	0.169862171527889	2.43397838875973e-05	0.65719789304397	8.14824120283898e-77	0.455010595607188	1.48476889908358e-32	-0.21936493747427	4.29889278960775e-08	0.0900307407291091	0.0260556832518451	0.175373040691825	1.30121953383414e-05
ASPA	black	-0.101107818143267	0.0124011925233666	0.101107818143267	0.0124011925233666	-0.358236011369859	6.12824279558491e-20	-0.290671464173162	2.31786769043362e-13	0.0979565242220676	0.0154268858687625	-0.131011739364216	0.00117133046678527	-0.2872956677725	4.4823874960661e-13	0.298729449897062	4.63240676314992e-14	0.0240346133240693	0.553203491220414	-0.0436734854150692	0.281103831491272	0.566233181475638	4.29829395033197e-53	0.219827416711552	4.02044570865582e-08	-0.240862025977301	1.63412488261945e-09	0.196812168474152	9.44051192331999e-07	0.274234866990038	5.29505478719926e-12
KIAA1549	black	0.055956942186791	0.167150784816012	-0.055956942186791	0.167150784816012	-0.118533825400524	0.003342801290491	0.0478103690688787	0.237979785310823	-0.12741378745623	0.00160009868815063	-0.190115468861403	2.21266489859105e-06	-0.315365332810031	1.41671377078484e-15	-0.106234910260146	0.00858830529767615	-0.197611117940909	8.51141272561226e-07	-0.258551781154083	8.66665446997561e-11	0.31378011141405	1.99424322162086e-15	0.182624922843635	5.54023911268955e-06	-0.147988604806101	0.000241807962842499	0.111548911222843	0.00577509372567481	0.285757273076106	6.03622873687399e-13
SLC17A3	black	-0.209142781152945	1.81949737358712e-07	0.209142781152945	1.81949737358712e-07	-0.385675427978336	4.1912370922408e-23	-0.372817890168403	1.39048577088158e-21	0.202215577567325	4.64620582353358e-07	-0.0958569656045612	0.0177861664672916	-0.335161566796633	1.66287358209467e-17	0.165224024967405	4.06152982777921e-05	0.0521073309969806	0.19835688412324	-0.000998249273010662	0.980354384132583	0.706742843863378	1.35478480135378e-93	0.308860905216871	5.687803046196e-15	-0.293840432047009	1.2379863771327e-13	0.160347158463223	6.85683301940065e-05	0.223759131655797	2.26177412571929e-08
MGAM	black	0.0072883960104201	0.857316601742404	-0.0072883960104201	0.857316601742404	-0.210444302243597	1.52014924734077e-07	-0.0916438139825913	0.0234869222764647	-0.112858964286426	0.00522362351326434	-0.277411775783931	2.93914408330458e-12	-0.466881284327626	2.10323067668403e-34	-0.0927024931506636	0.0219227911368548	-0.204165354482103	3.58027701387138e-07	-0.288972497933062	3.23383179380312e-13	0.524245067898375	1.95642768874367e-44	0.268943491955596	1.38786813774268e-11	-0.190804745817803	2.02970817076754e-06	0.214508414865938	8.6081080956564e-08	0.421341797543652	1.08597740951373e-27
CRYM	black	0.138852157314707	0.000577722587477073	-0.138852157314707	0.000577722587477073	-0.156470643026358	0.000102864968192463	0.052932593768777	0.191332759415356	-0.163359096363062	4.97085905203777e-05	-0.180667649687508	6.99952950166886e-06	-0.288864753729616	3.30260503101349e-13	-0.0392894574941854	0.332266484357045	0.0870739356221635	0.0313965001748548	0.0672769215960981	0.0966218586968271	0.553113032025886	2.96190335705388e-50	0.512736273517298	2.88172335217499e-42	-0.243536063334356	1.06355485076126e-09	-0.0961460336078272	0.0174436682898939	0.0625481885868189	0.122482135297723
ASB13	black	0.0473589038062327	0.242445631972832	-0.0473589038062327	0.242445631972832	-0.224591165524917	1.99979976834933e-08	-0.0722025884911814	0.0745200788080609	0.085018060194029	0.0356397927495711	-0.0803646301320803	0.0470743213646512	-0.110994730301814	0.00602374038486297	0.0430488805378741	0.288047964763606	0.106904155381472	0.00817700077077377	0.132824501906763	0.000998032272156701	0.378840096194837	2.74964935166925e-22	0.272105027087039	7.82365846979237e-12	-0.165982068209766	3.73896608800038e-05	-0.0818628091748843	0.0430967447529224	0.0096079006198809	0.812648092094246
SLC6A13	black	-0.117562913436672	0.00361295213821079	0.117562913436672	0.00361295213821079	-0.392337175164305	6.41842825460062e-24	-0.272693666333593	7.02588792424114e-12	0.0271963042334946	0.50222242298422	-0.195509683053835	1.11674070250872e-06	-0.358427078142838	5.83894397944216e-20	0.0466533972532091	0.249541576213312	0.0474397369153852	0.241641748160854	0.0236042472289471	0.560333702904814	0.749970676206474	2.1133464630127e-111	0.398329050448185	1.14394516175506e-24	-0.270581056707286	1.03231592603052e-11	0.208931751351704	1.87310489006118e-07	0.290667033457793	2.31988834762279e-13
TMEM106A	black	0.0200011429637804	0.621706320599975	-0.0200011429637804	0.621706320599975	-0.234930811828289	4.16047612126724e-09	-0.108545393618875	0.00724182493931201	0.137514995167719	0.000653456302384471	-0.0188536575419006	0.641845854755828	-0.157313688759978	9.42559575105146e-05	0.0939280063489693	0.0202257931122875	0.0350796744941392	0.386706967040264	0.00547932187312228	0.8924823567878	0.463743822337499	6.58569239289529e-34	0.371559490344877	1.94265577273837e-21	-0.136777696897978	0.000699056446673223	-0.0153250489565359	0.705387955487349	0.0762096671651641	0.0597460255833412
ATP11A	black	-0.288872944326145	3.29732702769034e-13	0.288872944326145	3.29732702769034e-13	-0.35444053287233	1.59069716880817e-19	-0.345625883511265	1.38760799925009e-18	0.0630941443575765	0.119246036986122	-0.107248372735451	0.00797237754276994	-0.280471299361596	1.65529766969354e-12	0.0514076431151318	0.204458026339296	-0.238160735685316	2.50881629209586e-09	-0.230055464007658	8.8041454529177e-09	0.338130058998066	8.29930861682667e-18	-0.0507772907703784	0.210070167583996	-0.0777903158256874	0.0546273198752473	0.400167012804372	6.69210067544908e-25	0.397911760874615	1.29141816071937e-24
DDC	black	0.155447333673417	0.000114309735381725	-0.155447333673417	0.000114309735381725	-0.330023311558743	5.43994094559507e-17	0.00345896078328094	0.932002859911428	-0.0717976719924308	0.0761658348161016	-0.256242337353705	1.28810766208856e-10	-0.427839647464625	1.37753336860485e-28	-0.148284156049123	0.000234888810527583	-0.0825955851509555	0.0412568520653366	-0.120984421487372	0.00274059086378477	0.810199889104094	2.08685334605449e-143	0.687147435096902	1.48134557436101e-86	-0.258864566041977	8.21130575860756e-11	-0.00550747343645153	0.891933327846285	0.229636918055272	9.38205444337292e-09
HPN	black	-0.0188260838002837	0.642333129223698	0.0188260838002837	0.642333129223698	-0.0903756888738025	0.0254868724538814	-0.0634620093088943	0.11710351338223	-0.0422011451378714	0.297655946744828	-0.228933101995726	1.04377689983844e-08	-0.20174556288844	4.94557458103546e-07	0.0861854229011483	0.0331741752472316	0.204227508106747	3.55050798092508e-07	0.224035277844407	2.17134286709115e-08	0.47351217631693	1.81198164843219e-35	0.326638330158875	1.17330038450481e-16	-0.241736615510941	1.42076583350691e-09	-0.0213507915836539	0.598376212410034	0.0264899952363667	0.513392410729063
HDAC6	black	0.0251336014499299	0.535199499716606	-0.0251336014499299	0.535199499716606	-0.0969260913461938	0.0165480575798246	-0.0458974607128892	0.25730402092445	-0.0304745933586061	0.452101739161883	-0.0484888246679559	0.231378070626783	-0.0254118602836735	0.530688170530825	0.137816038140212	0.000635643580039986	0.0996549669414273	0.0137240664503778	0.0855893384601136	0.0344143555778338	0.239594181499188	1.99963254287761e-09	0.191538015291864	1.85101650402512e-06	-0.0625211720267325	0.122644033483597	0.0413124149264327	0.307955429193213	0.062999969085366	0.119799430602539
CYP27A1	black	-0.128197874618079	0.00149593471540249	0.128197874618079	0.00149593471540249	-0.223418496999558	2.37835589275083e-08	-0.206132468945379	2.74539927979913e-07	0.13016471922259	0.00126146429222939	-0.0101547283568862	0.802199749050419	-0.128806532690861	0.00141941319321361	0.0476087449471321	0.239967017645615	0.13502443092254	0.000819596750202195	0.139199805001303	0.000559413765144405	0.425609034359273	2.81277050864447e-28	0.250615554605283	3.32809881418274e-10	-0.0949550138971266	0.0188928957562172	0.123199945060291	0.00228308156541336	0.140866890071984	0.000478872102696184
SLC26A9	black	0.143400944893694	0.000376860949360372	-0.143400944893694	0.000376860949360372	-0.143711312949267	0.000365865196288391	0.0666505409561084	0.0997735211319567	-0.0567493143940817	0.161211153934454	-0.224463974277694	2.03785239777409e-08	-0.381656729296216	1.27344214058689e-22	-0.0255169517828445	0.528989375723355	-0.0149395471854775	0.712465940028072	-0.0122703844962001	0.762122500110719	0.541631802091873	7.14452177291381e-48	0.488783614435987	5.19359501288541e-38	-0.309614790165034	4.84998339854897e-15	-0.0992354571522446	0.0141284886597361	0.12800957204061	0.00152036539192348
PDZK1	black	0.132099054334944	0.00106432685387131	-0.132099054334944	0.00106432685387131	-0.38594016019397	3.89325668504595e-23	-0.0420492471490048	0.299399826330537	-0.104487821218503	0.00975026899211449	-0.300492208209189	3.2350146958197e-14	-0.446809471702649	2.55350833658393e-31	-0.0539886015226545	0.182613207322656	-0.135541449094418	0.000782188090002386	-0.171930392933599	1.92858226585721e-05	0.688658498588526	4.44450315557604e-87	0.482121645254088	6.92572462229624e-37	-0.254837793257578	1.63603248033062e-10	0.070330270290111	0.0823793635667738	0.284291636529342	8.0015203236197e-13
CYP4A22	black	0.250223961698372	3.55234363149205e-10	-0.250223961698372	3.55234363149205e-10	-0.167369385603075	3.2104802382692e-05	0.150035012100071	0.000197555510198905	-0.200368490781843	5.93335260113832e-07	-0.325474500964647	1.52482294717888e-16	-0.490554769438679	2.5833729207775e-38	-0.0654484913905688	0.106050375635943	-0.060824969187355	0.133146512486108	-0.0634677864034246	0.117070108421619	0.639121966047929	1.8545320597042e-71	0.654997573656803	3.82748571089529e-76	-0.213472321310433	9.96173610274981e-08	0.0273429806111447	0.499918983008667	0.316114783612725	1.20438986565615e-15
LEAP2	black	-0.014207875233689	0.725967487573065	0.014207875233689	0.725967487573065	-0.0887021690521008	0.0283499054365122	-0.0664868542185681	0.100610456447731	0.0826564206925488	0.0411071323589376	0.0419769951672794	0.300231703774107	-0.0552660177444801	0.172462545972136	0.207992740200804	2.13067307493309e-07	0.126847514159897	0.00167942400653922	0.171335422733219	2.06270589377452e-05	0.327074178577085	1.06331352622661e-16	0.295136012648854	9.55827596997435e-14	-0.173787259811977	1.56126424791644e-05	-0.116277324068534	0.00400111796083389	-0.0974232202862567	0.0159985374882056
INHA	black	-0.085818571563021	0.0339328270781048	0.085818571563021	0.0339328270781048	0.038069937912442	0.347503818538481	-0.0231031563304352	0.568691230161231	-0.0276015681665419	0.495871724923026	0.165075878240989	4.12757208816171e-05	0.298244150048864	5.11149836581946e-14	0.193214152494128	1.49742686071697e-06	0.134907633987173	0.000828273701286738	0.158792292736397	8.07730720444874e-05	-0.400189156970169	6.6488760124001e-25	-0.252755304404218	2.32597478128158e-10	0.167743112415106	3.08070907301038e-05	0.0275664172423232	0.496420859863714	-0.101963869232403	0.0116756248568788
EZR	black	-0.0618576212386845	0.126672976756587	0.0618576212386845	0.126672976756587	-0.09351803212129	0.0207803099102429	-0.0274504853058522	0.498234262817817	-0.0723957731625374	0.0737451675377765	-0.142090534574321	0.00042677088875895	-0.253457166544453	2.06659459040143e-10	-0.0567777528418445	0.161000974104582	0.0265772304136854	0.512005872174165	0.0352486225029648	0.384422740178264	0.288288233409064	3.69566515240218e-13	0.152762763226887	0.000150289227744164	-0.195193137432467	1.1630795639701e-06	0.0666540735097089	0.0997555203255017	0.163277352089515	5.01482204324008e-05
MPC2	black	0.0524393122342241	0.195508979881529	-0.0524393122342241	0.195508979881529	-0.0617821919696147	0.127137399213699	0.0506056644294828	0.211617274846428	-0.114886709598814	0.00446318986765196	-0.0993964642407797	0.0139720480682997	-0.147031847296861	0.000265537168410342	-0.0612717615328329	0.130314962482165	0.109799657973276	0.00659295748007758	0.199875390016873	6.33117897424476e-07	0.300965070667419	2.93674316359648e-14	0.260858510411338	5.81109747008147e-11	-0.22862837401542	1.09297852217961e-08	-0.132976669755523	0.000984619561142556	-0.0300702837863503	0.458126452198991
SLC6A18	black	-0.000622121205615663	0.98775585605898	0.000622121205615663	0.98775585605898	-0.186635241234091	3.40485344095048e-06	-0.0631408343599719	0.118972418704714	-0.0465980848410413	0.250103962877244	-0.185569530257013	3.87907981408829e-06	-0.369981992021013	2.94816801672969e-21	-0.0124505154612833	0.758737808063626	-0.046875109437859	0.247296177922995	-0.000722135079793203	0.98578764792819	0.442358523840416	1.158030293129e-30	0.272273150920933	7.5871863357148e-12	-0.18353482195686	4.9654240005406e-06	0.149500488824149	0.000208317793379493	0.287685848289129	4.1552793366521e-13
LIPC	black	0.0472657934360626	0.243373936007721	-0.0472657934360626	0.243373936007721	-0.122428377783227	0.00243382739287535	-0.0103050235637014	0.799334114478505	0.0369309126079573	0.36212934467308	-0.0806754323521967	0.0462247517344752	-0.174338409056348	1.46573413578041e-05	-0.0707883672076618	0.0803970606145672	0.0616750965702001	0.127799061051172	-0.00794473105896185	0.844624172176024	0.261266113577957	5.41261690200738e-11	0.170812461081165	2.18786916886751e-05	-0.200221589841172	6.04928467853775e-07	-0.0556659524147438	0.169372743433773	0.0794168830204379	0.0497462450562783
SLC16A4	black	0.109817690757345	0.006584021641999	-0.109817690757345	0.006584021641999	-0.411018861314046	2.63498444952671e-26	-0.0498662936117304	0.218376187076913	0.0181749433441346	0.653884134133562	-0.136815929144861	0.000696621156263277	-0.20673948324498	2.528101171952e-07	-0.155284372539741	0.000116239330013003	-0.165358308262799	4.00253309734394e-05	-0.139354948447196	0.000551418392551851	0.503257893466687	1.5281706679102e-40	0.378046364535539	3.41110721249272e-22	-0.136728907422584	0.000702175666176582	-0.0263579966053872	0.515494133151086	0.090392571665157	0.0254593104145899
ILDR2	black	0.147937623148281	0.000243020614150853	-0.147937623148281	0.000243020614150853	-0.193544536284461	1.43583244069403e-06	0.0656226631471752	0.10512199908934	-0.082493802761721	0.0415083745327999	-0.180169910095435	7.42538087341113e-06	-0.330255449774089	5.15879577883581e-17	-0.0727213351627107	0.0724541377903228	-0.188527098383523	2.6963315969441e-06	-0.17608468474256	1.19843201528483e-05	0.441495579767106	1.54845070286331e-30	0.394608761094653	3.35172820906391e-24	-0.14340870691821	0.000376582238775265	-0.0138159887570064	0.733234370752045	0.174615293316597	1.41986637682343e-05
ENPP7	black	0.0744567220494292	0.0658803531222277	-0.0744567220494292	0.0658803531222277	-0.164598883657153	4.34718402975119e-05	-0.0129030354439041	0.750255329610531	0.069199983558978	0.0874397794329098	-0.0616626378850579	0.127876207030524	-0.122070129269934	0.00250686359723674	-0.106846956596333	0.00821145375856395	0.0935443392819949	0.0207443349201581	0.0956752891652009	0.0180044187814445	0.469514431719119	7.99591181068782e-35	0.455131411574341	1.42300394484214e-32	-0.161642922394714	5.97490728719321e-05	-0.111544239561965	0.00577715060637471	-0.0288215449379398	0.477014988915234
SCRN2	black	0.0485966067189947	0.230341359450809	-0.0485966067189947	0.230341359450809	-0.118951934804952	0.00323222361578486	-0.0187233394821875	0.644150145639814	-0.052138812664833	0.198085526567841	-0.0536547629750047	0.185337380677369	-0.0567082765305861	0.161514816484776	0.201274504359164	5.26418236536355e-07	0.282758589517846	1.07261211395055e-12	0.348422779345664	7.03075318912165e-19	0.295985246137109	8.06185148495628e-14	0.312783001097609	2.4701736408124e-15	-0.0662502999808567	0.101829816014235	0.00908236790409035	0.822721021246559	0.0410182438054768	0.311415783851369
PNMA6A	black	-0.0642082300467044	0.112850070885015	0.0642082300467044	0.112850070885015	-0.1636041059686	4.84126296057308e-05	-0.123764558660812	0.00217823000769488	-0.040657443069478	0.315694698673238	-0.109375672031181	0.00680621565940858	-0.154030900050178	0.000132139067821772	0.0782987589839767	0.0530604700543771	0.211616954365925	1.29158713910468e-07	0.26232405299528	4.49868292302762e-11	0.368394679922066	4.47537286227132e-21	0.24164039170078	1.44284374897065e-09	-0.153836231564911	0.000134784532626876	0.080217553418039	0.0474808962723596	0.0938091088818559	0.0203852681718736
DHTKD1	black	0.167482192787777	3.17077355837798e-05	-0.167482192787777	3.17077355837798e-05	-0.114080416938932	0.00475268978869103	0.108185662341362	0.00743818820548633	-0.0350860995814682	0.38661994713391	-0.13994154339805	0.000522137938962054	-0.218136590448885	5.1320384607638e-08	-0.0760955260859101	0.0601305308036874	-0.11367752830664	0.00490360778804673	-0.0590787794722415	0.144670397321887	0.40610925530787	1.15540751132743e-25	0.420423098798893	1.44888732829845e-27	-0.169103303041159	2.64915222997662e-05	-0.0945488808995936	0.0194105457621177	0.0694890526441911	0.086122362999286
MASP1	black	-0.255225115909393	1.53185984842635e-10	0.255225115909393	1.53185984842635e-10	-0.197521562007044	8.61101358435346e-07	-0.266893569433712	2.00458875676565e-11	-0.0017231987563358	0.966094094315992	-0.149473609752549	0.000208873232454845	-0.237419189583032	2.81959125641755e-09	-0.00443545229985811	0.912874625852512	-0.0468434421892229	0.247616022357655	-0.0526275082328618	0.193907878508755	0.398670052558022	1.03589399555777e-24	0.0863889391819712	0.0327595810163727	-0.129152679060496	0.00137751751759378	0.308688910835551	5.89800624901148e-15	0.306233041598078	9.87691850958684e-15
SLC16A9	black	0.0871720188949196	0.0312053523407319	-0.0871720188949196	0.0312053523407319	-0.344060957314305	2.0238632845622e-18	-0.0410171495653149	0.3114287030366	-0.105142315077715	0.00929953834548236	-0.311422998293292	3.30323921902037e-15	-0.487942243738371	7.22634091780721e-38	-0.069770879221346	0.0848533995747389	-0.161837874489409	5.85188038360334e-05	-0.153433361134306	0.000140418266138725	0.756400249282985	2.29679323521088e-114	0.576785021619904	1.80542878960151e-55	-0.283591128638718	9.15006663593739e-13	0.0668195756320245	0.098915064913178	0.313449905148961	2.14091001377766e-15
CLIC4	black	0.0164395598700758	0.685069502038744	-0.0164395598700758	0.685069502038744	-0.274652362950093	4.903013162e-12	-0.0671716646345463	0.0971458396723995	-0.0169269691915287	0.676253522343809	-0.0894712269023654	0.0270015880209219	-0.219732537933086	4.07610851735182e-08	-0.134090626073364	0.000891387757561467	-0.219100056127916	4.46667743315554e-08	-0.174995435804379	1.35911311166244e-05	0.389483350893793	1.44149396806744e-23	0.2448064368843	8.65703518935391e-10	-0.0519043567050898	0.200112942054439	0.108767587941951	0.00712286868815417	0.198077664551632	8.01018008216734e-07
CX3CL1	black	-0.217448962961623	5.66449045150622e-08	0.217448962961623	5.66449045150622e-08	-0.231467388515097	7.09827181445301e-09	-0.258026671795721	9.48706200752704e-11	0.0734725683700508	0.0695454496658323	-0.140489158153672	0.000496114054593597	-0.237612475480495	2.73516068700764e-09	0.0435124786327436	0.282882907667015	0.09665933455246	0.0168496902305733	0.120509600635285	0.00284891569830354	0.427892352365634	1.3544053952152e-28	0.111537245198008	0.00578023137939679	-0.18221477423879	5.81963626782724e-06	0.307314984647341	7.87469206721508e-15	0.287240892266766	4.53028229428573e-13
FMO1	black	0.0355357194867514	0.380560036308414	-0.0355357194867514	0.380560036308414	-0.338584013250483	7.45758357319747e-18	-0.0844629124162332	0.0368660071491921	-0.0792458026107448	0.0502418313814309	-0.217773846573889	5.4065862536569e-08	-0.411226911376418	2.47365082917365e-26	-0.125935713559226	0.00181476666633039	-0.0903572947773699	0.0255169310880082	-0.0821257789182109	0.0424286621887694	0.754238653333261	2.33235009666935e-113	0.553959881837112	1.95958027345446e-50	-0.228855498026899	1.05609912542098e-08	0.0408812934160156	0.313035432746119	0.215132756832494	7.88013096705544e-08
ACE2	black	-0.0165503423269664	0.6830619188338	0.0165503423269664	0.6830619188338	-0.349221756304127	5.78240446576829e-19	-0.125386979109816	0.00190096472150362	0.0131054767264657	0.746470232610484	-0.269206174469634	1.3236963614701e-11	-0.482300142871803	6.46612560308952e-37	-0.132799945932918	0.00100021248381728	-0.116044796557937	0.00407523170482673	-0.146579265612257	0.000277505128933293	0.762326921784738	3.51592952043885e-117	0.481692010837192	8.16903918538745e-37	-0.316786375357849	1.04089828374643e-15	0.0785953031186456	0.0521640410539925	0.288592570905409	3.48278505108515e-13
TMEM174	black	0.321832748398885	3.43701021962447e-16	-0.321832748398885	3.43701021962447e-16	-0.15554385905215	0.000113181049420229	0.231769548894804	6.77730344462151e-09	-0.263361018541774	3.74979742906989e-11	-0.371078048145589	2.20693498690934e-21	-0.561989608712164	3.67448260898109e-52	-0.138641068584533	0.000589109510231116	-0.128308655242521	0.00148173095723256	-0.106074195988493	0.00868978366755417	0.661860019361073	2.94224077917314e-78	0.694057070618222	5.66750504737897e-89	-0.219619904206284	4.14315571138222e-08	-0.028901805033195	0.475788317006253	0.323506293715258	2.36904689155591e-16
NRXN2	black	-0.21258903524816	1.12760548806815e-07	0.21258903524816	1.12760548806815e-07	-0.349404272356579	5.52944441045972e-19	-0.362532173666815	2.04957164106488e-20	0.0501383525004718	0.21587140733363	-0.0640578484474143	0.113697324665406	-0.18436132718267	4.49305195385584e-06	0.122798461327945	0.00236042298391752	0.132648475990419	0.00101375832994779	0.187091043065563	3.21943283642318e-06	0.539893739377161	1.60943240976847e-47	0.226297394682463	1.55131569764535e-08	-0.105970852286711	0.00875560042843906	0.281820889177515	1.28204453080811e-12	0.237136702062943	2.94755667285484e-09
MSRB1	black	0.0367055700977905	0.365067772712161	-0.0367055700977905	0.365067772712161	-0.12920792726731	0.00137093684034347	-0.0557368295037547	0.16882951058799	0.0476383304846165	0.239674690727795	0.00899188708462178	0.824458268682236	0.0324002880076115	0.42402742364046	0.0639811650103664	0.114131280726902	0.369163984672051	3.6567692967275e-21	0.396989419087086	1.68733137400138e-24	0.418015670202384	3.07133890511046e-27	0.412354122537068	1.75523529032765e-26	-0.150261191693133	0.000193160341212256	-0.169104136988173	2.64890615611544e-05	-0.158598614250153	8.2429408308404e-05
SLC2A2	black	-0.0397061686728375	0.327160098140285	0.0397061686728375	0.327160098140285	-0.281573265068423	1.34372314878561e-12	-0.144491773809369	0.000339523081562131	0.0196717804886047	0.627458981602282	-0.0960960827500386	0.0175024363304544	-0.300898990892615	2.9767426328712e-14	-0.0776646981061953	0.0550203063619383	-0.0928792989529268	0.0216705798805855	-0.07263465189117	0.0727960675060855	0.647284344463734	7.83862675107851e-74	0.466519013783552	2.40097696753453e-34	-0.265967083572277	2.36454412931079e-11	0.00188061392846653	0.962998893878188	0.113541522953929	0.00495552198424001
NLRP6	black	-0.188472378867347	2.71467783063445e-06	0.188472378867347	2.71467783063445e-06	-0.288299918989588	3.68726083364132e-13	-0.300456352180236	3.25880713539363e-14	0.0634497537316535	0.117174403665144	-0.081584374783554	0.0438137601606597	-0.243777358406183	1.02286791463398e-09	0.113376611229661	0.00501913475128189	0.0505559793934805	0.2120666849301	0.0402522291787783	0.320546033586401	0.524594421255363	1.6762578250845e-44	0.203002896104314	4.18339503860089e-07	-0.215140355080283	7.87164878721314e-08	0.216490271124774	6.49676098388836e-08	0.246945134520003	6.10582176954013e-10
TFEC	black	-0.158565776395451	8.27133927940099e-05	0.158565776395451	8.27133927940099e-05	-0.313351051674403	2.18684275980612e-15	-0.279217906352829	2.09603656356632e-12	0.25729965539405	1.07490650847445e-10	0.0139113185278415	0.731464413552121	-0.210284454723331	1.554177835047e-07	0.0460542810059079	0.255680103718471	-0.199575235972891	6.58576429611862e-07	-0.178923347920348	8.60303814325011e-06	0.558359050944865	2.24832389322408e-51	0.267452713292931	1.81386968305336e-11	-0.159311553565222	7.6485859585463e-05	0.116479968259056	0.00393752676652928	0.167750443707331	3.07821382115975e-05
IRS2	black	-0.030756170265153	0.447932421880951	0.030756170265153	0.447932421880951	0.252761375403735	2.32360071007887e-10	0.0741918274409822	0.0668508730782209	-0.0485919610876037	0.230385975819083	0.132528117270796	0.00102464247751451	0.396202645744142	2.11824345369707e-24	0.0590843051653009	0.14463276524294	0.02795903437948	0.490305728381599	0.0870212940320701	0.0314995023708667	-0.370529500737918	2.55147150302085e-21	-0.180627032251059	7.03338819956026e-06	0.15611097163341	0.000106758669272838	-0.0837044917108886	0.0385990027659749	-0.203674095800947	3.82417534999379e-07
LRP2	black	-0.0829262738744567	0.0404485324589079	0.0829262738744567	0.0404485324589079	-0.473572506321188	1.77157300760227e-35	-0.263293134872526	3.7948540368343e-11	0.132715103462854	0.00100777915045953	-0.200081465990983	6.16189593678147e-07	-0.402241401512306	3.63925781972707e-25	-0.0699110395267547	0.0842279487447476	-0.167076792929423	3.31567698251983e-05	-0.197682216889206	8.43312807609361e-07	0.797389263955416	1.05834322904005e-135	0.448834609498455	1.27400750465946e-31	-0.275534518059845	4.16568540274841e-12	0.132951534884554	0.000986823512364646	0.255584832054501	1.44092095328975e-10
PDZK1IP1	black	-0.0426693914957781	0.292322881525905	0.0426693914957781	0.292322881525905	-0.448662192193105	1.3519479233224e-31	-0.25157670228556	2.83455474787018e-10	0.12569747778216	0.00185174010086781	-0.0285570430023483	0.481069756511864	-0.00639875184782814	0.874579153257009	0.0422501530601961	0.29709475418704	0.230674927455189	8.01170053429719e-09	0.219449068078853	4.24688909353782e-08	0.588473155276718	3.31903001527378e-58	0.446686500991446	2.66322580504209e-31	-0.146283140584116	0.000285606696179331	0.00507754814590986	0.900323470228422	-0.0010818655351563	0.978709184820734
LYG1	black	-0.109922314184927	0.00653239133162699	0.109922314184927	0.00653239133162699	-0.320456985230398	4.65884684662383e-16	-0.241707709268093	1.42736343150439e-09	0.0955191409774971	0.018193869667338	-0.124290778816859	0.00208449171996481	-0.260300697577873	6.40312701378924e-11	0.106073898335866	0.00868997259921714	0.0918325488365257	0.0232011996112624	0.0792309112431437	0.05028516335634	0.533921168129505	2.52998548163751e-46	0.23825646634708	2.47120707733873e-09	-0.238218369490855	2.48610791202058e-09	0.0840896491034225	0.0377104740041512	0.16146705826061	6.08798083658506e-05
AMACR	black	0.0435153096386633	0.282851560314055	-0.0435153096386633	0.282851560314055	-0.103826176212391	0.0102255635559503	0.0298865205874592	0.460879531654494	-0.00155494887462581	0.969402896252304	-0.0462747898045617	0.253408715104959	-0.0578808771825671	0.153006558420121	-0.158062213014939	8.71854411937484e-05	-0.00829162765576134	0.837931768940038	0.0588198686176874	0.146442083108145	0.328755620707431	7.26270797473864e-17	0.282166037935152	1.20067496897589e-12	-0.150794897163274	0.000183149925258274	-0.163863312028908	4.70763945864299e-05	-0.115449695141623	0.00427060316010889
HNMT	black	0.0223713225380155	0.581002948063472	-0.0223713225380155	0.581002948063472	-0.193820794727598	1.38620146149092e-06	-0.0421387527020044	0.298371428017884	-0.0140089296011468	0.729653576238308	-0.148052439652381	0.000240297569073789	-0.181127697276475	6.62673079013059e-06	-0.12274651571056	0.00237060269397702	-0.0743250202111074	0.0663614240786361	-0.0302699688040036	0.45514529912333	0.266073482898942	2.32019669209168e-11	0.143588626198542	0.000370175498189695	-0.100598067427809	0.0128519198786046	0.0844463060465539	0.0369032328089091	0.156129159734829	0.000106558484872666
CLEC18B	black	-0.208502795339647	1.98680500714843e-07	0.208502795339647	1.98680500714843e-07	-0.284634337032202	7.49229986444794e-13	-0.317729749747178	8.47497115658486e-16	0.0305955238511177	0.450308442818125	-0.0917233278059785	0.0233661783292872	-0.259059695904653	7.93914865312389e-11	0.226853691362926	1.42742350937531e-08	0.0710861465373151	0.0791293493251815	0.0813945198966493	0.0443084088502582	0.509931346112265	9.45459633529739e-42	0.207250209870749	2.35819872872356e-07	-0.162275269122311	5.58450899639397e-05	0.293969604963958	1.20653865980275e-13	0.28367759880838	9.00000089272353e-13
ACMSD	black	-0.0117014657626571	0.772842138764741	0.0117014657626571	0.772842138764741	-0.398131250539217	1.21164883129548e-24	-0.17273790999344	1.75974835403799e-05	0.0549375149892638	0.175031784751796	-0.169329764929897	2.58312045775246e-05	-0.283704930399711	8.9530710915047e-13	-0.0684521933863157	0.0909231361385561	-0.0425078036586878	0.294155995686056	-0.0481116419942157	0.235032050558557	0.731471316806324	2.34294648322386e-103	0.500714147393687	4.34358138695341e-40	-0.247538433658352	5.53896857162861e-10	0.0595724660323957	0.141337645027726	0.182449656019261	5.65802831332552e-06
TRIM15	black	-0.203672621838184	3.82493065898357e-07	0.203672621838184	3.82493065898357e-07	-0.318811762102059	6.68895990989793e-16	-0.346111026681227	1.23385346818949e-18	0.137187430475824	0.000673363666502998	-0.0312955968878826	0.440006297171093	-0.200067963943036	6.17285277279978e-07	0.169673604719136	2.4858412471155e-05	0.153455882417044	0.000140097578284636	0.167997279416162	2.99531116319324e-05	0.555767522820882	8.08134210662201e-51	0.23495382771422	4.14561515079868e-09	-0.206557251016577	2.59153237198135e-07	0.199733809795946	6.45006300028631e-07	0.182955139062715	5.32464768072203e-06
C11orf54	black	0.172847016002536	1.7380442947058e-05	-0.172847016002536	1.7380442947058e-05	-0.20243766572165	4.51089120514939e-07	0.114329973021136	0.00466132478102097	-0.181339379456076	6.461631874431e-06	-0.296864657647519	6.75465375999428e-14	-0.462648573298581	9.78232558159454e-34	-0.194926820146633	1.20348982591931e-06	-0.186774926986188	3.34697013853878e-06	-0.144046866055271	0.000354314249586482	0.587467407671019	5.76487324198956e-58	0.513146827200137	2.41948983052139e-42	-0.342464443383679	2.96792082098457e-18	-0.0566507801988905	0.161940989036804	0.198035218148992	8.05458286166742e-07
STON2	black	0.0317160369459349	0.433884575325086	-0.0317160369459349	0.433884575325086	-0.225888517490192	1.64895534857679e-08	-0.0667333210212633	0.0993523781553788	-0.058341659196256	0.149757863796835	-0.0668366619976887	0.0988286187218455	-0.162945163364106	5.19728791060612e-05	0.043815581158235	0.279540023351049	-0.0373382738859724	0.356855059825271	0.0103519677253441	0.798439594158447	0.321256972718517	3.90434453480524e-16	0.192733860181206	1.59150766724777e-06	-0.0874496759536645	0.0306696379807383	0.0818892699027886	0.0430291216182386	0.16573329184845	3.84205187232569e-05
MIOX	black	0.200353820953815	5.94483309565833e-07	-0.200353820953815	5.94483309565833e-07	-0.265333646282799	2.64621046793353e-11	0.0814938986920343	0.0440489037167804	-0.102917902769592	0.0109114990171052	-0.306124767188633	1.01028778565929e-14	-0.497041661728503	1.93257597140812e-39	-0.00153044254226763	0.969884882943186	-0.0188915097447521	0.641177193069569	0.0539364859231438	0.183036516866745	0.753126501868485	7.61477456688518e-113	0.706299200317178	1.98458439390247e-93	-0.260179067180504	6.53982573293354e-11	-0.0258565244790951	0.52351914762913	0.231893016805673	6.65024261495792e-09
ADCY9	black	0.0325006744069753	0.422592352380437	-0.0325006744069753	0.422592352380437	-0.177060225054595	1.0700248035932e-05	0.00963403602704018	0.812147944088124	-0.060735745761672	0.133717615491561	-0.142677322109808	0.000403705437551137	-0.291344982659498	2.02994435841803e-13	-0.0869947803844784	0.0315514902140682	-0.189598388342032	2.36017844611689e-06	-0.120725781334267	0.00279912200981525	0.304108048915993	1.53700507271422e-14	0.192815278067649	1.57516999712394e-06	-0.128483818573548	0.00145952512647179	0.0477904750864447	0.238175345839038	0.183901678924354	4.75017726689871e-06
ACY3	black	0.0142178114821744	0.725783552631176	-0.0142178114821744	0.725783552631176	-0.369463679377122	3.37952987078402e-21	-0.196461215849412	9.87874395279573e-07	0.0830675148293751	0.0401073944107019	-0.105050588967963	0.00936156891064103	-0.157699749924114	9.05444053795776e-05	0.00903915006819293	0.823550703612493	0.129897168024354	0.00129123620993331	0.109068872734305	0.00696436538621755	0.675875247932491	9.38000744393448e-83	0.494709725679664	4.93987608337009e-39	-0.168619636516337	2.79558086735974e-05	0.0573068182935467	0.157128375084573	0.112436253255205	0.0053961455242737
CUBN	black	-0.0436185605384821	0.281709881348141	0.0436185605384821	0.281709881348141	-0.432282143101371	3.27122681643222e-29	-0.229274779627978	9.91162149263768e-09	0.0506829282386251	0.210919774753692	-0.153550207364089	0.000138761916421285	-0.341295444834751	3.92275859198898e-18	-0.0943792834583466	0.0196303442713315	-0.127817541866152	0.00154565679648055	-0.156482083977622	0.000102743333663395	0.767266512213173	1.3677719354696e-119	0.474160508697852	1.42165101086883e-35	-0.17869716342054	8.83497886722839e-06	0.19983225771231	6.36717194299621e-07	0.312785419612186	2.46889407100184e-15
MAOB	black	-0.110510184055153	0.00624898242429703	0.110510184055153	0.00624898242429703	-0.502408154041508	2.16844052915828e-40	-0.324263669267291	2.00034691927709e-16	0.128108419945389	0.00150749536467151	-0.094614205090729	0.019326459503301	-0.118765941227704	0.0032809963150733	-0.0502955422945974	0.214433640628029	-0.0276558890664787	0.495023749115587	-0.0205595036693427	0.61200658530094	0.523813983036061	2.36691504496134e-44	0.210600096665599	1.48767579244082e-07	-0.0793877540777159	0.0498303358529231	0.259372926332114	7.52056695757977e-11	0.224994666312224	1.88358146343496e-08
GLYATL1	black	0.110309261194301	0.00634457941420116	-0.110309261194301	0.00634457941420116	-0.351822007940439	3.04885095174062e-19	-0.0470787337825575	0.245246432068934	-0.0791889246910158	0.050407507124531	-0.265110741940521	2.75291787909639e-11	-0.452162906109844	4.02223646881628e-32	-0.0709140075347565	0.079860189695849	-0.093866654699154	0.0203079468782748	-0.0935736169561135	0.0207043614480565	0.778015554452344	4.7708327537769e-125	0.598124010200188	1.50250999497248e-60	-0.263802653273166	3.46916183336671e-11	0.0502090589091823	0.215223822938303	0.25958502437622	7.24943952143524e-11
CNDP2	black	-0.141765455312474	0.000440071689518646	0.141765455312474	0.000440071689518646	-0.314511568252267	1.70360636749885e-15	-0.230214357094385	8.59392165554578e-09	0.0988043228326434	0.0145550119419121	-0.0523744311977142	0.19606319849252	-0.162409421550613	5.50484525840795e-05	-0.0596402532973047	0.140884663666158	-0.00286216680786	0.943713329374328	0.0593554669197298	0.142795228551663	0.423714294357584	5.13654458222627e-28	0.148944730342674	0.000220088476931381	-0.205000806092981	3.19949118376362e-07	0.118844927747056	0.00326020272565965	0.122006335894128	0.00252007702960994
GSTA2	black	-0.0213434204213624	0.598502548599239	0.0213434204213624	0.598502548599239	-0.296504754109528	7.26237655672325e-14	-0.183313847152971	5.09954050399918e-06	0.0836703859408453	0.038678530582745	-0.110491943531853	0.00625760737789746	-0.141304697331895	0.000459586142303757	-0.0764625402316289	0.0589014192229421	0.011983950722384	0.767513974972237	-0.0302269850016629	0.455786094374891	0.604763327373288	3.29092752598557e-62	0.440639047985838	2.06433300392055e-30	-0.126072599432334	0.00179382978825299	0.140933303297296	0.000475898854339802	0.161393331456833	6.13598289457136e-05
GATM	black	0.219560715431364	4.17881516163719e-08	-0.219560715431364	4.17881516163719e-08	-0.303263216094968	1.83060624037287e-14	0.0692337160054885	0.087285214688074	-0.11752816762137	0.00362297712949384	-0.314966163427246	1.54439443621511e-15	-0.462402706973792	1.06888801758499e-33	-0.102743011444876	0.0110481661260589	-0.171446367491677	2.03704193925868e-05	-0.159299861730537	7.65799837767237e-05	0.644325729284882	5.79594171538594e-73	0.572158330952852	2.03846831565363e-54	-0.229780079330824	9.18036253316319e-09	0.00292496893698339	0.942480391626472	0.253470907405479	2.06180898118777e-10
RPSA	black	-0.0621027615025169	0.125172728285536	0.0621027615025169	0.125172728285536	0.211340718221248	1.34223753223748e-07	0.0264419756371858	0.514156478056442	0.0607470210452774	0.133645340258182	0.223045390470261	2.51272662475883e-08	0.297341492970044	6.13525880190862e-14	0.0582906544605334	0.150114862395546	0.26615125375984	2.28829653065415e-11	0.381413442418644	1.36139135232103e-22	-0.289117880278357	3.14325369152662e-13	-0.166845739844216	3.40104765658943e-05	0.143814429135939	0.000362278711403728	-0.107705899447969	0.00770748105271736	-0.260305006234537	6.39833605612172e-11
SLC5A1	black	-0.169132472868549	2.6405579234573e-05	0.169132472868549	2.6405579234573e-05	-0.241799766048738	1.4064552535092e-09	-0.226490017609181	1.50728161804348e-08	0.0152390942553302	0.706963946159051	-0.200489449802035	5.83950017694064e-07	-0.469628939915447	7.66512976814711e-35	0.0195444800417864	0.62968850970246	-0.0481234374702311	0.234917167378873	-0.0578879319412416	0.152956419687994	0.616900564843572	2.40166618697588e-65	0.243308607981828	1.10334684597544e-09	-0.30100445329687	2.91315532608059e-14	0.193958836246277	1.36202253333298e-06	0.339594852114223	5.87359307115407e-18
AKR7A2	black	0.115539561387638	0.00424056710187857	-0.115539561387638	0.00424056710187857	-0.111366520053535	0.00585588953892179	0.0605969190210142	0.13460997707678	-0.150995770400652	0.000179509893443782	-0.154624568214103	0.000124369560429714	-0.212789638770507	1.09636164882311e-07	-0.134127732217787	0.000888427497902439	0.110437855202122	0.00628324569659209	0.114341323914247	0.00465720707619712	0.327498164384646	9.66074692605373e-17	0.301324001646541	2.72851423059399e-14	-0.181671159372572	6.21073764573904e-06	-0.0822222660108723	0.0421857350430036	0.0663725080845957	0.101198416004098
DAPK2	black	-0.0732014989331305	0.0705837713076047	0.0732014989331305	0.0705837713076047	0.212065405199451	1.21326389872653e-07	0.0140060903080967	0.729706228367998	0.0189778888756016	0.639652387724425	0.0744127010685912	0.0660408297652705	0.262367867373829	4.46427702388066e-11	0.178385623829007	9.16422356041565e-06	-0.0115016651098417	0.776617207032523	0.0783474282700362	0.0529124720820288	-0.361728529822382	2.5187960933564e-20	-0.260845897336395	5.82387409332257e-11	0.275565752322804	4.14167312020798e-12	0.16449402351667	4.39692302154304e-05	0.00943692045416667	0.815921977079895
HNF1B	black	0.0892306062698421	0.0274173829249254	-0.0892306062698421	0.0274173829249254	-0.233341874873853	5.32154682204762e-09	0.032415514116107	0.423809576459362	-0.0929342667139826	0.021592684177893	-0.216090526871723	6.87766257178407e-08	-0.210063291695915	1.60247326574046e-07	-0.0137796404120672	0.733909612099398	0.0193153446282811	0.633710048907561	0.0649719730485582	0.108623497422121	0.300919892446298	2.96403303531155e-14	0.204874091891125	3.25462534266051e-07	-0.166643504360991	3.47747592215889e-05	-0.0504283051886674	0.213224675137559	0.0595075929553583	0.141772197380684
TMED6	black	0.0185806712454841	0.646676729900325	-0.0185806712454841	0.646676729900325	-0.0795815369713198	0.0492731433778631	0.0413633496863425	0.307358867763696	-0.0753142278365895	0.062817774713193	-0.0808285539284982	0.0458109562053345	-0.221682343296213	3.06893205048875e-08	0.056263325700196	0.164834971123041	0.00377309095970765	0.925844635393778	0.0901259902179559	0.0258975355453731	0.342976354019613	2.62568830468911e-18	0.334574674384342	1.90609353439044e-17	-0.194416952916522	1.2846460410387e-06	-0.145209676708213	0.000316865596422916	-0.0574842231106274	0.155845719004288
SLC6A19	black	0.301730637013366	2.510081475234e-14	-0.301730637013366	2.510081475234e-14	-0.193589041955781	1.42772323138491e-06	0.203605294814264	3.85958484054162e-07	-0.23925203339078	2.11116918018248e-09	-0.369679550179997	3.19278705091411e-21	-0.546689845396323	6.54272971455484e-49	-0.121676221214967	0.00258947409566542	-0.227631847333528	1.27008451657789e-08	-0.182778659100575	5.43885080172604e-06	0.595191825742869	7.89671719862701e-60	0.609655221478008	1.85935410061393e-63	-0.138381876703112	0.00060337632468533	0.0439548929750385	0.278012590749825	0.374934671573194	7.89643418785192e-22
HSD17B13	black	-0.0489644237803872	0.226828295345919	0.0489644237803872	0.226828295345919	-0.0726173416271214	0.0728645069085184	-0.0637483596436213	0.115456711583414	0.0103757541453669	0.797986444917698	-0.0648911074530467	0.109065008497871	-0.171383016905003	2.05165893078488e-05	0.00785606774770066	0.846336500499416	-0.027287324605648	0.500792358881912	-0.037817757289965	0.350709173296216	0.25748315601487	1.04158928686176e-10	0.191058560025322	1.96606243839493e-06	-0.120192250698148	0.00292347438478434	0.0656979375247508	0.104722765528179	0.113329862868356	0.00503730087714513
CASC1	black	0.125616117592127	0.00186452424552186	-0.125616117592127	0.00186452424552186	-0.201491658971177	5.11492759364894e-07	0.0381206492121081	0.346861501949663	-0.0405175786570825	0.317363730437121	-0.194774049320599	1.22727547123695e-06	-0.213263023019382	1.02590998095508e-07	-0.0206395917121297	0.610620804826802	-0.148469852718066	0.000230636733526842	-0.140625245714103	0.000489836728512861	0.266877267286329	2.01043337479207e-11	0.168507691060271	2.83054941657434e-05	-0.194503683382463	1.2704799819323e-06	-0.0605453119682412	0.134942869383512	0.0932116028744004	0.0212033639785394
AOC1	black	0.112404788956265	0.00540919006384971	-0.112404788956265	0.00540919006384971	-0.362266590277457	2.19421160170146e-20	-0.0515960968105238	0.202801506337724	0.0253850201494709	0.531122481321931	-0.189211465575222	2.47667341868287e-06	-0.152351248110332	0.00015666539280483	-0.086708552034906	0.0321174152548983	-0.0255212537203356	0.528919894140623	0.0178053822022708	0.660477229645238	0.403423478329625	2.56699307988378e-25	0.290774991761877	2.27114115783194e-13	-0.0108357979498023	0.789235791605102	0.0923061386906441	0.0224974597179007	0.161275394617788	6.21351318015419e-05
FAAH	black	0.0501569429292215	0.215701006225835	-0.0501569429292215	0.215701006225835	-0.0839200128877018	0.038099649707227	0.00648970309684165	0.872811467167995	-0.11704242141653	0.00376579359281345	-0.208909968158646	1.87872436433603e-07	-0.284866315961772	7.1657559716429e-13	0.162818128258139	5.26871111867742e-05	0.136177649564019	0.000738326599318074	0.172557787016537	1.79614426118861e-05	0.425546780084224	2.86915389954187e-28	0.32029951446505	4.82342041185518e-16	-0.241585455429667	1.45559771665926e-09	-0.00373031659156892	0.926682934023034	0.140707842224309	0.000486062904105548
ESPN	black	0.136978418011438	0.000686358545110923	-0.136978418011438	0.000686358545110923	-0.172986916453782	1.71058654580552e-05	0.0428881779521015	0.289853106528262	-0.186104553276009	3.63361296163231e-06	-0.295203449520769	9.43010783248592e-14	-0.293485123595925	1.32869109494494e-13	0.0587099137459097	0.147199477005575	0.0957580801575786	0.01790467141614	0.104639026940176	0.0096444470426618	0.483349855387263	4.31435252995981e-37	0.456496418236876	8.79445475380217e-33	-0.161242128234182	6.23554882605444e-05	0.0533445379406135	0.187895633837614	0.224129808172967	2.14119859553083e-08
OIT3	black	-0.0990786981616733	0.0142822809677396	0.0990786981616733	0.0142822809677396	-0.204782405068827	3.29508820000037e-07	-0.194955936834914	1.19900698185371e-06	0.0318785681701994	0.43153130177314	0.00787593553271212	0.845952736605214	-0.0550369037969258	0.174251470804072	-0.0354431618523164	0.381802733493544	-0.0234451304697052	0.562981116358528	-0.00339473900352348	0.933262379260248	0.407511102538634	7.59490806343664e-26	0.270906223666145	9.73163824300861e-12	-0.077695237366844	0.0549245506916549	0.160886485622473	6.47578423574594e-05	0.122432667224547	0.00243296479591996
ENPEP	black	-0.27799635282622	2.63522567983266e-12	0.27799635282622	2.63522567983266e-12	-0.457007636536853	7.33993948519208e-33	-0.45230596397399	3.8266795535969e-32	0.22683401124191	1.43163802350454e-08	-0.0493011228495864	0.223646011253489	-0.105755126313516	0.00889442404970741	0.0250449502230869	0.536640816182323	-0.0400464589922665	0.323028082348772	-0.0931947615541034	0.0212268304081823	0.600253051980141	4.45547732888731e-61	0.234725443450987	4.2953889586141e-09	-0.14299398480515	0.00039174597387993	0.287197782255319	4.568329143605e-13	0.197139258037106	9.0489319287593e-07
AK4	black	0.00463352456222408	0.909000413285286	-0.00463352456222408	0.909000413285286	-0.458814802161993	3.86427602908902e-33	-0.206936839702576	2.46109343238314e-07	0.0935029504237329	0.0208009585574938	0.0176444610281516	0.663356392757058	-0.0350676656893839	0.386869643494005	-0.106010246262329	0.00873045926318782	-0.0546848272655952	0.177027377462627	-0.0436249226486834	0.281639635561868	0.516682403822987	5.31555053234467e-43	0.394446535069431	3.51149536693114e-24	-0.0360040793389715	0.374309826024238	0.0825610356478217	0.0413420852980497	0.0813016322979119	0.0445521261979493
ALPL	black	-0.0280658007839378	0.48864982523247	0.0280658007839378	0.48864982523247	-0.185315924482957	4.00089823272778e-06	-0.118440864351899	0.00336784903921426	-0.119607692820037	0.00306547746526595	-0.188070754815768	2.85303796574839e-06	-0.281787993415267	1.29007577619584e-12	0.0505974759584158	0.211691293739265	0.0291316202372713	0.472285451154408	0.0489387118524982	0.227072626829216	0.499764925110471	6.39978736924676e-40	0.328397173822924	7.87914896414423e-17	-0.167554278400575	3.14564457757744e-05	0.188603289498223	2.6709840089417e-06	0.279282035854386	2.07093236650816e-12
TRPM3	black	0.246569975288093	6.49298639854382e-10	-0.246569975288093	6.49298639854382e-10	-0.216662941228479	6.33860976789726e-08	0.160373328657811	6.83786472572238e-05	-0.20526558167723	3.08717436436915e-07	-0.374178674981663	9.66945932849313e-22	-0.620644582571123	2.42665471614794e-66	-0.0146422252976321	0.717941865776055	-0.302841512872537	1.99709278561023e-14	-0.236569635224537	3.22168427071181e-09	0.573924536635725	8.11725563058664e-55	0.498421594670099	1.10526317320894e-39	-0.225784959066883	1.67461467092866e-08	0.0231585287199958	0.567764778879026	0.359994873688694	3.92163823032774e-20
INAVA	black	0.111309903932359	0.00588117532361606	-0.111309903932359	0.00588117532361606	-0.308069898194	6.71958959301642e-15	-0.0408610753513884	0.313275010291834	0.0970547361282511	0.0164042921040245	0.00607925500623542	0.880793638170212	-0.0632329788462705	0.11843386330708	-0.0834366034902392	0.0392274119077932	-0.0661861689626221	0.102162404512916	-0.0377827909590976	0.3511550861541	0.355664194965978	1.17123186800997e-19	0.292333629576096	1.6697429044775e-13	-0.0668763981138843	0.0986278117743864	-0.0855168259905364	0.0345678831433193	0.00676179364936485	0.867527057104618
DNPH1	black	-0.00689487216275833	0.864944604735979	0.00689487216275833	0.864944604735979	-0.133523233948947	0.000937804191377629	-0.0743314440967751	0.0663378925925863	0.00353265605500222	0.930557755609186	-0.0534931979370473	0.186666492274916	-0.107327322749737	0.00792609479773771	0.0727870303579645	0.072195872030269	0.274019466714704	5.50914427979819e-12	0.342632582385111	2.85092920074341e-18	0.390851283697465	9.79065476634913e-24	0.330736882555084	4.62051683445216e-17	-0.231620871935187	6.93343453114958e-09	-0.125391469693735	0.00190024434817329	-0.096265021767945	0.0173043714381299
PEX11A	black	-0.00836136927806095	0.836587693167193	0.00836136927806095	0.836587693167193	-0.0876748951179382	0.0302409032867503	-0.0383266880938925	0.344259544071151	-0.0808214670794075	0.0458300387609714	-0.127840769461707	0.00154257718146105	-0.219182806992502	4.41359152956039e-08	-0.0194593450948939	0.631181437251582	-0.160833126945396	6.5125730208346e-05	-0.0419047245609178	0.30106533183813	0.271062138971855	9.45988685922678e-12	0.137379749199383	0.000661608607575149	-0.131286145256193	0.0011434282799481	0.0574524253100659	0.156075035695987	0.133727739647101	0.000920822743028482
APOM	black	0.137691851245895	0.000642936414469933	-0.137691851245895	0.000642936414469933	-0.206331805787817	2.67212910499932e-07	0.00761939973032701	0.850910724933222	-0.128852270989697	0.00141381087636289	-0.211355528936802	1.33947390039101e-07	-0.335131242329202	1.6746558893693e-17	0.0211212805801917	0.602315508169396	0.102724662218699	0.0110625925119765	0.111689333466355	0.00571357401655181	0.656649618858296	1.19950837755726e-76	0.613101336367985	2.38274603208417e-64	-0.25161806080858	2.81500148173187e-10	0.0152014897385983	0.707653824509702	0.185764548455147	3.78782426525059e-06
VIL1	black	0.111960570207917	0.00559641055082312	-0.111960570207917	0.00559641055082312	-0.238737264237757	2.29045063490614e-09	0.0345693649036631	0.393656508569411	-0.0429324205925785	0.289355381120199	-0.195502925778529	1.11771111770753e-06	-0.391647430218484	7.81034993609481e-24	-0.126135699143803	0.00178425337639393	-0.167990305559866	2.99762407267209e-05	-0.104706875803877	0.00959729561285143	0.601437992492477	2.2560651310514e-61	0.507031147609796	3.19255396339967e-41	-0.137305246015847	0.000666139680102461	0.0562790042673498	0.164717115371633	0.232686776753358	5.8868756662783e-09
PRAP1	black	0.12001338455575	0.0029662760568851	-0.12001338455575	0.0029662760568851	-0.173125385370989	1.6838161296014e-05	-0.0167341120504558	0.67973660312453	0.0804787433371138	0.0467608860908249	0.00148832682728028	0.970713233737204	0.0248727378355824	0.539446248545762	-0.00194765824996837	0.961680790597414	0.226238711916327	1.56497665003585e-08	0.228888196646049	1.05089002891514e-08	0.520494058771342	1.01686962751211e-43	0.573404947261134	1.06488769212662e-54	-0.116123388639879	0.00405004405457491	-0.186210662300281	3.58672871994868e-06	-0.165285427692051	4.03445141144033e-05
ARHGEF16	black	0.00848977451390017	0.834114286413135	-0.00848977451390017	0.834114286413135	-0.0709022136619044	0.0799104618996139	-0.0366183358333897	0.366209269952766	-0.0910383785404362	0.0244241358828447	-0.193095350975063	1.5201886738998e-06	-0.259578660974072	7.25743339880062e-11	0.14513887662254	0.000319035682456541	0.0472253053745245	0.243778375503512	0.0974523596591554	0.0159668295947023	0.33087775957018	4.47373594462727e-17	0.145376161174899	0.000311816894344602	-0.269939087103631	1.15959365939627e-11	0.00375070939691692	0.92628326251069	0.139938534492359	0.000522284371644256
PTH2R	black	-0.0212121053771247	0.600755209987748	0.0212121053771247	0.600755209987748	-0.315489659371659	1.37910759327718e-15	-0.114308313064709	0.00466919137655339	0.0483485412801076	0.232732344598264	-0.118344894991613	0.00339388608833379	-0.315655296209784	1.33052612993202e-15	0.209013360266566	1.85219575185918e-07	-0.136025806816884	0.000748582983109964	-0.0283290009748894	0.484580573333571	0.47833250889941	2.946973848358e-36	0.256974670504625	1.13648008500171e-10	-0.248495919465727	4.73050190400096e-10	-0.0383510628691967	0.343952551811446	0.0739434649558042	0.0677714590873097
ACSM2A	black	-0.0170472236157995	0.674085164004948	0.0170472236157995	0.674085164004948	-0.366957264135413	6.5180804506322e-21	-0.182509092292612	5.61781835329255e-06	0.0435962042007015	0.281956817777616	-0.198929802999177	7.16696198472043e-07	-0.337300677258198	1.00854997042375e-17	0.116548088365673	0.00391635670111899	0.044917032845683	0.267618404507384	0.0440559998816301	0.276907597514132	0.7860763500534	2.40386797201635e-129	0.560853286508972	6.49317747432788e-52	-0.267955261269533	1.65765995067641e-11	0.054697423524761	0.176927500197022	0.172331334840523	1.84291714540138e-05
TMEM37	black	0.00874239767740583	0.829252929446328	-0.00874239767740583	0.829252929446328	-0.411122307003117	2.55350695520474e-26	-0.147126247993618	0.000263102479965318	-0.0339049563269839	0.40281681634047	-0.202669679716287	4.37358186522579e-07	-0.186838624011026	3.32088883595988e-06	-0.0613797227268538	0.129637800303632	0.0479019137067219	0.237081346968111	0.0671968323334814	0.0970203463390843	0.461039236824105	1.74507804137639e-33	0.236214836849904	3.40562484529433e-09	-0.143891419715235	0.000359622313704273	0.122007012063313	0.00251993664304072	0.17159004030496	2.00425773796623e-05
AGMO	black	-0.140987203844685	0.000473498422427159	0.140987203844685	0.000473498422427159	-0.239970714800625	1.88350432450277e-09	-0.25198873280076	2.64552343809801e-10	0.0820945624565635	0.0425075086589935	-2.29660782421299e-05	0.999547980424637	-0.160512065251964	6.73813218000623e-05	-0.0475253196582333	0.240792670841767	-0.133430676378575	0.000945584588369186	-0.0824110045697224	0.0417139379164195	0.428660294144947	1.05793102194436e-28	0.168214740551966	2.92403236646176e-05	-0.196467463547675	9.87077443632952e-07	0.108521224609804	0.00725487096517204	0.111960578050395	0.00559640719468075
C1orf115	black	0.205728445713137	2.89988865556144e-07	-0.205728445713137	2.89988865556144e-07	-0.233998194595083	4.80814811143282e-09	0.0939412803453514	0.0202080564969844	-0.150999731619718	0.000179438799008063	-0.245851371084585	7.30239908569273e-10	-0.281115637423905	1.46544432819067e-12	-0.103303429503183	0.0106155139914682	-0.108774049971154	0.00711943544847374	-0.0566949384380438	0.161613605351733	0.413440762933569	1.25938289682751e-26	0.361389888422925	2.74690306880551e-20	-0.123891495118461	0.00215527194494609	0.0622345543884127	0.124371891679349	0.226709978200604	1.45847860946046e-08
AIG1	black	0.00962594664660308	0.812302740767751	-0.00962594664660308	0.812302740767751	-0.173047341153049	1.69885516409002e-05	-0.0264914518715981	0.513369242591335	-0.0547124647275582	0.176808291547198	-0.128657190157298	0.00143784807966208	-0.136692546889152	0.000704508660903182	-0.128564934171474	0.00144934592797244	-0.0123388410799018	0.760835650363162	0.0329062144985859	0.416823929728587	0.295558787465373	8.78209806848792e-14	0.208410552040218	2.01211027114609e-07	-0.151481645325358	0.000170983943883242	0.00358930726104401	0.929447026554378	0.0324648811939887	0.42310370748936
SLCO4C1	black	0.0778661287008642	0.0543912765119003	-0.0778661287008642	0.0543912765119003	-0.390070421272584	1.22126250476537e-23	-0.0707285384830926	0.0806537393739979	-0.0379265483411385	0.349324092442638	-0.243251519992556	1.11355917383889e-09	-0.369096171926326	3.72254918851167e-21	-0.187128102238641	3.2047894592325e-06	-0.224075679886008	2.15840932562607e-08	-0.20624393733409	2.70419165153108e-07	0.558228569551364	2.3985627658402e-51	0.306843672070511	8.69246879975256e-15	-0.28017105146404	1.75179213690551e-12	0.00283143587828545	0.944316691294347	0.182687600134246	5.49868771704909e-06
CES2	black	-0.0629934106009875	0.119838044240882	0.0629934106009875	0.119838044240882	-0.152023350281572	0.000161926851642321	-0.141107053879977	0.000468201286838468	-0.00588637082206236	0.884548972476277	-0.0633316897545784	0.117859047026158	-0.0777535008630907	0.0547422503122353	-0.00652061808307717	0.872210761672295	0.027452566599989	0.498201676337191	0.0479352896762838	0.236754383733626	0.450374328121951	7.48558121060343e-32	0.307807086938158	7.10147530465101e-15	-0.156019700110087	0.000107768591039264	0.0459682966293357	0.25656961359441	0.0195906640028727	0.628879257611904
PKLR	black	0.0632864473564544	0.118122232267032	-0.0632864473564544	0.118122232267032	-0.239745811891807	1.95205405010119e-09	-0.0257598647668609	0.525073301240769	-0.0706318219969585	0.0810700786483481	-0.172070357162098	1.89825654140897e-05	-0.304989835297392	1.27988528092976e-14	-0.0724907747380069	0.0733665105982129	0.00742101106941952	0.854748967523811	0.0313740792629926	0.438859834298488	0.725681021971266	5.6423183651704e-101	0.640427535058493	7.82268420111393e-72	-0.279506464549103	1.98537219099615e-12	-0.074478710407073	0.0658003156267024	0.0673358761760229	0.0963293629511716
MAPT	black	-0.201892983395128	4.84973469978279e-07	0.201892983395128	4.84973469978279e-07	-0.186597710941032	3.42056778934341e-06	-0.251917528699666	2.67728859110421e-10	-0.0497653352424963	0.219310965290682	-0.18338293508961	5.0572414363213e-06	-0.40111891230065	5.06287335659947e-25	0.0736748099300494	0.0687789473368065	-0.0912311863489314	0.0241222211445425	-0.081925652556077	0.0429362880618176	0.613282651641904	2.1371031480815e-64	0.300134668504774	3.48008538137793e-14	-0.235797567729574	3.63502224313224e-09	0.249193811726477	4.21485294827284e-10	0.3244476976743	1.91965233470805e-16
PRODH	black	-0.0192878956533863	0.634192531729073	0.0192878956533863	0.634192531729073	-0.276554936455466	3.4474520916552e-12	-0.10317160225737	0.0107159120172713	0.00657696531065699	0.87111607457104	-0.065825692893177	0.104047937520324	-0.193029703532709	1.53290837357185e-06	0.0773870204790534	0.0558973493328877	-0.0519414885867447	0.199790847437044	0.052852617537838	0.192005370258971	0.372736876592045	1.42080794523994e-21	0.21795874675078	5.26491387692234e-08	-0.167535720440341	3.15209576236767e-05	0.0204247973909598	0.614340561549487	0.0701280601321111	0.0832668649465126
MPV17L	black	0.0201871364967351	0.618467876679503	-0.0201871364967351	0.618467876679503	-0.0568461718652718	0.160496156226765	0.0243115956756322	0.548638092680003	-0.0579444293624211	0.152555337661269	-0.105377191578217	0.0091423657312961	-0.0233243561279119	0.564994591959496	-0.00709634003476471	0.861037769193779	-0.00850286303493664	0.833862260180239	0.0231362244682198	0.568137871010257	0.216907922481051	6.12059677050558e-08	0.230106938705503	8.73550150566397e-09	-0.0865351940285879	0.0324643774887805	-0.0757408147666474	0.0613385244338917	-0.0526873290261279	0.193400962243781
ANKS4B	black	-0.00660381897778762	0.870594460826313	0.00660381897778762	0.870594460826313	-0.30372522642645	1.66382519192404e-14	-0.149991833148481	0.000198405156722807	0.0253138960892162	0.532274236839614	-0.114189903867113	0.00471240827596931	-0.285344738756064	6.53570191008146e-13	-0.0643207282127694	0.11221950507619	-0.0661926286681281	0.102128864965063	-0.0177811122990456	0.660911141357577	0.697794354522326	2.61289414040857e-90	0.514986553318424	1.1020681176579e-42	-0.250276974920397	3.52114604888126e-10	0.0238453084022144	0.556334383856899	0.107870584852927	0.00761407567800754
FBXO32	black	-0.115914268759367	0.0041173775404323	0.115914268759367	0.0041173775404323	0.227275562948614	1.33991717064767e-08	0.0330673151862009	0.414545343711578	0.0529648086303602	0.191062317261533	0.128816644503042	0.00141817287939657	0.230167605254896	8.65526598388673e-09	-0.0211359433031666	0.602063490928444	-0.153890606835157	0.000134040627949077	-0.0254603115572836	0.529904616915216	-0.337867342146473	8.82846644223904e-18	-0.232462799320596	6.09320921276134e-09	0.202557180801409	4.43965038923694e-07	-0.0042019379338619	0.917444718874533	-0.182450974729068	5.65713320334648e-06
SLC4A4	black	0.128577145088523	0.00144781924461861	-0.128577145088523	0.00144781924461861	-0.363433328136455	1.62542777924723e-20	-0.00234961164225836	0.953780631408782	-0.0877401263201228	0.030117690489309	-0.203575656487784	3.87493573826831e-07	-0.283495050366798	9.31968068612703e-13	-0.209656347050341	1.6951465139618e-07	-0.28048637757857	1.6505914787499e-12	-0.217498456029756	5.62444721096621e-08	0.531730115778499	6.85604851773197e-46	0.429382403357646	8.38142453268995e-29	-0.167198397495113	3.27156548597014e-05	-0.0151497702033927	0.708603042767098	0.125416957499051	0.00189616036538996
SLC7A9	black	0.16037843745027	6.83416762877763e-05	-0.16037843745027	6.83416762877763e-05	-0.266337015155022	2.21382407072348e-11	0.0183478173916592	0.650809188522032	-0.0464612618013579	0.251498897492414	-0.193097551545252	1.51976405471731e-06	-0.321334910633054	3.83760696764315e-16	-0.073934958538415	0.0678031724896956	-0.0674565941769978	0.0957326410888172	0.00235003416684527	0.953772329181703	0.70247922538769	5.15850993084967e-92	0.658419289533012	3.43300654738364e-77	-0.176669382877358	1.11981227389739e-05	-0.0246491271617992	0.54309988737894	0.12301748244272	0.00231793930464723
MYOM3	black	-0.0596094093476432	0.141090636920536	0.0596094093476432	0.141090636920536	-0.387301166234466	2.66187255850019e-23	-0.234638026212141	4.35409610485667e-09	0.122583645572261	0.00240278061660919	-0.0287072249328259	0.478765200434119	-0.138534081408255	0.000594960059252732	0.0261488515642389	0.518833302849478	-0.0178151161292833	0.660303232707227	0.00835084547499526	0.83679047981593	0.617692459099951	1.48276919429073e-65	0.413285191531939	1.32078377809521e-26	-0.197201146205247	8.97661807231208e-07	0.00468573772534816	0.907979500777608	0.0545660846115992	0.17797096237593
FAHD1	black	-0.0130545598316163	0.747421668869578	0.0130545598316163	0.747421668869578	-0.0303304541541614	0.454244451408043	-0.000571151000366804	0.988758945963491	-0.102340172881147	0.0113687469476189	-0.131763585476071	0.00109633743928562	-0.227342537215065	1.32651213676637e-08	-0.113864436938243	0.00483306405678454	0.0247821346620436	0.540925158855791	0.0609082468058962	0.132615168521447	0.389887665972043	1.28599534469407e-23	0.309264753777969	5.22272617167351e-15	-0.277156209020101	3.0825441124492e-12	-0.0703164242754535	0.0824398888012546	0.00795416350515426	0.844442049074415
SLC2A9	black	0.174166858089426	1.49485620373483e-05	-0.174166858089426	1.49485620373483e-05	-0.237486693711857	2.78982055539642e-09	0.052381631017	0.196001640518098	-0.0233372884792892	0.56477882671292	-0.192236942570972	1.69479943088979e-06	-0.195025793501253	1.18831700825991e-06	-0.238302615611255	2.45327289477852e-09	-0.184264948113549	4.54583867501564e-06	-0.11284309998291	0.00523000738811471	0.43789694539408	5.15458423669889e-30	0.417777037201232	3.30771067836175e-27	-0.0734827649252808	0.0695066375966226	-0.0171582145619274	0.672086232636611	0.107597052933024	0.00776977696461284
RBP5	black	-0.0409043951661648	0.312761831802976	0.0409043951661648	0.312761831802976	-0.438733362125224	3.90261440476282e-30	-0.286242874475854	5.49605341811608e-13	0.175955412875894	1.21650995070336e-05	-0.063386582005926	0.117540342900617	-0.0649542242433944	0.108720281568052	0.0401147467238892	0.322202997403513	0.141466665912413	0.000452636291836536	0.158889375714041	7.99546760667437e-05	0.65160681353865	4.04854125503957e-75	0.441002692740813	1.82727445733949e-30	-0.134182466177179	0.000884077514823933	0.0638662719394513	0.114783900391017	0.0412248146352009	0.308983213420447
SLC51A	black	-0.037444894523723	0.355482607028766	0.037444894523723	0.355482607028766	-0.158339776294143	8.46930236994074e-05	-0.105555905345633	0.00902436477656439	-0.00209352805648009	0.958813330045742	-0.0839049197284283	0.0381344405594911	-0.163948554362706	4.66446372592033e-05	0.0601238473141774	0.137685337240825	-0.000865565645427262	0.982965181104004	0.076652539253456	0.0582733411905413	0.401612973507795	4.37879080818046e-25	0.323580967932454	2.32991013161825e-16	-0.130451346373516	0.00123027207637641	0.038600492323955	0.340821095795519	0.0590704539766517	0.144727111257575
PECR	black	0.139508208133084	0.000543624468340086	-0.139508208133084	0.000543624468340086	-0.168778486124622	2.74666333272911e-05	0.09050484611557	0.0252766701029279	-0.10498382938534	0.00940694689746684	-0.219201917947071	4.40141858113098e-08	-0.263979457748875	3.36265396829027e-11	-0.132266598568985	0.00104866472583132	-0.162032876598849	5.7312186820086e-05	-0.0811245206352482	0.0450199566509061	0.338668750802334	7.31004717135218e-18	0.322660979348861	2.8597502353359e-16	-0.206909878799405	2.47014538834912e-07	-0.0854036316516447	0.034808711202164	0.0538342969381985	0.183868653057824
ZFAT	black	0.0399312171193818	0.324423603120289	-0.0399312171193818	0.324423603120289	-0.167492372783411	3.16721331942857e-05	-0.0253898968785696	0.531043555678305	0.0159124577391296	0.694651778716423	-0.0954590762284642	0.0182672071911241	-0.192366835921064	1.66719524671266e-06	-0.111237069284131	0.00591384896257952	-0.163588503571803	4.84941955052364e-05	-0.039365593103276	0.331329702544205	0.349837958834186	4.97128864204005e-19	0.270778890243466	9.95921949258455e-12	-0.106092258231468	0.00867832571291889	0.0101266458174644	0.802735486217776	0.0880778571943195	0.0294866232346589
UGT1A9	black	0.0407621393391078	0.314449105837125	-0.0407621393391078	0.314449105837125	-0.283754794603265	8.86806808400038e-13	-0.10534403900344	0.00916440613872326	0.0287974831070718	0.477383079140469	-0.111801529780161	0.00566484465178206	-0.23302828880094	5.5852566670413e-09	-0.118873323363187	0.00325275675546342	-0.127532713824047	0.00158388257963805	-0.100186774744681	0.0132260669627814	0.612820330276259	2.82000370625678e-64	0.490021167206112	3.18966068492284e-38	-0.186011910873781	3.67502572060585e-06	0.00881441513468816	0.827868245824248	0.0981223167361547	0.015252864450215
CLEC18A	black	-0.246624293566747	6.43548582207591e-10	0.246624293566747	6.43548582207591e-10	-0.281340682548309	1.40429509754172e-12	-0.324004792358117	2.11953536574939e-16	0.0267215874612127	0.50971571173004	-0.0818172730825861	0.0432133267183287	-0.231780494324831	6.76594502926179e-09	0.154395969230753	0.000127309006772024	0.00792253604332006	0.845052749571336	0.0871486631914888	0.0312507780934002	0.452808716210298	3.21122881358261e-32	0.153692711796805	0.000136766696848533	-0.183185865710542	5.17879155196293e-06	0.26812476572428	1.60799754677408e-11	0.233181826248578	5.45459276363429e-09
UNC5CL	black	-0.0201230907494254	0.619582185269983	0.0201230907494254	0.619582185269983	-0.331444491475475	3.92821437840362e-17	-0.193882781588979	1.37529352956877e-06	0.127649082057142	0.0015681615052873	-0.0631548190544452	0.118890559551743	-0.0616909429969591	0.127700989859386	0.16126721463153	6.21892477299655e-05	0.0251149890751326	0.53550194339656	0.0913641616900195	0.0239158826967031	0.387876999621518	2.26511604479299e-23	0.223733114905442	2.27047955002262e-08	-0.127030234286839	0.00165344209495434	-0.0115817017223718	0.775104343907835	-0.0283811982722533	0.483775750425266
RGMB	black	-0.0376231547969522	0.353195418403175	0.0376231547969522	0.353195418403175	0.100264563704682	0.0131545754858506	0.026438272980655	0.514215417632589	-0.0461010905533798	0.255196757852028	0.0755873900707511	0.061867197990082	0.0581672531090086	0.150981265934537	0.0456958201574623	0.259402536358047	-0.16728201786203	3.24155590244216e-05	0.0243765957664158	0.54756941448631	-0.219859230111443	4.00194678914382e-08	-0.15658298170171	0.000101676486656263	0.131234508559148	0.00114863153912756	0.0370774335226741	0.360226690087965	-0.00339352676313652	0.933286155365548
SLC27A2	black	0.126177609426032	0.00177791873853942	-0.126177609426032	0.00177791873853942	-0.209031062282583	1.84769009012642e-07	0.0673444918074771	0.0962866768274305	-0.153205246820115	0.000143705563387652	-0.316671343052842	1.06726424683649e-15	-0.572084275856886	2.11844994335606e-54	-0.21564422902577	7.32842152160991e-08	-0.21139508991758	1.33211884358974e-07	-0.217663292520319	5.49304701274882e-08	0.67223173344702	1.46207904430492e-81	0.55689356808245	4.64150542688679e-51	-0.248357976951526	4.83945703822806e-10	0.0327755583602879	0.418677311940556	0.32741110030512	9.85300850465239e-17
MLXIPL	black	-0.087592519801388	0.0303971160613435	0.087592519801388	0.0303971160613435	-0.141613869130289	0.00044640498874639	-0.164506353143813	4.39104681642013e-05	-0.0488548085499841	0.227871232591472	-0.0649592962123238	0.108692617204594	-0.166487000105082	3.53773536983e-05	0.328923788644265	6.99009874726996e-17	0.072447826469595	0.0735374967141416	0.17918269310667	8.34423708025614e-06	0.471147824574103	4.36998319255198e-35	0.327849752689385	8.9211844415639e-17	-0.184395070276774	4.4747097291567e-06	0.0553260266688474	0.171996267889068	0.0516100299953693	0.202679421060121
IHH	black	0.0988960113923807	0.0144633675787473	-0.0988960113923807	0.0144633675787473	-0.132848950709776	0.000995865936521982	0.0243784610005543	0.547538762999865	-0.0404188216055233	0.318545689087629	-0.116678219398542	0.00387620158686365	-0.123286147267548	0.00226678064343989	-0.0716948078531346	0.0765885966344101	0.00789563974461253	0.845572168272719	0.105484215025482	0.00907153646321414	0.364666624784692	1.18205925602025e-20	0.37082221678072	2.36149507016987e-21	-0.0838613278643636	0.0382350743841678	-0.0812042211315683	0.0448089234104769	-0.0167837474184618	0.678839512077774
SLC25A34	black	0.142577932483241	0.000407528700419318	-0.142577932483241	0.000407528700419318	-0.16868947064189	2.77397462200795e-05	0.0375626021937486	0.353971302166446	-0.0765604485335404	0.0585770680449721	-0.156115270504865	0.000106711322517929	-0.258162219971747	9.26831103888704e-11	0.129800114199445	0.00130219488180157	0.0630759236728003	0.119352949346694	0.126777276281311	0.00168951079153145	0.457181957306955	6.90062929910319e-33	0.442809802241633	9.94468154063184e-31	-0.159568822891356	7.44421443987483e-05	-0.0763519740292536	0.0592694903792861	0.0461253407946134	0.25494660413389
NGEF	black	-0.0624190889490751	0.12325727785454	0.0624190889490751	0.12325727785454	-0.253421069826523	2.07921782778486e-10	-0.189986672743168	2.24855949967141e-06	0.147423338115674	0.000255575777796768	0.0306608985452763	0.44934066808837	-0.0207996021309971	0.607856278238589	0.0710673437840889	0.0792089141271305	0.0976737939388646	0.0157276723760184	0.19100302259004	1.9798232398665e-06	0.454400062600981	1.83990512083271e-32	0.343992056570452	2.05767489559391e-18	-0.136619399684142	0.000709223774646522	-0.0873677688035358	0.0308268450957958	-0.117209449535924	0.00371611908624425
NPR3	black	0.0286626449564473	0.479448656045316	-0.0286626449564473	0.479448656045316	-0.221464761498963	3.16809537432103e-08	-0.0375826744800255	0.353713989299021	-0.1418135167317	0.000438081208847444	-0.34471953662739	1.72708074427524e-18	-0.607118253870358	8.3036640688645e-63	-0.204297035990543	3.51748939107116e-07	-0.345460574500884	1.44419359149312e-18	-0.32578743797382	1.42123453587718e-16	0.57994738242517	3.36765258036762e-56	0.318925402204494	6.52438753709057e-16	-0.223653277949451	2.29739668204067e-08	0.233981024664355	4.82094486164388e-09	0.481976848019758	7.32222664706733e-37
CLRN3	black	-0.293493680296351	1.32643202887174e-13	0.293493680296351	1.32643202887174e-13	-0.408393546453424	5.82609878025419e-26	-0.471938740378695	3.25774751643433e-35	0.30306171960163	1.90838340031229e-14	0.0823669187204862	0.0418237403099576	-0.0132428553928269	0.743905092644265	0.0618507586411275	0.126715175620036	0.0585283209087038	0.148456865626316	0.076114610964052	0.0600660977525624	0.58646175453936	9.99328043242477e-58	0.214952500272401	8.0839664689092e-08	-0.235248106055198	3.96008758009544e-09	0.140100548002776	0.000514453833892907	0.0118711903924486	0.769639534774152
SLC5A8	black	-0.119389521463179	0.00312006473334128	0.119389521463179	0.00312006473334128	-0.300027273094011	3.55719150655549e-14	-0.14865349773474	0.000226502592259781	-0.0978392407316852	0.0155510410174502	-0.273420134236846	6.15035032075343e-12	-0.551755830862999	5.72833826738617e-50	0.000337221804309339	0.993362858486898	-0.215318708001028	7.67506194655631e-08	-0.175579130208167	1.27062025901312e-05	0.513757103089127	1.86494928120202e-42	0.187475056480927	3.07075193582224e-06	-0.315994932957518	1.23610995182774e-15	0.20027730552871	6.00506057401457e-07	0.384722522731261	5.46248157681139e-23
SLC5A12	black	0.137379714634513	0.000661610703068287	-0.137379714634513	0.000661610703068287	-0.286684218837402	5.04636213204738e-13	-0.0291452905453817	0.472077534467634	-0.0732197888943963	0.0705133154910004	-0.22529775651541	1.80061412722061e-08	-0.426586352512598	2.05864743580999e-28	-0.0357661233600248	0.377477369222938	-0.0914533374325318	0.023778365223981	-0.115287936053632	0.00432515339370076	0.727120356109123	1.46271628747704e-101	0.605912723087868	1.68285498871639e-62	-0.197602748989341	8.52067328728459e-07	0.0440113646930484	0.277395045029688	0.236958942565165	3.0309538318327e-09
CDK2AP1	black	-0.05649732274712	0.163082586855121	0.05649732274712	0.163082586855121	0.13766486991688	0.000644531115372749	-0.00653713517722755	0.871889850044369	-0.00880603720678246	0.828029301364788	0.127858187749986	0.0015402714891588	0.16148592696257	6.07575292334633e-05	-0.0627907061984923	0.121036285108823	-0.118978317187617	0.00322535904284252	0.0692620130687844	0.0871557249985713	-0.285446165299873	6.40927257647447e-13	-0.221403393922769	3.19661978573499e-08	0.150921795516394	0.000180842429504766	0.0698264370119097	0.0846050318596124	-0.0716953855306762	0.0765862171166622
SLC16A13	black	-0.0205812080099339	0.611630893359452	0.0205812080099339	0.611630893359452	-0.189352643086561	2.43354358928504e-06	-0.115026430999031	0.00441467511684183	-0.0310894253937971	0.443026182584282	-0.0601190014565889	0.137717116610201	-0.181787798650668	6.12476442495296e-06	0.0260743269716275	0.520025835861556	-0.0801848566414429	0.0475716814059883	0.0245561600430957	0.544622513516548	0.429657571084387	7.66854961888843e-29	0.296802468737656	6.83982575910848e-14	-0.195521826820773	1.11499876332289e-06	0.0423345999210647	0.29612940498632	0.0666556546595024	0.0997474641097082
SPON1	black	0.0624054846460336	0.123339183120334	-0.0624054846460336	0.123339183120334	-0.194134785145968	1.33178993744373e-06	0.0181130802466513	0.6549859344986	-0.105809418642635	0.00885930248981416	-0.184856945540963	4.23072465611792e-06	-0.320185251637346	4.9464018043014e-16	-0.093065013188802	0.021408377571238	-0.226109854603911	1.59538395571997e-08	-0.141565095070831	0.000448460755437751	0.274207570620053	5.32172813736925e-12	0.142643549700188	0.000405000810064701	0.00960174638846353	0.812765875475567	0.12163158043715	0.0025989911523945	0.238815008256756	2.26245593942479e-09
KCNS1	black	0.0365101789967925	0.367627628194499	-0.0365101789967925	0.367627628194499	0.0124836373095725	0.758115942260648	0.0305620603574328	0.450804275295766	0.0765645192109467	0.0585636147851778	0.217776391905062	5.40461120884862e-08	0.419208062132562	2.11858372694209e-27	0.0268005715998024	0.508464931006344	0.115523954274553	0.00424576972489239	0.139273808390853	0.000555586633505566	-0.383006045854487	8.7836531671047e-23	-0.201968647523349	4.80124096130349e-07	0.167860227728856	3.04107652372647e-05	-0.147181638295212	0.000261683643859129	-0.301190446452149	2.80424476798562e-14
FUT6	black	0.200086756034635	6.15760819646581e-07	-0.200086756034635	6.15760819646581e-07	-0.280381904225742	1.68347045488195e-12	0.0673086925785709	0.0964641430305196	-0.128115114357632	0.00150662738030758	-0.296045136644529	7.96545712265902e-14	-0.43594245219241	9.84583688486517e-30	-0.133074436453291	0.000976090052454593	-0.0691722770656492	0.0875668974933101	-0.0611426332731262	0.131128482409793	0.720802772313248	5.14080763766365e-99	0.653395996675758	1.17060846953159e-75	-0.218221192148124	5.06997227635608e-08	-0.0402772984614183	0.320244493932691	0.20033598031191	5.95882383048519e-07
NRG1	black	0.0236164107122105	0.56013157250606	-0.0236164107122105	0.56013157250606	-0.204022192742239	3.64976263443996e-07	-0.0270837968118722	0.503993053827045	-0.0742704708729697	0.0665615215808216	-0.147123747586808	0.000263166697900777	-0.346278654560678	1.18473195969827e-18	-0.100015164454585	0.0133849973667706	-0.287686528943234	4.15472966589768e-13	-0.210738898987996	1.45930870385715e-07	0.319654632451106	5.55910967395209e-16	0.184039574942479	4.67159836977078e-06	-0.102927117307223	0.01090434015065	0.0392900145693508	0.332259623843597	0.208730466824623	1.92565385600169e-07
DUOX1	black	-0.070923913032261	0.0798179866374198	0.070923913032261	0.0798179866374198	0.116771262324077	0.00384772005423424	0.0203532430049986	0.615581930585285	0.00921114558234298	0.82024996359663	0.0550528228837222	0.174126729221636	0.09485721074007	0.0190164404906637	0.22321628591322	2.45029228352929e-08	-0.0939094112500453	0.0202506625298565	0.0646496507533556	0.110391745287823	-0.26606333943057	2.32438923630907e-11	-0.196922880092787	9.30618455205228e-07	0.0625312120733083	0.122583848503753	-0.0412841853903302	0.308286389964289	-0.122547941324266	0.00240988771621268
HOXC10	black	0.0511456065901408	0.206777628792501	-0.0511456065901408	0.206777628792501	-0.284796633110547	7.2623517872499e-13	-0.0968093743194753	0.016679447176406	-0.10870054477351	0.00715857593093334	-0.170147613151469	2.35742089643326e-05	-0.224933959748166	1.90063861267383e-08	-0.0391560894340713	0.333911570642694	-0.0323537179684473	0.424694128685754	-0.00808436339243373	0.841928981465707	0.328475283539866	7.7405787427247e-17	0.167944707351761	3.01278869536733e-05	-0.0594753963566211	0.141988246126644	0.171000781022605	2.1419888704109e-05	0.241809595812139	1.40424036775207e-09
RAB11FIP3	black	0.0207264161818189	0.609120033317414	-0.0207264161818189	0.609120033317414	-0.13655026508498	0.000713707104801096	-0.0715129072007793	0.0773408613863684	-0.0418932934142899	0.301197328734451	-0.124185499667998	0.00210294492133829	-0.134614472329132	0.000850428795071146	0.214915441714818	8.12649923621313e-08	0.0189272444382739	0.640546203692993	0.141209249375486	0.000463728063572633	0.350217056057266	4.52912684807318e-19	0.301286580234305	2.74952877165818e-14	-0.120196885759709	0.00292237275238099	-0.0116217545945794	0.774347578171107	0.0335723209082069	0.407450391045949
GDA	black	0.00260863360046212	0.948692056513784	-0.00260863360046212	0.948692056513784	-0.128995148917399	0.00139644100707266	-0.0025920096765612	0.949018578716143	0.0185331451452435	0.647519298732185	-0.0903496381046898	0.02552945222239	-0.234628751845137	4.3603700408368e-09	-0.0891888060201956	0.0274901731347186	-0.136044166687743	0.00074733586853956	-0.0182459065945689	0.652621183442597	0.524558612328073	1.70303885991967e-44	0.486927161435224	1.07511819372358e-37	-0.232532697320366	6.02807559612077e-09	-0.205740405244892	2.89519765315399e-07	-0.112155682941109	0.00551347161458414
ARSL	black	-0.133354045521362	0.000952071273061589	0.133354045521362	0.000952071273061589	-0.218828657328974	4.6451527065556e-08	-0.21733063550451	5.76134555780832e-08	-0.00469799636460955	0.907739832210927	-0.0535686078704964	0.186045262389808	-0.0804080896979168	0.0469547435416395	-0.0474832630708739	0.241209657303334	0.0618760913067707	0.126559456497348	0.0938184460794909	0.0203727048861679	0.384175666999252	6.3568714459356e-23	0.209779942073758	1.66646715171625e-07	-0.155956912151722	0.000108468554686446	0.0507068132144007	0.210704488823523	0.0225624645467902	0.577775362765508
SLC5A10	black	-0.117196753010413	0.00371987408686014	0.117196753010413	0.00371987408686014	-0.375619003983932	6.57051132897648e-22	-0.248413442547501	4.79535648311557e-10	0.0168379069857891	0.677861169941172	-0.219271490332308	4.35737729202511e-08	-0.430316467028769	6.19625334679093e-29	0.0105170085236918	0.795296846024155	-0.0365141222849255	0.367575856418421	-0.0127822487758792	0.752516575961532	0.759405367796994	8.78914276090802e-116	0.446893559507822	2.48107224472222e-31	-0.252342007092138	2.4932743070407e-10	0.189902364323127	2.27235701832029e-06	0.296342240776458	7.50372674731611e-14
CYP4A11	black	0.202170214959316	4.6743208267969e-07	-0.202170214959316	4.6743208267969e-07	-0.248176163117491	4.98680285351807e-10	0.0810487557844791	0.0452213434506269	-0.185476493967737	3.92335166614718e-06	-0.378637560373094	2.90529506505706e-22	-0.580137833489321	3.04196211020929e-56	-0.0870624324320488	0.0314189834725059	-0.122624777045079	0.00239461692896905	-0.123643805734042	0.00220027702784392	0.738391636065005	2.7570629282827e-106	0.651291568578769	5.03349380052374e-75	-0.251322288532195	2.9577778844413e-10	0.090988105886945	0.024503391921963	0.392415997014781	6.27588104285533e-24
ANXA13	black	-0.205135684712527	3.14179320661424e-07	0.205135684712527	3.14179320661424e-07	-0.283363663684801	9.55661890487572e-13	-0.280917212459936	1.52151666812587e-12	0.0537279997769372	0.184737204704556	-0.0519831010973999	0.199430335331925	-0.202099360226872	4.71856322062321e-07	0.0326478422732345	0.420493656328144	0.0408148561255553	0.313823145324093	0.000779352224564873	0.984661689690054	0.484505099256522	2.75940316431388e-37	0.221355360975243	3.21911932831314e-08	-0.206059287727478	2.77278115921406e-07	0.125372295399092	0.00190332200924551	0.139668857082359	0.000535564756500036
CLEC18C	black	-0.169910892424865	2.42074622809231e-05	0.169910892424865	2.42074622809231e-05	-0.274357597756592	5.17673162174021e-12	-0.277574908627204	2.85104347644592e-12	0.0653913870768451	0.106356162968519	-0.060389764893535	0.135950068582701	-0.220719365298825	3.53187035699644e-08	0.114191855147234	0.00471169318192159	0.0320071089935184	0.429675409490495	0.110871490269094	0.00608032596510767	0.507187022398241	2.99131792044139e-41	0.259228511807352	7.71080785759182e-11	-0.163851956367955	4.71341961700443e-05	0.186304449664023	3.54577098790882e-06	0.172440942068928	1.82013546273937e-05
NQO2	black	0.0204173674850245	0.614469408892709	-0.0204173674850245	0.614469408892709	-0.00672681560978941	0.868206058008616	-0.00749999955645753	0.853220354307117	0.00859902891779729	0.832011060163081	-0.0680356362925048	0.0929113009912071	-0.091697243880054	0.0234057281191299	0.119645901821919	0.00305600732654729	0.12550097925035	0.0018827542066691	0.237736535071933	2.68226892998027e-09	0.284211516295045	8.1253730913152e-13	0.324877131098247	1.74359370850258e-16	-0.135307355074099	0.000798925585122129	-0.077888674071533	0.0543212454715326	-0.100288880281329	0.0131322975211455
A1CF	black	-0.0383574307296151	0.343872379440677	0.0383574307296151	0.343872379440677	-0.327654032244854	9.32572167633253e-17	-0.173573218030826	1.59993658230306e-05	-0.00859544769334367	0.832079982392934	-0.193017568523981	1.53527077575218e-06	-0.442052901807846	1.28365581174967e-30	-0.0973248797963433	0.0161059543367764	-0.26660872719446	2.10913952320053e-11	-0.258348651834377	8.97546101305136e-11	0.691714219058592	3.80772394690189e-88	0.436111211682589	9.31229850537101e-30	-0.229989119364912	8.89339113567202e-09	0.201684477080215	4.98581885217426e-07	0.338455228043012	7.68744221134847e-18
UPB1	black	-0.027330156619101	0.500120150605662	0.027330156619101	0.500120150605662	-0.330486022572803	4.89371166504617e-17	-0.218677762426791	4.74734598615625e-08	0.0343367410372467	0.396849320663093	-0.198078343203778	8.00947206437383e-07	-0.268570633509206	1.48420179034182e-11	0.0742859016146348	0.0665048684288727	-0.00621047021741601	0.878240482270939	0.0179756154980599	0.65743690455341	0.657042433885528	9.09321854138379e-77	0.443760856442805	7.20943061778895e-31	-0.19709046738025	9.10633596893159e-07	0.18536830285387	3.97544261228574e-06	0.24379602154477	1.01978481427465e-09
GSTA1	black	-0.105795616479135	0.00886821933678453	0.105795616479135	0.00886821933678453	-0.372951835589695	1.34174690128419e-21	-0.296534678994121	7.21877230153079e-14	0.182000278106649	5.9710602528337e-06	-0.0863728443471567	0.0327922067451487	-0.127570768626163	0.0015787256090363	-0.0290507393388166	0.473516627126228	0.0463299568374947	0.252842656435211	0.0489025633671663	0.227416449782947	0.631668866655746	2.36566630741171e-69	0.394042179830951	3.94321770035641e-24	-0.120615125788369	0.00282450978729421	0.173896314130246	1.54190414963588e-05	0.144521409868412	0.000338558579550549
KLC4	black	-0.0246376397522534	0.543287914921047	0.0246376397522534	0.543287914921047	-0.059824588463781	0.139658493384914	-0.0293718461809593	0.468639103438713	-0.0492872457005926	0.223776537411922	-0.116417293834014	0.00395709595960335	-0.172170628380613	1.87681016001997e-05	0.0445806924726507	0.271221236264497	-0.0107857313030812	0.790186863205238	0.109811497305797	0.00658708947543921	0.274888399635005	4.69408005169301e-12	0.203459240175307	3.93580326267676e-07	-0.159458370686506	7.53131703008382e-05	-0.0171090612303731	0.672971192985054	0.027717011483862	0.494070523175157
GGT1	black	-0.129150078252523	0.0013778280178588	0.129150078252523	0.0013778280178588	-0.466424544754821	2.48525638208832e-34	-0.327088311416758	1.05992232293267e-16	0.12953534730494	0.0013325274761937	-0.0911232154149808	0.0242908910255409	-0.190445469419016	2.12318355780769e-06	0.031640071968098	0.434986997183202	0.0276954300061543	0.494406982111901	0.0757806523010013	0.0612018635014318	0.635938797307586	1.49509657088925e-70	0.346789779081148	1.04654161969371e-18	-0.180532872052034	7.11248218609136e-06	0.16365008990406	4.81729897139633e-05	0.182182111671382	5.8424554419552e-06
GPR173	black	0.0259500218113517	0.522018083735608	-0.0259500218113517	0.522018083735608	0.033335474131651	0.41076887717412	0.0225371017787982	0.578203148624709	0.0420871498234861	0.298964045666871	0.256961012334938	1.13914177465664e-10	0.293756064709319	1.25895829149944e-13	0.282155820415908	1.2030094967009e-12	-0.0151471116420132	0.708651848055681	0.136099815094589	0.000743567637103982	-0.35866040299745	5.50387339454586e-20	-0.164517561842823	4.38571128573493e-05	0.303436396308563	1.76625129768528e-14	-0.033716309671185	0.405440764850316	-0.1663387901954	3.59571203698299e-05
PMM1	black	-0.0156720962574981	0.699037673173084	0.0156720962574981	0.699037673173084	-0.148627055653447	0.000227093539171128	-0.114761048912815	0.00450723344360216	-0.0610175197059824	0.131920451029971	-0.136444667656072	0.000720605749920216	-0.20782641532555	2.17972140194056e-07	0.0656503327573366	0.104975107635311	0.0604596432332915	0.135496877982074	0.13476321030139	0.000839120605759788	0.364800109289324	1.14190866470696e-20	0.232473229801309	6.08344652722268e-09	-0.168155537947822	2.94327665105789e-05	0.0652352838882066	0.107195637586316	0.130872937005911	0.00118568197897137
HAAO	black	-0.181340517858638	6.46075469657652e-06	0.181340517858638	6.46075469657652e-06	-0.236685166038989	3.16389896459774e-09	-0.294138476363027	1.16660488645692e-13	0.0565211029358262	0.16290528644265	-0.0245708366951522	0.544381997057737	-0.102480689088617	0.0112559999026713	0.0588071333276794	0.146529654058277	0.131204617861475	0.00115165349338425	0.201507385576516	5.10427792603836e-07	0.440434759797569	2.21061177155192e-30	0.236572920050856	3.22002722444839e-09	-0.0863393604614255	0.0328601706359222	0.181102196198186	6.64688960017986e-06	0.112693158854245	0.00529069261654666
MYO7B	black	0.134975485326302	0.000823222671983296	-0.134975485326302	0.000823222671983296	-0.194965131394589	1.19759470758576e-06	0.0587545403893544	0.14689171921849	-0.114043411564722	0.00476637462646132	-0.167764427860687	3.07345953734222e-05	-0.289803646392095	2.74843437064261e-13	-0.000890063896555857	0.982483117952585	-0.107727703132116	0.00769505600773968	-0.0368192575407012	0.363583455635523	0.497197437325628	1.8146703884642e-39	0.494224230672777	6.00035921849808e-39	-0.129656414359621	0.00131857782451763	-0.0520677336408523	0.198698580105922	0.115623459345776	0.00421269847256127
SERPINA6	black	0.185607021084171	3.86137495823538e-06	-0.185607021084171	3.86137495823538e-06	-0.173487355355124	1.61570450019891e-05	0.105164782582211	0.00928440039411687	-0.234864536460731	4.20355848380883e-09	-0.23040420629697	8.34911972685533e-09	-0.295815137577912	8.34192416011431e-14	-0.0889634106578446	0.027885545029464	-0.0245389324334169	0.544904901459558	-0.0225604820990017	0.577808794737402	0.437751691122986	5.40934159213917e-30	0.431348299234186	4.43335325064756e-29	-0.257380342509934	1.06013049843211e-10	-0.15040870431314	0.000190343412189932	0.0268099628041192	0.508316320193262
ASPHD2	black	0.196223561776379	1.0186523353008e-06	-0.196223561776379	1.0186523353008e-06	0.371387909154854	2.03305110489132e-21	0.279685257635547	1.91969422604903e-12	0.0591955319444994	0.143876858661655	0.11946509819758	0.00310105587829898	0.132527195554338	0.00102472624385763	-0.0679386564485889	0.0933791310774902	-0.0225951395659975	0.577224462575554	0.0861250372068107	0.033298048717842	-0.385533599169741	4.36003202144718e-23	-0.12535114888064	0.00190672152628149	0.121034739598685	0.00272933414437879	-0.252230204661835	2.5405097490857e-10	-0.238656486519537	2.31989419412235e-09
CMBL	black	0.0260695718478035	0.520101974569632	-0.0260695718478035	0.520101974569632	-0.241550392244743	1.46379519513594e-09	-0.0544602626717607	0.178815015879268	-0.193056430030575	1.52771763803745e-06	-0.297447801630716	6.00495528280653e-14	-0.408607899410687	5.46205807487561e-26	-0.108762867703265	0.00712537746134383	-0.094260606483087	0.0197854365028082	-0.105731610427273	0.00890967487929467	0.565951947420997	4.95991385280852e-53	0.408539149273701	5.57629787983092e-26	-0.249342630442201	4.11219852789817e-10	0.0857933898752841	0.0339854413996679	0.226305895259708	1.54934642606081e-08
CABLES1	black	0.0276423200613793	0.495235495475659	-0.0276423200613793	0.495235495475659	-0.102880725182977	0.0109404249922505	0.00454771136327159	0.910678624848252	-0.141604581974434	0.000446795753425499	-0.214143742371029	9.06292467529874e-08	-0.313169840743988	2.27357065052476e-15	-0.0566509060024507	0.161940055636125	-0.19618852651495	1.02326680989916e-06	-0.109243571275699	0.00687391237151629	0.280264228616855	1.72127214477761e-12	0.180075006536899	7.50933475624472e-06	-0.0740937876184656	0.0672130352896012	0.0863967013429816	0.0327438563063085	0.178556021557682	8.98272010282602e-06
PLA2G12B	black	-0.0145483835622885	0.719673216995349	0.0145483835622885	0.719673216995349	-0.135280850316655	0.000800841401967379	-0.131915989742296	0.00108168643206964	0.0840082260749246	0.0378968498550087	0.0186324764031533	0.645758814117654	0.0484443437751337	0.231806876325204	-0.10997560934582	0.00650623075849606	0.0727285624059155	0.0724256886371187	0.0691723819774955	0.0875664158748762	0.413443395279848	1.25836863339944e-26	0.358298758820342	6.03171017486558e-20	-0.124888711495346	0.00198246791367049	-0.100340954937919	0.01308470053294	-0.141583403351238	0.000447688052810643
TCN2	black	-0.0821560023024279	0.0423524416386491	0.0821560023024279	0.0423524416386491	-0.328942146123915	6.96095677482593e-17	-0.210232350718005	1.56542775443836e-07	0.0900782462476218	0.0259767035595844	-0.097391917031251	0.0160326615157821	-0.171321716416356	2.06589769476821e-05	-0.14394552072009	0.000357766554228022	-0.0278097882215883	0.492625510817822	-0.0265910195621681	0.511786882370874	0.518910069670247	2.02704732889655e-43	0.29797545109472	5.39732399177345e-14	-0.153504015010364	0.000139414508148841	0.082692502062231	0.0410185511821251	0.117813450192794	0.00354140811747027
RHOBTB1	black	-0.172876101959159	1.73230143111647e-05	0.172876101959159	1.73230143111647e-05	-0.261865114541637	4.87498590678152e-11	-0.277464797421193	2.91022133716406e-12	0.157824547011983	8.93743742277097e-05	0.0265212952738627	0.512894695578268	-0.119485953010608	0.00309582910795876	0.0375242101718257	0.354463789969756	-0.0972584231501565	0.0161789022092828	-0.0931400310175167	0.0213032469722386	0.417165975509199	3.99818592543226e-27	0.193708365690785	1.40619791454389e-06	-0.129384458681833	0.00135010335347271	0.0649567865370398	0.108706305192081	0.0382090865583586	0.345743146824302
RAB27B	black	-0.0624559229121052	0.1230357300982	0.0624559229121052	0.1230357300982	0.512491630251771	3.19777473917828e-42	0.135004620496372	0.000821062535322325	0.0716467203939704	0.0767868851366781	0.23898140938422	2.20364972952692e-09	0.301393618926356	2.68983807417185e-14	-0.0472985859373942	0.24304671319368	-0.106306929340064	0.00854317482562361	0.0181540108348751	0.654256864347059	-0.469661281291162	7.57418589523614e-35	-0.269322318245323	1.29625609524843e-11	0.0600117394376902	0.13842199135394	-0.21600161744508	6.96526855050075e-08	-0.336356527971807	1.25821910673678e-17
BAIAP2L1	black	0.162210877915008	5.62313220520061e-05	-0.162210877915008	5.62313220520061e-05	0.404922113557827	1.64575456336729e-25	0.305465880083717	1.15914395146009e-14	-0.125684164574333	0.00185382649585363	0.107614794851937	0.00775959216665137	0.32814642753503	8.34068170956855e-17	-0.0223973538299001	0.580562894165903	0.0356032011989276	0.379655577593645	0.175434750775267	1.29198429555618e-05	-0.49745963848523	1.63210950905402e-39	-0.142006852299602	0.00043015853918629	0.165493558429867	3.94393223420445e-05	-0.289547620298054	2.88979869987793e-13	-0.354315978487039	1.64091940615422e-19
DPYS	black	0.0708126463004037	0.0802930868057957	-0.0708126463004037	0.0802930868057957	-0.33827708083715	8.01693940516049e-18	-0.139863172436378	0.000525964450432934	-0.00178263162965306	0.964925423754048	-0.173721611235653	1.5730298788775e-05	-0.238448319879607	2.39747636028407e-09	-0.046395357503737	0.252172731560327	-0.0737192200344228	0.0686115622011496	-0.0578023337572286	0.153565615469458	0.685905686665814	3.96202444134065e-86	0.552674365067784	3.66692465180165e-50	-0.185386387793403	3.96668944183334e-06	0.0610911666607268	0.131453819551415	0.153027754706529	0.000146313221549225
TTBK1	black	-0.0737305780397387	0.0685688066678319	0.0737305780397387	0.0685688066678319	-0.185680691101195	3.82680949289303e-06	-0.146561343639264	0.000277989276539523	0.045756903585356	0.258765583695491	-0.024106337506858	0.552019507575394	-0.106335562565067	0.00852529077212981	0.0178752623991447	0.65922850628097	0.0248873051144063	0.539208656350252	0.0650913230458249	0.107974447325634	0.365653695459811	9.15154650105634e-21	0.260603177120632	6.07514849663852e-11	-0.144551868405268	0.000337569975105565	0.00465668109300844	0.908547620124331	-0.0224638666158449	0.579439216381266
FTCD	black	0.156747477905619	9.99595129827508e-05	-0.156747477905619	9.99595129827508e-05	-0.174717780269369	1.40323758779796e-05	0.0758818797796737	0.0608557383748623	-0.0901409792082501	0.025872724089544	-0.261619557249352	5.08876799598703e-11	-0.387998406963154	2.18924159526855e-23	-0.00220804625487726	0.95656253962757	-0.0886919623974445	0.0283681820000197	-0.0561768093935662	0.165486453235375	0.533190796431613	3.53015185148957e-46	0.537289287191524	5.38704443998162e-47	-0.13731139190186	0.000665764818358737	0.0293393550389937	0.469131370060819	0.229143956647053	1.01099639397217e-08
HACD1	black	0.23467750853779	4.32748497619297e-09	-0.23467750853779	4.32748497619297e-09	0.301046046616851	2.88844523601424e-14	0.344085115215061	2.01213835340557e-18	-0.17679678228421	1.10334602819196e-05	0.0550871279700197	0.173858141573327	0.213405176211179	1.00562149717687e-07	-0.130968212117325	0.00117581365302461	-0.000250260288772768	0.995074394611293	0.110400475326059	0.00630101914424579	-0.420201614362481	1.55297352897872e-27	-0.0739555999901424	0.0677262386380068	0.236949097513566	3.0356390831944e-09	-0.248199266593687	4.96783984717667e-10	-0.291458206759741	1.98511322752207e-13
GLB1L2	black	-0.015116836622769	0.709207714362166	0.015116836622769	0.709207714362166	-0.252001751595353	2.63975540767613e-10	-0.0923664049608003	0.0224092471916374	-0.0432813644527826	0.285449927920811	-0.137193008686864	0.00067302000049762	-0.122489053071929	0.00242165164906797	-0.0544640759725635	0.178784548855952	0.0199679264023795	0.62228544615669	0.0583904800452862	0.149416756452756	0.329520749289896	6.10125620530342e-17	0.244424247027863	9.21117352609137e-10	-0.121105231998813	0.00271363507354868	-0.0507026533634406	0.210741972005743	-0.00775466455018993	0.848295757751891
SLC13A1	black	0.175640443719027	1.26164969963789e-05	-0.175640443719027	1.26164969963789e-05	-0.230188801594553	8.6274012652307e-09	0.0921278146296626	0.0227602407743578	-0.0615964960287072	0.128286372090718	-0.262208468128133	4.59069427799649e-11	-0.517073503497671	4.4902046442374e-43	-0.134546130074722	0.00085567182023631	-0.171879000080347	1.93983253011319e-05	-0.178989943086741	8.53586195528582e-06	0.663119115112154	1.18761768266675e-78	0.58679348077715	8.33662914167046e-58	-0.247907846498623	5.21226075175621e-10	-0.0984864558946142	0.0148766920617768	0.184432042586621	4.45469431809576e-06
SLC22A4	black	-0.180988485716092	6.73749308410212e-06	0.180988485716092	6.73749308410212e-06	-0.262367783115864	4.46434294160784e-11	-0.282697141826266	1.08524462094593e-12	0.0951057630431171	0.0187038411384184	-0.0763812237032881	0.0591719344572471	-0.276104422602452	3.74823179965707e-12	0.110804915447925	0.00611109203338924	-0.158345640108082	8.46411004686176e-05	-0.106226391639015	0.00859365749434383	0.478344138879015	2.93398562335944e-36	0.21121783505605	1.3653803180772e-07	-0.193448797230866	1.45342669465506e-06	0.157187518590521	9.54996987817618e-05	0.183426049829797	5.03101451506582e-06
SEMA3C	black	0.133575883317441	0.000933404921777192	-0.133575883317441	0.000933404921777192	0.453134457973588	2.86591992956859e-32	0.296604551548896	7.11795643890351e-14	-0.0353971744587704	0.382421091729363	0.154693531809727	0.000123495397606132	0.292520210994017	1.60917094058754e-13	-0.212679669460404	1.11338428536221e-07	-0.176103817257889	1.19577826851745e-05	-0.108448322686595	0.00729434973312943	-0.471532259870224	3.78894230210739e-35	-0.159101030815324	7.81974793261437e-05	0.214695539939005	8.38336661429861e-08	-0.245643745809566	7.55400117061774e-10	-0.273258750868411	6.335125266549e-12
TMEM82	black	0.21933240074433	4.31916943692054e-08	-0.21933240074433	4.31916943692054e-08	-0.16886801947255	2.71945055010619e-05	0.108591763860773	0.00721685384611611	-0.173506661761968	1.61214622605166e-05	-0.245815053987013	7.34581209443912e-10	-0.335393771324063	1.57531685433769e-17	-0.0963987068579776	0.0171490309907721	0.0265342318570437	0.512689058761431	0.0629427108423419	0.120136871626799	0.577130411684587	1.50424448529445e-55	0.623274690064439	4.75972983923566e-67	-0.199601264768203	6.56330314295295e-07	-0.0832806955449345	0.0395971127502879	0.114341046109836	0.00465730781463535
PACSIN1	blue	-0.0328946534295477	0.4169877307777	0.0328946534295477	0.4169877307777	-0.100592001722484	0.0128573691776897	-0.0783252407826925	0.0529798990694586	0.236436849121346	3.28936667579927e-09	0.153699954435692	0.000136666015319529	0.111429709042754	0.00582778366758433	0.0663546365141224	0.10129055653145	0.119641732323861	0.00305703944546337	0.0297946011566088	0.462260092202862	0.0899594758049301	0.0261745521324296	0.118025259345648	0.0034819289309298	-0.0506352828338176	0.211349697974302	-0.196612522428301	9.68746471178401e-07	-0.224563787753901	2.00793198300774e-08
SAMM50	blue	-0.0303724675544534	0.453619309032971	0.0303724675544534	0.453619309032971	0.0170300531795503	0.674394606691223	0.0098958900288898	0.807141149081392	-0.147519390365573	0.00025318572930569	-0.108875119668138	0.00706593020403178	-0.113108529727467	0.00512411712216283	-0.128682430315206	0.00143471704765691	0.0900890682614355	0.0259587404613343	-0.0435047685757943	0.282968292012104	0.124009337305039	0.00213415699787516	0.111089413001169	0.00598058883726261	-0.0991222071961596	0.0142394483368035	-0.0380398572101353	0.347885181423165	0.0127398677525595	0.753310494267788
B3GLCT	blue	0.0676639589101506	0.0947145093186262	-0.0676639589101506	0.0947145093186262	-0.0243545349822506	0.547932004661524	0.0682562869511775	0.0918538756266173	-0.1932520417333	1.49023646592692e-06	-0.16813213252965	2.95091784362808e-05	-0.171019161860757	2.13756002595179e-05	-0.14691331487654	0.000268624076578541	-0.0705868606496468	0.0812642172438267	-0.244301245668199	9.3967430776963e-10	0.0270987137971988	0.503758102964875	0.00194455316466606	0.961741834846963	-0.0710844937957607	0.0791363403844283	0.0307646965436077	0.447806513902917	0.142269199364302	0.000419621124016474
ACTL6A	blue	-0.0261568692774074	0.518705088437902	0.0261568692774074	0.518705088437902	-0.0290430945606445	0.473633087603021	-0.0168673667389067	0.677329234254925	-0.11131534501853	0.00587874097909979	-0.0490207919919973	0.226293302513485	-0.00651875147309426	0.872247029471796	-0.121266596746326	0.00267800757585985	0.0674548198473165	0.0957413903631132	-0.0497014760364074	0.219903718265152	-0.0889979080877824	0.0278247170381611	-0.0950984024866125	0.0187130335365419	-0.0592880517560318	0.143250391560986	0.00437045470760203	0.914146407013518	0.0103453308075817	0.79856604454128
CTSS	blue	-0.343825789979366	2.14157500263114e-18	0.343825789979366	2.14157500263114e-18	-0.214581825387325	8.51925525698949e-08	-0.431621752598328	4.05616503445866e-29	0.598078581880085	1.54183827581433e-60	0.249906271994093	3.74501813353093e-10	0.185303506531172	4.00695610586111e-06	-0.0722969290251933	0.0741408306054206	0.0341240660008318	0.399781926309018	-0.117561194444154	0.00361344751593744	0.0293772426491064	0.468557370283566	-0.233641396024285	5.0809713794845e-09	0.0269552171553865	0.506020644307628	0.11889531416602	0.00324700089483007	-0.0784823835704056	0.0525038868080799
CD72	blue	-0.347344559723024	9.14492402689273e-19	0.347344559723024	9.14492402689273e-19	-0.163697627183096	4.79264343184955e-05	-0.452939511683341	3.06788536679831e-32	0.634288291273355	4.36999577626276e-70	0.383888956545209	6.88208557384885e-23	0.31406956897307	1.87382694899353e-15	0.295951458835866	8.11673616963179e-14	0.228890602903302	1.05050768248294e-08	0.158465074133037	8.35900367573252e-05	-0.0683480923518972	0.0914167673642985	-0.265977896172545	2.35999989910582e-11	0.00932401804568546	0.818085565999383	0.0604690838976962	0.135435740640311	-0.188351009556132	2.75579768071921e-06
PTGR2	blue	0.146342558370852	0.000283963590074506	-0.146342558370852	0.000283963590074506	0.097041937960806	0.0164185453518593	0.202346263024628	4.56611574772032e-07	-0.330613640745505	4.75280212783595e-17	-0.265053777977262	2.78085441513188e-11	-0.314689194879977	1.63956375917326e-15	-0.0796753224803017	0.0490053561065838	-0.0535899234845031	0.185869940220118	-0.190483366790056	2.11313227276064e-06	0.0422602961220697	0.296978693599617	0.0566058976830238	0.162274253870743	-0.192273178704573	1.68705497928182e-06	-0.0443896053814479	0.273282834702672	0.179572992461827	7.96870330273404e-06
TMSB4X	blue	-0.203068710102053	4.14678418406749e-07	0.203068710102053	4.14678418406749e-07	-0.0492985298053511	0.223670396869434	-0.244727587027283	8.76863723965678e-10	0.297828689254686	5.55999964669308e-14	0.197664746726698	8.45229953164019e-07	0.238234049548377	2.47996442599897e-09	0.0268849491325916	0.507130517020508	0.30957375496053	4.89229097269744e-15	0.165812908289782	3.80877182162472e-05	-0.112299282182022	0.00545313883842328	-0.19286488319141	1.56529498943218e-06	0.148233316500542	0.000236065663900462	0.138619585415355	0.000590280004167038	-0.0498356939250451	0.218659208874278
KBTBD8	blue	-0.130463604582355	0.00122895405661322	0.130463604582355	0.00122895405661322	-0.0435727578527877	0.282215951184152	-0.135119911465946	0.000812565993151729	0.32840864167402	7.85865267750801e-17	0.158042662416642	8.73635796436366e-05	0.0626764186946745	0.121715980165029	-0.0226061342090886	0.577039148622588	-0.133740701254308	0.000919756092897352	-0.212341621416275	1.16732498783802e-07	-0.0558958161186787	0.167615713022534	-0.128867446207416	0.00141195661711525	0.0843599177923271	0.0370974005428319	0.0243488744318877	0.548025060324039	-0.0123183598554423	0.761220588272113
C1orf162	blue	-0.399135409588493	9.04546291559845e-25	0.399135409588493	9.04546291559845e-25	-0.300659495448614	3.12624375437193e-14	-0.546793602761619	6.22696168933516e-49	0.626534124687298	6.18671497688962e-68	0.299649899387931	3.84165663422155e-14	0.281050341518948	1.48366910960246e-12	0.203813736620622	3.75326606296065e-07	0.213828664290813	9.4745010617391e-08	0.116887082302228	0.00381253124534349	0.0120988135320789	0.765350575080447	-0.305104371107542	1.24975356726403e-14	0.0857144084496048	0.0341509157852392	0.222232248176797	2.83151540873559e-08	-0.0311775853568592	0.441733420484398
TCEAL1	blue	0.0766679031193637	0.058222796470388	-0.0766679031193637	0.058222796470388	0.0333096443775897	0.411131746522743	0.100091959133375	0.0133136698969308	-0.172351383266471	1.83872996605143e-05	-0.145903794917774	0.000296308167258065	-0.105598190296092	0.00899664415357944	-0.0966351053084367	0.0168773242270187	-0.0608276413659807	0.133129437446932	-0.168736178252777	2.75961206784804e-05	-0.0539138160557992	0.183220879362145	-0.0233218609486669	0.56503622644565	0.125647742563509	0.00185954542819564	0.0562038194390449	0.165282855937453	0.14437749766441	0.000343266244639907
TLR1	blue	-0.0473081889583108	0.242950947042683	0.0473081889583108	0.242950947042683	-0.149400205684478	0.000210397157896761	-0.0903493147280417	0.0255299811644043	0.275411289651865	4.26175617159326e-12	0.0245264228102754	0.545109999541881	-0.0412416164099695	0.308785908844562	-0.200191604631381	6.07321476640118e-07	-0.235841652907003	3.61009446711534e-09	-0.367231352162841	6.06801723165006e-21	0.00206968550341206	0.959281983734213	-0.115781038616594	0.00416080244559528	-0.0281367748722268	0.487550712221226	0.0218693447806692	0.589519074906109	0.0292897411997685	0.469883609297981
PPP2R2D	blue	0.0126119142010014	0.755709007799136	-0.0126119142010014	0.755709007799136	0.0403088834264917	0.319864845462614	0.0685979386271332	0.0902356294000819	-0.131502479605637	0.00112186438329729	-0.0993609702766684	0.0140064036755011	-0.0731687012697233	0.0707102573322906	0.00284201588612223	0.94410896295646	0.113841163324555	0.0048417978574345	-0.000489631870176251	0.990363272660537	0.00164682891740276	0.967595914706281	0.0612153347624238	0.130669974448883	-0.00725816434533529	0.857902145771671	0.0146078660303654	0.718575616606003	0.0544924446935841	0.178558012984759
CLIC3	blue	-0.129888278054433	0.00129223646209038	0.129888278054433	0.00129223646209038	-0.0712343819535009	0.0785043518901689	-0.216981151080265	6.05684866288772e-08	0.239439474736699	2.04933725070725e-09	0.249932019491496	3.72903098622883e-10	0.31429617226886	1.78457020616174e-15	0.100815728702009	0.0126577218786403	0.297227061895826	6.27861713566522e-14	0.243429693701287	1.08198671969734e-09	-0.0930811949846875	0.0213856622268029	-0.113147674850218	0.00510866523271286	0.156464897176179	0.000102926106355702	0.0557127331247624	0.169014049216758	-0.116414070249326	0.00395810485593292
TNFRSF9	blue	-0.318329314068599	7.43425761189716e-16	0.318329314068599	7.43425761189716e-16	-0.172312092021103	1.84694459197311e-05	-0.414793432215491	8.31655502358906e-27	0.677462024386526	2.80124497190504e-83	0.42849399044678	1.11613181704781e-28	0.272738307646183	6.96874070920066e-12	0.18466620485276	4.32990081992405e-06	0.102415651556921	0.0113080608446055	0.07829610376343	0.0530685542042495	0.0287841691273163	0.477586818768838	-0.167707741522415	3.09277474556513e-05	-0.0497100159914427	0.219824382462544	-0.0309426717023935	0.445182930063044	-0.243542186860406	1.06250310656496e-09
CHADL	blue	0.0867545679416915	0.0320258522736409	-0.0867545679416915	0.0320258522736409	0.0225048696920701	0.57874701143118	0.091879273801857	0.0231309301127583	-0.183524309617885	4.97172719374335e-06	-0.170200829510707	2.3434030343783e-05	-0.0686089953320452	0.0901836436759938	0.00442887161072599	0.913003377419701	0.253187385039404	2.16277555923128e-10	0.110667801013062	0.0061748974547564	0.00447653196078684	0.912070951585805	0.0685146345037651	0.0906280773030338	0.0164542054191126	0.684803969896321	-0.00125601199969481	0.975283048414032	0.0719573130268765	0.0755134872448179
RNF185	blue	0.0472887623941969	0.243144705888399	-0.0472887623941969	0.243144705888399	0.0834953232711633	0.0390889310871704	0.110644299404544	0.00618589367020781	-0.171118793879903	2.11370470807325e-05	-0.191020910744548	1.97538095303084e-06	-0.233878038549143	4.89839707250559e-09	-0.150085253120012	0.000196571193833793	-0.0601644590352974	0.137419225252322	-0.16350240567214	4.89466387107961e-05	0.12912292518584	0.00138107356347427	0.137367762004095	0.000662335699808867	-0.154725427039404	0.000123093059839869	-0.0844926778013134	0.0367993634268084	0.0594272565104846	0.142311749227406
FASTKD2	blue	-0.00522706008662809	0.897404383486738	0.00522706008662809	0.897404383486738	-0.0504324424807939	0.213187079142641	0.00723464272104986	0.858357779894508	-0.126735683075132	0.00169551012257213	-0.153156593947674	0.000144415978843438	-0.150538148950372	0.00018790328514552	-0.118726183162016	0.00329150835401216	-0.0782520801165815	0.0532027393575709	-0.234960240832785	4.14148349690843e-09	0.0726360808575637	0.0727904201629563	0.0188279739737097	0.642299721768587	-0.111797829961505	0.00566644558426432	-0.00466264545163572	0.908431000333188	0.0719214470385996	0.0756596502596273
SLC44A3	blue	0.106740706738367	0.00827579614804008	-0.106740706738367	0.00827579614804008	-0.0907468273491088	0.0248868744813005	0.106174577438956	0.00862627614808515	-0.176915591583938	1.08819805034506e-05	-0.260342153908975	6.35717495886583e-11	-0.284082062051263	8.32946541166198e-13	-0.140202128036884	0.000509600030258724	-0.0135511504449688	0.738158942087918	-0.128795043933344	0.00142082361357662	0.221297483320859	3.24643393844582e-08	0.172278166183698	1.85406551537353e-05	-0.178373288091476	9.1774980811861e-06	-0.023679490015289	0.559083898777982	0.156203330883833	0.000105745784708605
REEP3	blue	0.0151099233717459	0.709334667196531	-0.0151099233717459	0.709334667196531	0.0811013374971867	0.045081498349177	0.0730936039309662	0.071000572892487	-0.138697842321256	0.000586026603108737	-0.0833838670684107	0.0393521359588541	-0.0772613778956827	0.0562979907552015	-0.214265641185498	8.90837046843503e-08	-0.135658749140768	0.000773923911143074	-0.276813421244361	3.28567506982405e-12	-0.0842620822212002	0.0373183445800747	-0.0684160968873903	0.0910940574908666	0.0735778674633083	0.0691454939920155	0.0925009214921814	0.022213434890576	0.152295802806815	0.000157543645006652
YRDC	blue	0.0852409691017796	0.0351572877174581	-0.0852409691017796	0.0351572877174581	-0.0174225142202052	0.667335555559329	0.0739956622689949	0.0675771248215604	-0.146929558775436	0.000268199065883635	-0.0889101246228323	0.027979726989703	-0.0615727034043491	0.128434166380755	-0.149149801982195	0.000215674467949894	0.010755385111927	0.790763474703331	-0.122833095046349	0.00235365806314644	-0.0151745981983181	0.70814731350418	0.0322921464683585	0.425576534710667	0.00178165578172354	0.964944611941047	-0.00499822282883788	0.901872774782466	0.0635789338165721	0.116428871474764
PPP1R11	blue	0.0993756662696084	0.0139921699976119	-0.0993756662696084	0.0139921699976119	-0.0568239960870567	0.160659645478293	0.0763304470118047	0.0593413740881789	-0.162655000102662	5.36178818375185e-05	-0.153950580357925	0.000133224609880173	-0.065780695728091	0.104285226816367	-0.129346906597437	0.0013545105402403	0.0840300817629774	0.0378467460014463	-0.0772552799491218	0.0563174960418423	0.00278528455255112	0.945222872440161	0.0439549651876891	0.278011800473646	-0.0126310784378383	0.755349620339388	0.0223526315719859	0.581319011204164	0.100173044338122	0.0132387213282878
FPR2	blue	-0.146971955676874	0.000267092739857151	0.146971955676874	0.000267092739857151	-0.0792734078096393	0.0501615863623122	-0.197709332844388	8.40345420806499e-07	0.28092105205099	1.52041198591569e-12	0.231331328574739	7.24757062650402e-09	0.203990750518966	3.66519653329897e-07	-0.0111867531715153	0.782577874479785	-0.0554916538931733	0.170714203523074	-0.135795240173382	0.000764409477681089	-0.122196499019389	0.00248087529685591	-0.184211073249955	4.57560357875895e-06	0.0570267563493837	0.159169477164843	0.0530082332266166	0.190698214188878	-0.0722154810790211	0.074468157625291
CD3E	blue	-0.356752676300318	8.91040914200454e-20	0.356752676300318	8.91040914200454e-20	-0.250423527779541	3.43628359440233e-10	-0.5137225937673	1.89263194375031e-42	0.681957510762479	8.755523455904e-85	0.307823414276632	7.07714191189074e-15	0.251415580476644	2.91199858704409e-10	0.207431512468666	2.30057482260352e-07	0.222550152012559	2.70247787101242e-08	0.16147598721374	6.08219151016044e-05	0.0972213609298831	0.0162197102097014	-0.170249423179489	2.33067198784493e-05	0.0936765264473355	0.0205643878580364	0.182942200202306	5.33294222124917e-06	-0.0765693298479329	0.0585477193189462
AQP4	blue	0.217288706638819	5.79604837693277e-08	-0.217288706638819	5.79604837693277e-08	-0.176246365965807	1.176181652737e-05	0.142506703022088	0.000410289438950969	-0.269908920419991	1.16593745796917e-11	-0.277115599574671	3.10595172958503e-12	-0.296250658488153	7.64318334695992e-14	-0.186837851247465	3.32120408245573e-06	-0.164265733705822	4.50707773117873e-05	-0.304136315565905	1.52802650039354e-14	0.151134132084816	0.0001770422215083	0.126689148616536	0.0017022453351907	-0.123496765482218	0.00222739897978582	0.0619083558918149	0.126361342309963	0.2891482435819	3.12465252948201e-13
MZB1	blue	-0.139864649876829	0.000525892073011388	0.139864649876829	0.000525892073011388	-0.047338709923988	0.242646752341374	-0.22185110056722	2.99409562044439e-08	0.497130980508669	1.86407221778212e-39	0.246672801792184	6.38455481390589e-10	0.390427262653369	1.10400675245372e-23	0.129560293284164	0.00132964207551751	0.262709821780933	4.20443331271158e-11	0.194634517005776	1.24939361130966e-06	-0.124411111014414	0.00206358156148154	-0.118245915959991	0.00342093106161214	0.18506835336126	4.12334021953408e-06	-0.0191117686499803	0.637292078253589	-0.219224012731012	4.38738551528305e-08
CELF2	blue	-0.166416000518632	3.56539756815406e-05	0.166416000518632	3.56539756815406e-05	0.062456133708073	0.123034463102685	-0.135583671717147	0.000779203998324398	0.371026732463891	2.23711503423344e-21	0.145361577494169	0.000312256129290302	0.171986517561963	1.91636700376853e-05	0.0223927443888408	0.580640804518587	-0.049362296222161	0.223071272156657	-0.175670254634033	1.25730998279494e-05	-0.1722925642415	1.85104022899459e-05	-0.200700050823847	5.67949055913834e-07	0.131613897765986	0.00111090529832134	0.0398722179308247	0.32513956665886	-0.0514633216504196	0.203967589878142
C1QB	blue	-0.504728838013171	8.31919511777816e-41	0.504728838013171	8.31919511777816e-41	-0.198999650694717	7.1017629627093e-07	-0.581072305831229	1.844968997323e-56	0.690085966224174	1.41565783350296e-87	0.406414439935024	1.05472878393647e-25	0.377338407526166	4.13218105397646e-22	0.0759633494002042	0.0605783472712781	0.230353862416882	8.41336883069974e-09	0.106826438635636	0.00822384404470558	-0.014981676522559	0.711691209990968	-0.31472589948823	1.6266280139915e-15	0.115443272465678	0.00427275716669098	0.218765699937961	4.68752918271491e-08	-0.125579379717767	0.00187032333948423
PRKAB2	blue	0.0209543217839243	0.605188468609487	-0.0209543217839243	0.605188468609487	0.0971691319227739	0.0162773710313232	0.0784313547164909	0.0526580692997378	-0.177262768269215	1.0450604522672e-05	-0.109981639419712	0.00650327675151375	-0.089936943178308	0.026212233390215	-0.0614933941019145	0.128927771059647	-0.0511686911186144	0.206572517461475	-0.233019437002278	5.59288164752147e-09	-0.0779383486520777	0.0541672097537958	-0.0601576187396692	0.137464019181865	-0.0623460236485389	0.123697668137273	-0.00395473699141361	0.922285634557841	0.0731279299356825	0.0708677527389774
PIGV	blue	0.192350438918422	1.67065591935355e-06	-0.192350438918422	1.67065591935355e-06	-0.0470440208057714	0.245595020423556	0.174850238582429	1.38202022177086e-05	-0.256126327783745	1.31387055083289e-10	-0.221844031923883	2.99719450181964e-08	-0.244512439334728	9.08031916437477e-10	-0.14317564674587	0.000385035024058654	0.0330849627904052	0.414296185734222	-0.170618826536784	2.23601636855853e-05	0.109700891060209	0.00664209297647693	0.164504505028404	4.39192714028518e-05	-0.134925114535737	0.000826969668607326	-0.119071497996764	0.00320121975562655	0.108894532438748	0.00705569461545642
FCGR3A	blue	-0.535875504995312	1.03335774042631e-46	0.535875504995312	1.03335774042631e-46	-0.28122404327636	1.43566980369053e-12	-0.641462393210621	3.93470657382557e-72	0.693495084824966	8.96514513737132e-89	0.359688124882316	4.23999682018258e-20	0.307325803167269	7.85683664495439e-15	0.123169223297453	0.00228891692336554	0.122444027867206	0.0024306815447077	-0.0213455180856624	0.598466594978658	0.052937446602182	0.191292002156763	-0.337309277512967	1.00651650250468e-17	0.00652146491268457	0.872194308057576	0.22349311671382	2.35233000662975e-08	-0.0977778091978471	0.0156164211808422
ZNF433	blue	0.186122087338707	3.62582532537875e-06	-0.186122087338707	3.62582532537875e-06	0.0894720728714093	0.027000135810214	0.229515582259746	9.55635604490854e-09	-0.341043729354075	4.16494159004877e-18	-0.305575986093233	1.13285091133329e-14	-0.342760533474791	2.76495493261239e-18	0.00424585536811374	0.916585001486058	-0.127311260350195	0.00161420090710449	-0.239233369578604	2.11742420271796e-09	0.0695512759520536	0.0858408863882333	0.128257833969377	0.00148823155560209	-0.127521379956476	0.00158542146822426	0.0165148051913893	0.683705674780572	0.243504793237516	1.06894144386263e-09
TNFSF8	blue	-0.284629931839616	7.49863968280523e-13	0.284629931839616	7.49863968280523e-13	-0.208753229866506	1.91964061422655e-07	-0.376329879147218	5.42587120516694e-22	0.549396208647172	1.79038204222831e-49	0.181875606122855	6.06079351227234e-06	0.119604098662183	0.00306636965315446	0.0333038115195578	0.411213715706833	-0.0951432358016751	0.0186571035055535	-0.202782558463362	4.30824174238782e-07	0.0599862908507194	0.138589633579109	-0.193364466406331	1.46909556095134e-06	0.0906711041539596	0.0250082911975986	0.165862402317593	3.78822087196945e-05	0.0169459461383143	0.675911162396907
ESD	blue	-0.0524688821437128	0.195256771933769	0.0524688821437128	0.195256771933769	-0.0112869404072959	0.780680125984288	-0.0349147853893883	0.388944264139087	-0.173388051686232	1.63412499303872e-05	-0.147607193547389	0.000251019248726326	-0.174528891303851	1.43403082096109e-05	-0.0703589455658149	0.0822541293073652	0.0716587551270859	0.0767372208258906	-0.126318890211078	0.00175671612123348	0.0916331264427748	0.0235031927132771	0.00775253121244212	0.848336987028312	-0.114993196432927	0.00442617157127078	0.118090308881413	0.00346384492542147	0.200333011865321	5.96115477359007e-07
ZNF831	blue	-0.267661469259728	1.74730868764722e-11	0.267661469259728	1.74730868764722e-11	-0.166828882473324	3.40735704049399e-05	-0.361865928799243	2.43166686877083e-20	0.625210631115106	1.42081529871804e-67	0.240047359005192	1.86068240287354e-09	0.115335671933981	0.0043089901767262	0.135561486491156	0.000780770626424329	0.0135315426927362	0.738523970416266	-0.0372621682436426	0.357836748390354	0.0671075229916121	0.0974662536735327	-0.158179919636324	8.6120152410312e-05	0.00411316828926381	0.919182745644623	0.0902750920101153	0.0256516365614128	-0.0430579365617785	0.287946465756033
PTPRC	blue	-0.344050993426463	2.02871879265413e-18	0.344050993426463	2.02871879265413e-18	-0.238189683158867	2.49738558082283e-09	-0.455671770897221	1.17647911313436e-32	0.633216608589714	8.73817414518548e-70	0.263101071645132	3.9252145579206e-11	0.106737478132841	0.00827775833997903	0.0622511193061383	0.124271518002932	-0.0790218091694242	0.0508969304839256	-0.208170139493818	2.07953191806808e-07	0.140346464010081	0.000502776426839516	-0.178454269119884	9.09068779344432e-06	-0.0122206618104148	0.763057600975461	0.18661828379575	3.41194513653173e-06	0.0203065001393215	0.616393447535118
TRMT61B	blue	0.00601527225712308	0.882039050145432	-0.00601527225712308	0.882039050145432	0.0955019521984979	0.0182148304144796	0.0860986625218724	0.0333522767406469	-0.16866691564165	2.78093562378941e-05	-0.092331470065009	0.022460345239911	-0.179204242791227	8.32306991992594e-06	-0.131012713589803	0.00117123030476281	-0.0588964414236241	0.145916391724698	-0.185199936177503	4.05782372850891e-06	0.079914713890287	0.0483273379381523	0.10084801537778	0.012629137397258	-0.136922105464229	0.000689899201997614	-0.052152260626564	0.197969693900221	0.0323559642156037	0.424661956988329
CCL3L1	blue	-0.203395460260766	3.9695393311777e-07	0.203395460260766	3.9695393311777e-07	-0.083726386423793	0.0385480217784545	-0.236762768690348	3.12565079162495e-09	0.303505358186747	1.74124734297566e-14	0.0434584448199995	0.283481667107635	0.0275617106093843	0.496494412397615	0.143991803143987	0.000356186079780921	0.139227067555133	0.000558001024496199	0.0109498191454691	0.787071003162436	0.0651765854458435	0.107512650957336	-0.0994625740492229	0.0139082562960957	-0.0590039140073884	0.145180997623949	0.060977859273824	0.132172271743058	0.00768465094937197	0.849649068971833
LIG3	blue	0.0349288648321102	0.388752920946308	-0.0349288648321102	0.388752920946308	-0.0606486496606568	0.134276923478297	0.00164317020031409	0.967667866657821	-0.0882101097868555	0.0292426121893037	-0.0643517051207011	0.112046363327397	-0.0310909864928335	0.443003272157907	-0.0126305074806573	0.755360326752194	-0.0105001521937076	0.795617677530723	-0.106655971392545	0.0083274319942835	0.0170778292559538	0.673533730752406	0.0232231288921947	0.566684846554323	-0.0196129775411662	0.628488430918223	0.020903487862187	0.606064413518404	0.0461456688695641	0.254737040675542
SMIM19	blue	0.0888986861514494	0.0279999798721967	-0.0888986861514494	0.0279999798721967	0.0608302361110517	0.133112858820956	0.113430944789373	0.00499809532554445	-0.234589421885623	4.38707368532831e-09	-0.183411769103771	5.03968713102556e-06	-0.218236803382997	5.05859902701437e-08	-0.0885900891000758	0.0285511571908838	0.114107252449192	0.00474278803623469	-0.0584843941897692	0.148762249426157	0.118142471708189	0.00344940512383583	0.129912710336788	0.00128948918399225	-0.13067810793538	0.00120609989419954	-0.0491800315334048	0.224786808086729	0.102833101972871	0.0109775774672707
CD101	blue	-0.241588260327302	1.45494388658094e-09	0.241588260327302	1.45494388658094e-09	-0.12782123733508	0.00154516645771973	-0.309624837612562	4.83967929004619e-15	0.396817391303874	1.77345541167121e-24	0.190380420951994	2.1405428332527e-06	0.21658032463851	6.41380970594792e-08	0.133917691623966	0.000905304833417783	0.167532613779196	3.15317693565049e-05	0.0362294700245672	0.371324715801583	-0.0358310997723882	0.376610806444173	-0.174415847999648	1.45276581973491e-05	0.0582523063201832	0.150383699493475	0.10229965898578	0.0114014395951942	-0.0642241570242639	0.112760629352043
CD6	blue	-0.364792656383706	1.14411451784745e-20	0.364792656383706	1.14411451784745e-20	-0.220849587833541	3.46552985500699e-08	-0.493525306806703	7.93470487845409e-39	0.626520932583968	6.23832211837143e-68	0.309539533384077	4.92785062116888e-15	0.275723652607084	4.02233924875166e-12	0.254918753822976	1.61370210004023e-10	0.246892527070696	6.15872599566687e-10	0.111253061852158	0.00590666074279584	0.0775710404309035	0.055314835607814	-0.180927547529083	6.78653186918596e-06	0.0631879301957146	0.118696919679811	0.151247268208473	0.000175048130234959	-0.0783889956285966	0.0527863428927151
ANKRD44	blue	-0.150040103559891	0.000197455548935214	0.150040103559891	0.000197455548935214	0.0295821232671787	0.465460143640879	-0.136893397379988	0.000691710735669481	0.293801543880979	1.24761024726673e-13	0.0416906125142934	0.303544094798003	-0.0486946664769062	0.229401028821815	0.128079723486499	0.00151122130060424	-0.104791253564249	0.00953894355846029	-0.208793100745415	1.90915165151218e-07	0.00951138597743119	0.814495732461294	-0.117264502708868	0.00369987682996446	-0.0779929816337517	0.0539982185744345	0.0130937643413862	0.746689056887203	0.0146914846358643	0.717033623419473
DNAL4	blue	0.058551867257885	0.148293365336346	-0.058551867257885	0.148293365336346	0.0208772358856147	0.606516996007695	0.0679327457122924	0.0934077052737183	-0.12727269424008	0.0016195350008966	-0.156078923985703	0.000107112258167246	-0.126824871223797	0.00168266968170555	-0.144325722510885	0.000344974806851634	0.150595646033493	0.000186828857054527	-0.0337076420042634	0.405561570595099	0.0710503461730217	0.0792808962220958	0.0646723207415204	0.11026664165165	-0.10544998639067	0.00909413600211297	-0.0509294452208788	0.208705431453698	0.0577716728721077	0.153784273731408
CRB3	blue	0.126607756709041	0.00171408472191135	-0.126607756709041	0.00171408472191135	0.0716964343289222	0.0765818971542577	0.175882478701318	1.22682362468795e-05	-0.280973410169029	1.50542622511999e-12	-0.356970771842231	8.43431384888519e-20	-0.339603982809601	5.86091561666647e-18	-0.195642195558936	1.09787316539153e-06	0.158449278047978	8.37283386706669e-05	-0.0445928203104202	0.271090751219209	0.255770078366689	1.39616454468016e-10	0.231579557313025	6.97743644621142e-09	-0.244454007054614	9.16681366161957e-10	-0.10257289478452	0.0111825554028436	0.135283925282239	0.000800618919431721
ANAPC16	blue	0.0929845977551527	0.0215215726085083	-0.0929845977551527	0.0215215726085083	-0.0983189056795563	0.0150487542340352	0.0535829886318471	0.185926966411223	-0.151268824608388	0.000174670583660153	-0.199979532043801	6.2450792520399e-07	-0.154656664066089	0.000123962001234005	-0.092234707900565	0.0226024036926595	0.0860181928648459	0.0335181934978985	-0.0451089065223551	0.265577845528485	0.119774632388838	0.00302429689184559	0.0965419374954929	0.0169839542003002	-0.193963497598304	1.36121316886171e-06	-0.0326087129846392	0.421051065146281	0.105349581548103	0.00916071806836261
NCKAP1L	blue	-0.444840525604654	4.99786296341647e-31	0.444840525604654	4.99786296341647e-31	-0.243382093987451	1.09033513317821e-09	-0.545245742164186	1.30010974903783e-48	0.676155611680529	7.5806802582384e-83	0.314866469605014	1.5780079790794e-15	0.220441714497973	3.67744436066523e-08	0.0939807697417604	0.0201553710800348	0.0364960073168716	0.367813726823016	-0.0837793689364949	0.0384248902191993	0.104151095688091	0.00998964483470529	-0.235487714367914	3.81500437108006e-09	-0.00624025705412803	0.877661071654332	0.158681270570168	8.17186532030632e-05	-0.0740984891403769	0.0671956310222818
CCR5	blue	-0.428444534729599	1.13404305727995e-28	0.428444534729599	1.13404305727995e-28	-0.271978278135806	8.00668336877165e-12	-0.523295291992944	2.97546326860264e-44	0.704860186856711	6.81283473122744e-93	0.296342926631631	7.50269183494152e-14	0.18887587247395	2.58215495280037e-06	0.115271091724901	0.00433086990490767	0.0739869051614543	0.0676096961838411	-0.0280413195567806	0.489029253147416	0.106913053105692	0.00817165295055551	-0.223040846551331	2.51440752601833e-08	-0.0384158257806047	0.343137731602811	0.111760827775375	0.00568247904924062	-0.107085028964579	0.00806890150057614
ILVBL	blue	0.116542979044096	0.00391794096893057	-0.116542979044096	0.00391794096893057	0.135362148781483	0.000794978431269563	0.170339176693177	2.30732990814628e-05	-0.267751561553637	1.71932571544075e-11	-0.255548958226563	1.44974846753067e-10	-0.179761780169417	7.79289451430226e-06	-0.0871561349029914	0.0312362398101513	0.229195358163321	1.00315786874203e-08	0.0282769779171109	0.485383429338198	0.145261948100076	0.000315272284899859	0.211962802929583	1.23076871247132e-07	-0.210351644988644	1.53978568553812e-07	-0.130894089460655	0.00118348449820978	0.039469072198452	0.330059217183547
MTHFD2	blue	-0.17698843264389	1.0790091092709e-05	0.17698843264389	1.0790091092709e-05	0.00817190034897933	0.840240278060731	-0.208976170295899	1.86169618309141e-07	0.27716006195342	3.08033223368533e-12	0.287033931865063	4.71581206919423e-13	0.306994137758053	8.42272761716318e-15	-0.0189112117631095	0.640829270438696	0.148579701325554	0.000228155457270363	0.0250048773593232	0.537292970582667	-0.171530741107347	2.01772780996082e-05	-0.202319890508893	4.5821702949066e-07	0.148178810291672	0.000237333523658051	0.0563292981557536	0.164339483509465	-0.126504416910263	0.00172922552345927
BTBD6	blue	0.0343093137825484	0.397226790024034	-0.0343093137825484	0.397226790024034	0.0267732414717965	0.508897545010442	0.0305893154958716	0.450400409448424	-0.155887311665112	0.000109249464329693	-0.0687195937940295	0.0896649607517889	-0.0849067000827867	0.0358829443010394	0.0243783643230308	0.547540351685672	0.242120518317743	1.33590590073926e-09	0.120992157733086	0.00273885743198721	0.0798082266511992	0.0486279604397701	0.100578697001422	0.0128693289956401	-0.0346997826816814	0.391873304527832	0.0360989370902788	0.373051714972163	0.0942776342520838	0.0197631184983028
CD200R1	blue	-0.225139885934325	1.84337747770886e-08	0.225139885934325	1.84337747770886e-08	-0.152128080691181	0.000160228580731587	-0.301500238699557	2.63164548692722e-14	0.588509598323261	3.25317238331209e-58	0.220721801727127	3.53061793973493e-08	0.0609548465556633	0.132318559356513	0.132937519717459	0.000988054410123038	-0.0380265377138048	0.348054130647651	-0.125871999075381	0.00182458808077519	0.0780009036923385	0.0539737504779355	-0.115852615263282	0.00413742156721853	-0.0552444962861313	0.172630000409856	0.00223454319986599	0.956041805718954	-0.0769606705507328	0.0572665597705709
LYST	blue	-0.0805788840815084	0.046487274045007	0.0805788840815084	0.046487274045007	-0.166566870108223	3.50686017909557e-05	-0.183495585138052	4.98898937988075e-06	0.279230751583226	2.09098442569057e-12	0.0983284216407447	0.0150389353869999	0.0136499305258721	0.736320896671084	0.164338669876937	4.47160376394632e-05	-0.135447813280919	0.000788843611789661	-0.22039921087491	3.70023545918775e-08	0.0102707639144192	0.799987097501514	-0.100437049194725	0.0129972684022132	-0.0320664608374855	0.428820041697325	0.091263028774983	0.0240726714093535	0.0769100917105297	0.0574308230567669
FPR1	blue	-0.250962439049266	3.14101788359545e-10	0.250962439049266	3.14101788359545e-10	-0.141272662033419	0.000460972445117098	-0.3160867802387	1.21172895394035e-15	0.452446259724404	3.64405185185031e-32	0.219922382497179	3.9654684445126e-08	0.219432514998053	4.25707274156036e-08	-0.0323656640610601	0.424523048032792	0.0345036252976316	0.394557222053714	-0.123147524171046	0.00229304671119989	-0.026940431374895	0.506254077501632	-0.191876613651508	1.77368719079124e-06	0.0432967167706284	0.285278921847816	0.0471055520797189	0.244977359418312	-0.0948197787798936	0.0190639105745352
NUDCD2	blue	0.0316581879650064	0.434723947163886	-0.0316581879650064	0.434723947163886	-0.0638577054756114	0.11483267700845	0.00163786530038934	0.967772192736812	-0.0897114735927059	0.0265918681107715	-0.00995324599031194	0.806045514880698	-0.093058271402637	0.0214178475985781	-0.104695750794969	0.00960501283472399	0.021080879387695	0.603010153488273	-0.149071509201587	0.000217349782550983	0.0759971779082503	0.0604634741090819	0.0329024914815018	0.416876674532843	-0.0832890003989565	0.0395773455249592	-0.0384700716759573	0.342456179821532	0.0200688334745112	0.620526870487084
RGS10	blue	-0.314961601463905	1.54591710688284e-15	0.314961601463905	1.54591710688284e-15	-0.229678689283043	9.3227655292347e-09	-0.436142520545193	9.21651026243267e-30	0.521321565711813	7.08141876024647e-44	0.307486700588084	7.59592812578806e-15	0.313610893217945	2.0681268213895e-15	0.119897505518417	0.00299430889869978	0.291040481940067	2.15549177167456e-13	0.173655604599712	1.58494465710125e-05	0.00779650792658504	0.847487168829193	-0.177281955500372	1.04272452641423e-05	0.0910237999080827	0.0244470965984612	0.105067695248475	0.00934997278621891	-0.147519437304908	0.000253184566452232
MNDA	blue	-0.321387663737973	3.79307270610303e-16	0.321387663737973	3.79307270610303e-16	-0.23944700617428	2.04688996630293e-09	-0.419082960004421	2.20291237175516e-27	0.544546237439181	1.81098136656516e-48	0.179746091049872	7.80736291884638e-06	0.107709677228931	0.00770532696316445	0.00824748400259839	0.838782759180667	-0.0157096392491512	0.698351958199147	-0.114082270569994	0.00475200523727332	0.171021799624126	2.13692517346338e-05	-0.114557248740307	0.0045795002593235	-0.054290597431913	0.180174487416161	0.115946871228919	0.00410681379473908	-0.0211444551657908	0.601917214063429
MRPL46	blue	0.0132790066695579	0.743230544099489	-0.0132790066695579	0.743230544099489	0.0933047805716675	0.0210739386058998	0.0553661306892707	0.171685178776672	-0.137199845502035	0.000672599015456228	-0.105174408499791	0.00927792144523324	-0.0895955901558409	0.0267888236119767	0.0627787096523431	0.121107491976108	0.124880707987846	0.00198380279594167	-0.0439822667828195	0.27771312834066	0.108300184921609	0.00737516403039551	0.121301228123508	0.0026704171611285	-0.120756238518522	0.00279217077522287	-0.0726259187519837	0.0728305890609715	0.00908961376791469	0.822581936765801
ZNF629	blue	0.0142360998790936	0.725445048073882	-0.0142360998790936	0.725445048073882	0.0644618022034449	0.111432689244266	0.0649664672054412	0.108653513479417	-0.202422092666067	4.5202546384563e-07	-0.0905908145930464	0.0251375882545523	-0.0705372630186413	0.0814788112913581	-0.0469301157059675	0.2467412917618	0.0859623902930753	0.0336336634161553	-0.10447684503469	0.00975799075615038	-0.0674041819304888	0.095991356767479	-0.0551238512695259	0.17357096308304	-0.00859245708825514	0.832137538881803	0.0377734624201199	0.351274110145538	0.093591353386794	0.02068017809399
WARS2	blue	0.0702511828391749	0.0827255635202929	-0.0702511828391749	0.0827255635202929	-0.069260449582504	0.0871628756016587	0.0716687911945249	0.076695824482484	-0.174827556395947	1.38563169606116e-05	-0.160549860057241	6.71120183004822e-05	-0.191952785847306	1.75672267471254e-06	-0.191309115370676	1.9051124098416e-06	-0.0239777312120201	0.554143352028847	-0.206815819039766	2.50197725704846e-07	0.0898675869035613	0.026328511388116	0.0525553125086721	0.194520953784097	-0.113132707497632	0.00511456837985824	-0.0215174312583177	0.595523361031816	0.12988493705607	0.00129261255786584
MS4A1	blue	-0.0790115613788804	0.0509270714517241	0.0790115613788804	0.0509270714517241	-0.0896880658450651	0.0266315510545877	-0.167445781175771	3.18353882423571e-05	0.4420435319684	1.28771328667696e-30	0.141564167235896	0.000448499947832383	0.182421970138	5.67685210862842e-06	0.0344293710821908	0.395576090400084	0.0566006637786521	0.162313150615075	-0.0587505475070111	0.146919235238142	-0.0173843356844896	0.668020983207067	-0.0464950401343548	0.251154019277975	0.250161861725388	3.58923109607929e-10	0.084067865638183	0.037760259587579	-0.0190518453178546	0.638348078833884
FCRL5	blue	-0.137594579895783	0.000648702776810298	0.137594579895783	0.000648702776810298	-0.051540854059548	0.203286080022202	-0.21728594404202	5.79834194715748e-08	0.493906745309546	6.81297343923971e-39	0.267259748970461	1.87759432656322e-11	0.391205975964992	8.85363841244803e-24	0.151846053295856	0.000164840403828625	0.138570972264781	0.000592936631215064	0.0605982566913419	0.134601356835745	-0.183120348782261	5.21981607657994e-06	-0.175500454183219	1.28222001798161e-05	0.155713362834516	0.000111224350402561	-0.0290144613309144	0.474069425544205	-0.220302777907918	3.75245215373292e-08
R3HCC1	blue	0.051786320405914	0.201139341015993	-0.051786320405914	0.201139341015993	-0.0354529968857287	0.381670568587442	0.00439722985411314	0.913622481983578	-0.164806260137629	4.25038124238336e-05	-0.153882312366015	0.000134153854097905	-0.101431637457497	0.0121221749412513	-0.0473344105124509	0.242689587308521	0.250564235234683	3.35668206209471e-10	0.0805177588089774	0.0466541247793501	0.156678676354826	0.000100674299394603	0.14675809555597	0.000272717167081389	-0.0660180889501524	0.103038173363918	0.0674697676658328	0.0956677021770982	0.123697783932607	0.00219039661547058
CD8A	blue	-0.401820481699256	4.11949790669384e-25	0.401820481699256	4.11949790669384e-25	-0.25352397996798	2.04342629311694e-10	-0.516735804289447	5.1945505360331e-43	0.717005565125867	1.61292411451886e-97	0.372145583727991	1.66278230870263e-21	0.210888505234277	1.42931810515103e-07	0.137843790603162	0.000634024354249405	0.166788151013197	3.42264782946175e-05	0.116394331711774	0.00396428757662355	0.119311328968106	0.00313984297657113	-0.179408092304434	8.12535563208442e-06	-0.0536164939028863	0.185651567615563	0.0868682097807406	0.0318006821681886	-0.136624851235595	0.000708871358065865
SP140	blue	-0.261158162157606	5.51547781300896e-11	0.261158162157606	5.51547781300896e-11	-0.104360629912584	0.00984008241962127	-0.346197420338859	1.20829130379577e-18	0.66726455365678	5.80518146909509e-80	0.422112605411419	8.52050797075423e-28	0.352804309552508	2.39029499564835e-19	0.217285091041205	5.79905030493138e-08	0.176323131286579	1.16575554477589e-05	0.0655618397682114	0.105445468135357	-0.0790529028404401	0.0508055684746409	-0.207337067804575	2.33042096587632e-07	0.0561143473208064	0.165958003087499	-0.0752099842254658	0.0631836931264138	-0.280164405919422	1.7539889902645e-12
TRANK1	blue	-0.223547968004123	2.33337502069462e-08	0.223547968004123	2.33337502069462e-08	-0.154670481172097	0.000123786936001808	-0.29304531012902	1.45002780774399e-13	0.377821463924913	3.62555777306106e-22	0.222669963540815	2.65533861905993e-08	0.224371058145998	2.06609299014769e-08	0.129717889386104	0.0013115460909576	0.0339431908537543	0.402286239765597	-0.11806840857669	0.00346992374524766	0.0292768321790946	0.470079443308067	-0.0914761121404573	0.0237433543453362	0.102252073651153	0.0114399448253443	0.121347852589098	0.00266022911031261	-0.0316409095335906	0.434974833446262
GTF3C3	blue	0.0222217754522946	0.583534024227588	-0.0222217754522946	0.583534024227588	-0.00790383767158748	0.845413843600508	0.025328337192473	0.532040281169604	-0.0974312889367581	0.0159897520941749	-0.0406980852586064	0.315210786967355	-0.0785892075251055	0.0521823395431441	-0.0369951975784335	0.361293796987239	-0.047498765132957	0.241055897075466	-0.195260364127638	1.15308652028321e-06	0.0744883541314477	0.0657652377555189	0.059451685093306	0.142147516975759	-0.0614716197133295	0.129063547258241	-0.035482173892477	0.38127864762928	0.0500935780324893	0.216282209957244
UBIAD1	blue	0.173600967435784	1.59487201309882e-05	-0.173600967435784	1.59487201309882e-05	0.0533446854536875	0.187894411232902	0.171147143929486	2.10696307747948e-05	-0.231403457471784	7.16804807372571e-09	-0.205754627307875	2.88962871096152e-07	-0.152966468129756	0.000147223900833415	-0.203692969484301	3.81451650931915e-07	0.0447728196650917	0.269159157440737	-0.129360867417436	0.00135287052719753	0.00605912645386141	0.881185405036513	0.0723996855173785	0.0737295422789332	-0.0595730029086349	0.141334053026797	-0.0187605149909481	0.643492457192794	0.127624713404813	0.0015714417397393
HLA-DQA2	blue	-0.243162634838054	1.12964286366707e-09	0.243162634838054	1.12964286366707e-09	-0.144926668995054	0.000325623457005261	-0.306203769311388	9.937513212919e-15	0.409855629463045	3.74836251933707e-26	0.193647568798124	1.41712612835095e-06	0.10323150384446	0.0106701877684303	-0.0251016982488599	0.535717966594171	0.139591577735334	0.000539427874581591	0.00630385652980596	0.876424160100193	0.0711139465770763	0.0790118308688175	-0.128316693753802	0.0014807051372799	-0.0384656284122141	0.34251197302025	0.0614010041580752	0.129504639475544	-0.043862797607499	0.279021699898522
THAP10	blue	0.0889700179982943	0.0278738857138025	-0.0889700179982943	0.0278738857138025	0.0437963404544157	0.279751427299019	0.112833620450184	0.00523382535445648	-0.148106891901101	0.000239016159335747	-0.140539009741109	0.000493805910902679	-0.157996237336342	8.77879646934855e-05	-0.123102770194175	0.00230158581871266	-0.0415486337009671	0.305195214108985	-0.172777845234548	1.75177446363418e-05	0.0494428470533824	0.222316086200415	0.0491253731500235	0.22530309896033	-0.098533828950226	0.0148283579257962	-0.00907293916463531	0.822902014381518	0.106167892604423	0.00863049249002382
FDCSP	blue	-0.0822633911009222	0.0420825510931856	0.0822633911009222	0.0420825510931856	-0.007137791294155	0.860234369746397	-0.119428918057071	0.00311014262697079	0.293950525951231	1.21113374775489e-13	0.262225386688976	4.57711241163741e-11	0.270767337749679	9.98012259301755e-12	0.112154717785973	0.00551387914664916	0.0943264214320269	0.0196992953580328	0.143613355464414	0.000369302902942193	-0.153843740280798	0.000134681575946056	-0.112827433686527	0.00523631848310411	0.0305072617081816	0.451616898751682	-0.136718743995555	0.000702827058242412	-0.271123449381657	9.35507025585799e-12
ZC2HC1A	blue	0.0767248677812913	0.0580357086299925	-0.0767248677812913	0.0580357086299925	0.158146082412976	8.64251286791605e-05	0.159898295098328	7.19000381556354e-05	-0.209753557609286	1.67254991845662e-07	-0.104160408420661	0.00998295489573107	-0.194286529738212	1.30623429858649e-06	-0.110539178095615	0.00623529468576046	-0.147699350130754	0.000248764014064065	-0.266235561883034	2.25419871494675e-11	-0.0489077386223873	0.227367203132655	-0.00428700125034057	0.915779627617279	-0.131210514120247	0.00115105680094849	-0.0677547296275531	0.094271570096459	0.0913842845695471	0.0238847913337186
GPNMB	blue	-0.169401581441874	2.56250840721635e-05	0.169401581441874	2.56250840721635e-05	0.207747668336842	2.20332138166889e-07	-0.00703569522404275	0.862213432217404	0.196236640785301	1.01693483336486e-06	0.0984054303659928	0.0149596824191509	0.173573477490415	1.59988915735152e-05	-0.108477578058624	0.00727848395409568	0.0156865328737105	0.698773962345729	-0.0667995154812215	0.0990166334017983	-0.193850848180396	1.38090258070747e-06	-0.139006115784294	0.000569546778839839	-0.000902882058234029	0.98223089172772	-0.171001269626483	2.14187102914496e-05	-0.262110234785104	4.67033460257204e-11
OLR1	blue	-0.17627527364778	1.17224509201229e-05	0.17627527364778	1.17224509201229e-05	-0.173316098605598	1.64759661177444e-05	-0.251952746743485	2.66153116022889e-10	0.384681468964033	5.52507366662927e-23	0.164210489253532	4.53412400420089e-05	0.126591561692353	0.00171644946533842	0.0337094018842005	0.405537040505082	0.109032278802395	0.00698344703719879	-0.0297398379372423	0.463083687525244	0.194787076627271	1.22522971898594e-06	0.073347710088946	0.0700221501073821	-0.116023907871935	0.00408195004687314	-0.124245347110629	0.00209243668558885	-0.202613792668063	4.40628414255848e-07
CTSE	blue	-0.120242895947581	0.00291145781669668	0.120242895947581	0.00291145781669668	-0.11381416514765	0.00485194720543793	-0.175855356713612	1.2306801544024e-05	0.300639440622877	3.13909176512742e-14	0.136436748097863	0.000721125615162037	0.0966619139941392	0.0168467506541312	0.0171963969090379	0.671399107338365	0.112247981125349	0.00547462422151927	0.0593985154306683	0.142505160242728	0.115485851043981	0.00425849568465312	0.021504797239399	0.595739436967082	-0.114231859015525	0.00469705437197707	-0.0729043987297287	0.0717363370606579	-0.150403049371087	0.000190450686329317
LAP3	blue	0.0254226799410412	0.530513144257336	-0.0254226799410412	0.530513144257336	0.0136826761248077	0.73571191602813	0.0413215902336056	0.307847909161313	0.226804612379026	1.43795628261053e-08	0.0724684512084275	0.0734553447489637	-0.0299741278271134	0.459565879695072	-0.172518667519895	1.8041428111342e-05	-0.0783561267274994	0.0528860573046611	-0.198991674309473	7.10917955133327e-07	0.0228545606654671	0.572859411731951	0.0406615528693733	0.315645742679886	-0.0415550121583771	0.30512090960764	-0.117098586969607	0.00374902305976407	-0.0552542343951083	0.172554214988625
TNFSF13B	blue	-0.363438866385414	1.62310958200075e-20	0.363438866385414	1.62310958200075e-20	-0.157680691090661	9.07243561976929e-05	-0.454550054645591	1.74554740942656e-32	0.642273928324079	2.29121988213591e-72	0.379246561463568	2.46170620341277e-22	0.388397014776061	1.95735284405629e-23	0.0581526670344078	0.15108392577575	0.143290993157392	0.000380829696000953	-0.0378428859266038	0.350388938223187	-0.0996447090217697	0.013733832495591	-0.292608436496468	1.58128447875782e-13	0.1165723351109	0.00390884632549918	0.112921749999152	0.00519842706865366	-0.169620000556305	2.50077473228272e-05
CST7	blue	-0.391393727603489	8.3940890844121e-24	0.391393727603489	8.3940890844121e-24	-0.185015459474123	4.14996056719352e-06	-0.49879201566688	9.50902168471659e-40	0.656752086610736	1.1159470252304e-76	0.337402957337911	9.84626352537407e-18	0.195430229353675	1.12820241070769e-06	0.2533839353784	2.09228236591441e-10	0.289634364129899	2.84112317415623e-13	0.249659015173924	3.90198260450816e-10	0.098708062079026	0.0146517754757642	-0.192267979283411	1.68816412031376e-06	-0.0446119502482618	0.270885016862135	0.138598924475066	0.000591407736441698	-0.0910837538510831	0.024352790999767
ASXL3	blue	0.126544310286602	0.00172336607687859	-0.126544310286602	0.00172336607687859	0.0398793462371349	0.325053009224181	0.140116591945325	0.000513684357652281	-0.25941248206573	7.46926305124867e-11	-0.315971912226623	1.24229600031055e-15	-0.361771756458469	2.4910578317219e-20	-0.0720823591413665	0.0750056896654446	-0.16335654290125	4.97222680111803e-05	-0.325116338083479	1.65251419499228e-16	0.127818861722633	0.00154548165296352	0.0677759944051631	0.0941680429700657	-0.162354763235783	5.53717248786882e-05	0.0572294095191271	0.157690543776447	0.291855253393663	1.83543813854005e-13
BMI1	blue	-0.00772189722383562	0.848929070702303	0.00772189722383562	0.848929070702303	0.0522969687557944	0.196726391316536	0.0547729897853457	0.176329205254905	-0.0946130972639925	0.0193278828630903	-0.112990494225072	0.00517096509714869	-0.101958191887768	0.0116803103624212	-0.151088196016433	0.00017785793804366	-0.0766066020219808	0.0584246844591881	-0.240843895699573	1.63886188888667e-09	-0.029084201112686	0.473007055709005	-0.0382556388454224	0.34515538089524	-0.0162513240254612	0.688485770725379	0.0590559785724779	0.144825759314651	0.113416087723741	0.0050038404671406
IKZF1	blue	-0.388400442051744	1.95546817710292e-23	0.388400442051744	1.95546817710292e-23	-0.27909883330056	2.14344112173289e-12	-0.515213758914092	9.9973874147524e-43	0.652804540085836	1.76586838776993e-75	0.284604599875967	7.53519875132988e-13	0.181091441924011	6.65540847319477e-06	0.10306542097307	0.0107973898132766	0.0165665086582371	0.682769141446987	-0.121757320340878	0.00257226569853328	0.117770286495631	0.00355364165211851	-0.201244824781725	5.28490430962179e-07	0.03657065143945	0.366834178249221	0.216592668299776	6.40251962459074e-08	0.0173947163513515	0.667834589443914
WRNIP1	blue	0.0146326143241543	0.718119119063597	-0.0146326143241543	0.718119119063597	-0.0754094794352716	0.062484950122084	0.00145340824425223	0.97140005204537	-0.126316995630622	0.00175699890844249	-0.0436400407561411	0.281472759991543	-0.0855158938293932	0.0345698605618189	-0.0265849770842011	0.511882838861472	0.0751129435428442	0.0635259052662031	-0.158080658324257	8.70176876644674e-05	-0.00759775483299172	0.851329321136144	-0.0567090158520029	0.161509342015707	-0.0462485818515255	0.253677938251622	0.0434524373748192	0.283548289656844	0.0945693572834965	0.0193841540149234
FCGR3B	blue	-0.129165951835714	0.00137593393531858	0.129165951835714	0.00137593393531858	-0.0297490055863453	0.462945756525345	-0.137920829500644	0.000629549534441824	0.204478530261516	3.43268553403438e-07	0.118458930948214	0.00336296780715669	0.0942883906738769	0.0197490315450443	0.0236608480635183	0.559393421060739	-0.025884611660602	0.523067986672997	-0.121049841795943	0.0027259638461715	-0.010787929028108	0.790145108422232	-0.077224761396415	0.056415199009083	-0.0419890056754696	0.300093313671073	-0.0150948697634698	0.709611134920647	-0.0675589059843304	0.0952292174206533
CETN3	blue	0.00480035359251395	0.905738975901386	-0.00480035359251395	0.905738975901386	0.0142881740715985	0.724481486956926	0.018020257051069	0.656640549638357	-0.140083441560943	0.00051527544864787	-0.0745421460917098	0.0655698580315982	-0.116880214306101	0.00381460973874167	-0.0557971161536962	0.168368474708617	0.0454384868897426	0.262097790133008	-0.142381385306125	0.000415188890615805	0.0243288833568892	0.548353762557666	-0.0429800345075946	0.288820371128457	-0.147675769735405	0.000249339256353399	-0.00992865982057708	0.806515122368077	0.0626629839593236	0.121796074909769
RASGRP1	blue	0.0176749135265684	0.662811161712731	-0.0176749135265684	0.662811161712731	-0.114533455345514	0.0045880051990361	-0.0462549786721625	0.25361220811825	0.241866543887077	1.3914751574225e-09	0.034706285157326	0.391784524229656	-0.0447799480604241	0.269082856290585	-0.0136367776608421	0.736565551361781	-0.155747083286392	0.000110838907585756	-0.27589601897599	3.89591057099942e-12	0.00843109316180321	0.835244434776242	-0.0842551711989982	0.037333994043099	-0.0580753225900916	0.151629178940887	-0.0361501766916193	0.372373205271232	0.0190273885165275	0.638779280026733
TMEM229B	blue	-0.157701505590955	9.05278455491991e-05	0.157701505590955	9.05278455491991e-05	-0.0596876629561902	0.140568515770737	-0.16868736748034	2.7746230076745e-05	0.326306362866468	1.26450975997062e-16	0.149236429269054	0.000213834909645016	0.0766673758067699	0.0582245306441708	-0.00119308584482665	0.976521000762255	0.0687568837243551	0.0894906200972611	-0.087556252033635	0.0304661115370197	-0.0775578309046149	0.055356481446247	-0.198291352178696	7.79019227539189e-07	0.0662430983769714	0.101867121187667	0.109294659226361	0.00684766046602505	0.0325874514755547	0.421354123214846
PARP15	blue	-0.297110454810985	6.42807980549123e-14	0.297110454810985	6.42807980549123e-14	-0.0682286548078646	0.0919857665892456	-0.367277515084585	5.99529350118918e-21	0.541477729325681	7.67930432495421e-48	0.266220243007572	2.26035721524921e-11	0.198642536710653	7.44120877769512e-07	0.521521402034235	6.48792937132861e-44	0.114294568833771	0.00467418930649198	0.00597569735107712	0.882809513973322	-0.0536756342074964	0.185166194435095	-0.229554553748693	9.50003312129614e-09	-0.0212578716632329	0.5999696723126	0.0674903228516752	0.0955664453582409	-0.0945753009042303	0.019376499218169
SNX9	blue	0.0101614108057013	0.802072280062972	-0.0101614108057013	0.802072280062972	-0.0352757093661016	0.384057285148718	0.0144457097340437	0.721569162044328	-0.16683563197594	3.40482950376339e-05	-0.154106072845592	0.000131130624231377	-0.149709286466344	0.00020405001207874	-0.0999485775007198	0.0134471163129767	0.0472100855771969	0.243930529381442	-0.112785719545122	0.0052531563119752	0.0777834516456381	0.0546487335103928	0.0416508840378865	0.304005512836605	-0.0256337604560204	0.527104418444121	0.123721581343953	0.0021860535290279	0.181240352829366	6.53837176166451e-06
GZMA	blue	-0.402942445031449	2.95927466040574e-25	0.402942445031449	2.95927466040574e-25	-0.217253762103542	5.82512483796092e-08	-0.51665279371576	5.3838450828515e-43	0.696347747366391	8.64578665541255e-90	0.353054335721868	2.2464266251007e-19	0.207092912988885	2.40931761516993e-07	0.234143461325583	4.70119227123903e-09	0.282560696258254	1.11381830703157e-12	0.163832234636407	4.72347415446318e-05	0.10937775476818	0.00680515313679473	-0.197439664521454	8.70307634431818e-07	-0.0802412754074958	0.0474151213251983	0.135217181064783	0.00080546093470934	-0.0915021045784589	0.0237034514646292
APOE	blue	-0.141532507846601	0.000449839174828744	0.141532507846601	0.000449839174828744	-0.0151701536963958	0.708228886725439	-0.164433806616052	4.42572899621729e-05	0.359213494607862	4.78347146596708e-20	0.220120054295556	3.85335547317435e-08	0.223116218869399	2.48666576525016e-08	0.0251722453581673	0.534571826031801	0.358214442232367	6.16177596214041e-20	0.253186536443248	2.16308487104033e-10	0.212578906641093	1.12920559399099e-07	0.254080546147911	1.86001816097007e-10	-0.0201753396250652	0.618673060502552	-0.16016028459404	6.99373066310501e-05	-0.286863629568483	4.87404368839317e-13
UTP18	blue	0.00613842233969625	0.879642218934163	-0.00613842233969625	0.879642218934163	0.0176181625297871	0.66382739246042	0.060267562305614	0.136745409003479	-0.11840807270149	0.00337672512921369	-0.0454681555280525	0.261786066544984	-0.144377142704137	0.000343277931276015	-0.199000389216939	7.10107664752767e-07	0.0171935332605482	0.671450631746004	-0.207928702297286	2.14943022465338e-07	0.0498325001284244	0.21868876399391	0.0312496810977742	0.440677824542881	-0.144477586613159	0.000339985709243604	-0.0511756324725119	0.206510870765537	0.0570590147547876	0.158933361948358
RPL7L1	blue	0.069437750962693	0.0863549929781458	-0.069437750962693	0.0863549929781458	-0.0461846238674085	0.254335785078704	0.0560712957631501	0.166283602054109	-0.138653778317776	0.0005884180453295	-0.0440156627236523	0.277348082173171	-0.106768323496517	0.00825902895950775	-0.102312602868206	0.011390985503712	0.00765605196951495	0.850201993528962	-0.176592185862698	1.1299034953651e-05	0.0460972266763158	0.255236631449111	0.0391700211908688	0.333739478636711	-0.0939182445320681	0.0202388454241289	-0.0393419237091195	0.331620750992441	0.0545214771042936	0.178326397917833
CLEC4A	blue	-0.28888520284826	3.28944309724314e-13	0.28888520284826	3.28944309724314e-13	-0.105938544735835	0.00877626719349324	-0.331849365422979	3.57912702806509e-17	0.430746620376581	5.3898488547005e-29	0.142593986486769	0.000406908868174999	0.0958253543454656	0.0178239748303459	0.089215923168529	0.0274429328942768	0.124765038590364	0.00200318708344393	-0.0849203282028405	0.0358531121208805	0.0642082031573803	0.112850221935226	-0.163956498969497	4.66045887458133e-05	-0.0125224031109853	0.757388308979491	0.101337405464887	0.0122027913528884	0.00375980942629134	0.926104920175848
ABCB7	blue	-0.0171738893796822	0.6718041172417	0.0171738893796822	0.6718041172417	0.0526360443722055	0.193835484540804	0.0430883554122116	0.287605710506863	-0.19191066490948	1.76608422287383e-06	-0.0904139831155788	0.0254243921084503	-0.205496623363479	2.99227830041398e-07	-0.147666503445324	0.000249565647363757	-0.0715353325800911	0.0772477961416878	-0.266699638378483	2.07520509747761e-11	0.0946038318249827	0.0193397908784097	0.0438324033071208	0.279355281648661	-0.114574583601811	0.0045733128917833	0.0366092136038648	0.366328766325189	0.150281270428901	0.000192774629394493
CASS4	blue	-0.207750823151586	2.20237118567004e-07	0.207750823151586	2.20237118567004e-07	-0.167264267015406	3.24790441220731e-05	-0.328529694204563	7.64547125179852e-17	0.447609006259697	1.94161098296494e-31	0.26782485185193	1.6968848328202e-11	0.28419332340541	8.15375674117250e-13	0.0246090359396276	0.543756246599098	0.0485873957928218	0.230429826609697	-0.0478826453995815	0.237270251234228	0.0739109849290963	0.0678926157939365	-0.0848048120902139	0.0361066485655332	0.0435747439014723	0.28219399476095	0.0178087641699188	0.66041677385747	-0.141253154637557	0.000461818518213069
PLEK	blue	-0.382323923095619	1.06001870500631e-22	0.382323923095619	1.06001870500631e-22	-0.181866783393422	6.06719225055985e-06	-0.475156448796954	9.78367986603889e-36	0.63187451689946	2.07311792074994e-69	0.308507741337876	6.12767153769682e-15	0.249508620956825	4.00057045891515e-10	0.0147026589288897	0.716827647580899	0.09299336609082	0.0215092048546157	-0.0594543611228841	0.142129534977784	0.0753078868762876	0.0628399828688504	-0.208773827054693	1.91421512576026e-07	-0.00532664702959115	0.895460803401498	0.0941347400502941	0.0199510894058789	-0.127151349587223	0.00163642396795188
SLC25A23	blue	0.0784299304902064	0.0526623779759773	-0.0784299304902064	0.0526623779759773	0.0559791957240614	0.166981763430549	0.146280727742957	0.000285673606907685	-0.269868499851213	1.17449074715683e-11	-0.301194259062495	2.80205456061251e-14	-0.274069937869164	5.45823351861056e-12	-0.135711493933658	0.000770234282485975	0.0676970752963607	0.0945527169724851	-0.112007768269039	0.00557624518519825	0.148417757507584	0.000231822278315314	0.112695629062926	0.00528968773788175	-0.194324045777953	1.2999890622824e-06	-0.0928876848213505	0.0216586803813269	0.121304795982093	0.00266963628267344
MCUB	blue	-0.332321424764491	3.21052466777571e-17	0.332321424764491	3.21052466777571e-17	-0.113401423232434	0.00500951698189943	-0.345273245387083	1.51106728280945e-18	0.495033645961158	4.3379892229556e-39	0.351707165099674	3.13666257246583e-19	0.336600268687264	1.18847345590877e-17	0.0498032716190989	0.218959375089007	0.218395412755911	4.94443705523722e-08	0.0942044360587058	0.0198592138357706	-0.085537984438483	0.0345230250747335	-0.226248815901011	1.56261623290685e-08	0.0354447353309481	0.381781586929647	-0.0608577870908897	0.132936925432133	-0.287011391634995	4.73646215490617e-13
SLAMF6	blue	-0.355791202732034	1.1345168366613e-19	0.355791202732034	1.1345168366613e-19	-0.225655169540033	1.70732003209193e-08	-0.46999624471466	6.69293674729761e-35	0.683215921979747	3.28173869391405e-85	0.309798610423926	4.66483119066791e-15	0.178922113621411	8.60428795549011e-06	0.178905220377657	8.62141092826619e-06	0.181070122185769	6.67232746638262e-06	0.0520406161229236	0.198932831803799	0.113208595323604	0.00508470143852114	-0.157963030643519	8.8092707673102e-05	-0.0373505262366451	0.356697174767467	0.110413040714213	0.00629503950156655	-0.0660717907803693	0.102757718782334
EVI2A	blue	-0.373336063675207	1.21109897960037e-21	0.373336063675207	1.21109897960037e-21	-0.171943749716306	1.92566853512867e-05	-0.449726993335712	9.3640703951899e-32	0.582619056796309	8.03505218638814e-57	0.323447803266327	2.40015254854153e-16	0.276562359153411	3.44269964689373e-12	0.0862698900273679	0.0330015619921663	0.135605432128036	0.000777670197092033	-0.0138016230888062	0.733501216462891	0.0480045295450837	0.236077098959475	-0.20696268964381	2.45244449750631e-07	0.0511899048930692	0.206384158172813	0.095099728273086	0.0187113775069533	-0.136618498788779	0.000709282028832087
MEFV	blue	-0.263453297417598	3.68938542493994e-11	0.263453297417598	3.68938542493994e-11	-0.113373827285525	0.00502021491800139	-0.347966445586733	7.85921877242791e-19	0.429861308049915	7.17971346005251e-29	0.277384640826621	2.95405449735858e-12	0.319212599427104	6.12600345942553e-16	0.15080098671746	0.000183038566161921	0.0752597000527348	0.0630089608370809	-0.0382266197021821	0.345521699923371	-0.0247286323485777	0.541799422080188	-0.195844502942558	1.06965702100236e-06	0.0315613601155513	0.4361309819271	0.104308886332116	0.00987682996967907	-0.0834878659626519	0.0391064949153874
SECTM1	blue	-0.151280432526495	0.000174467594956957	0.151280432526495	0.000174467594956957	-0.210555175520523	1.49696975190668e-07	-0.26102856245416	5.64148755982507e-11	0.436551952296574	8.05011122413515e-30	0.208131544999711	2.09055631738649e-07	0.155858359923831	0.000109575855286993	0.0458475843366164	0.257821997673609	0.242462113415735	1.26455716325712e-09	0.112304559617324	0.00545093290991699	0.0398731667051382	0.325128045040877	-0.0932164234827092	0.0211966511701466	0.0444196086610037	0.272958430174682	0.0244747234174651	0.5459580279756	-0.0926886536387213	0.0219426401077084
CSF1R	blue	-0.346390813467572	1.152946084559e-18	0.346390813467572	1.152946084559e-18	-0.226297971164667	1.55118207126837e-08	-0.423334674227943	5.79257722872253e-28	0.54438204830077	1.95726388153437e-48	0.258236219516196	9.15097272808786e-11	0.229235002534341	9.97152542288119e-09	-0.00597553332751532	0.882812707495745	0.118565209016289	0.00333438346611547	-0.0567879871339282	0.160925386145846	0.088419031194667	0.0288606762173211	-0.153104568488037	0.000145179289149629	0.0705321967826427	0.0815007571690636	0.140420275406278	0.000499319862266858	-0.0494143297935413	0.222583234181892
PRXL2A	blue	0.119153607525672	0.00318008482898211	-0.119153607525672	0.00318008482898211	-0.0743749598006821	0.0661786696854592	0.0586997731383995	0.147269477985787	-0.180870713885083	6.83257440460687e-06	-0.241270676493251	1.53081737980211e-09	-0.19672358680235	9.54932784972231e-07	-0.196668499675145	9.61760460722214e-07	0.00517508499892386	0.898418995524457	-0.175821958728079	1.23544493684553e-05	0.176779525868294	1.10556282306431e-05	0.104972716129499	0.00941451980038113	-0.144461367279472	0.000340515323225486	0.0979986301199184	0.0153825257547932	0.237111395441023	2.95929191681335e-09
IL2RG	blue	-0.308272904267815	6.43847706818905e-15	0.308272904267815	6.43847706818905e-15	-0.242359671518147	1.28555577499344e-09	-0.441877493421177	1.36175694789629e-30	0.612797801711432	2.85833261314832e-64	0.300820639536294	3.02486333316726e-14	0.23963091946496	1.98800251749156e-09	0.150010714478992	0.000198033202028202	0.322047425382452	3.27722855836506e-16	0.143509524172991	0.00037297961607947	0.0690677896553787	0.0880476268066978	-0.192497550566794	1.63985197237985e-06	0.0108110759431003	0.789705374541748	0.0865889924686698	0.0323563630487336	-0.112314958593519	0.00544658856713175
CXCL10	blue	-0.416472619831077	4.95543915640469e-27	0.416472619831077	4.95543915640469e-27	-0.101348906445776	0.0121929268258327	-0.423283261658596	5.88757377256603e-28	0.582155788865441	1.0311335226082e-56	0.28321544801007	9.83098813681919e-13	0.0178733040381031	0.659263488310383	0.121932798564538	0.0025353875460586	-0.00520898052446293	0.897757297935234	-0.0714220704115103	0.0777187662828416	0.137279562949797	0.000667708310581046	-0.170948186472089	2.15470966313564e-05	-0.151178960680573	0.000176249555557599	0.117321234118936	0.00368320682573939	-0.00723951654985107	0.85826336576159
RNF175	blue	-0.230418865119288	8.33050168837976e-09	0.230418865119288	8.33050168837976e-09	0.060927148020926	0.132494799719569	-0.219647148422875	4.12684097950138e-08	0.399115908367574	9.09704372740454e-25	0.261564585740999	5.13786486997593e-11	0.286372897844157	5.35964316490269e-13	0.236455197972267	3.27993251598259e-09	0.201280733847302	5.2598429415568e-07	0.121486753403193	0.00263008716964297	-0.161301023885143	6.19658653382054e-05	-0.216586307654905	6.40833496279232e-08	-0.0365082221753978	0.367653321156349	-0.108203628319107	0.00742826939383278	-0.252392896259226	2.47205854861967e-10
PILRA	blue	-0.303566671599446	1.71930848346913e-14	0.303566671599446	1.71930848346913e-14	-0.135733352825671	0.000768709978863145	-0.380129364239215	1.93491691033045e-22	0.481780800582828	7.89514944279557e-37	0.266522231253281	2.1419286523892e-11	0.246935191953579	6.11578640988445e-10	0.0984385058690478	0.0149257558352865	0.237178876439891	2.92809984049713e-09	0.0715654720304633	0.0771228609264971	0.0697922069249438	0.0847579858969785	-0.137657682516226	0.000644956537114683	0.00177122988349315	0.96514961859223	0.0738295533834618	0.0681971524312599	-0.109940453012083	0.00652347709444848
NTNG2	blue	-0.204951610967105	3.22078863040462e-07	0.204951610967105	3.22078863040462e-07	-0.0582016654232199	0.150739275012804	-0.300674891462195	3.11641540335904e-14	0.411369667829312	2.36864042548993e-26	0.374695805905325	8.41882597218855e-22	0.382026460316712	1.15041491885833e-22	0.304531058630178	1.40789171938222e-14	0.222247469191884	2.82520352348376e-08	0.142283942432228	0.000419036150894143	-0.122561733023473	0.00240714014110644	-0.172384017586745	1.83193351005508e-05	0.138777890264643	0.000581705316769895	0.0469735169698567	0.246304087837275	-0.193591333178723	1.42730694761974e-06
PSAP	blue	0.0278362357514153	0.492214000693652	-0.0278362357514153	0.492214000693652	-0.0323342506641359	0.424973007121247	0.0341996898731479	0.398737651871475	0.126801906585677	0.00168596734860311	-0.00930630289053942	0.818425173741266	0.0356592995341581	0.378904695054238	-0.244184161571796	9.57676103027978e-10	0.108114439117458	0.0074776264392805	-0.0915230351404722	0.0236713616346856	0.0212174705434037	0.600663097687348	0.0374316178434548	0.355653327136291	-0.014684183824739	0.717168210423059	-0.136564559005552	0.0007127780056546	-0.103863868698802	0.0101979442931065
SVIL	blue	0.0310131033015573	0.4441470964113	-0.0310131033015573	0.4441470964113	-0.0782201948095743	0.0533001030031549	0.0389691644120848	0.336226081954139	-0.14387505182922	0.000360185527735414	-0.111543415762564	0.00577751338448938	-0.174831909534153	1.38493789067162e-05	-0.121704163349934	0.00258353324207636	-0.149197006574144	0.000214670233367967	-0.26977292665719	1.19495934349809e-11	0.0595543028991289	0.141459207738979	0.0286641837337854	0.479425056204152	0.14881776570634	0.000222863547680892	0.180121116294988	7.4684325409342e-06	0.260485458129089	6.20079512181971e-11
SIGLEC8	blue	-0.40398405093751	2.17432568540306e-25	0.40398405093751	2.17432568540306e-25	-0.135951342867988	0.000753660821371913	-0.42959856305493	7.81618343400875e-29	0.580272737346157	2.8303908920025e-56	0.199581081687418	6.58071340060102e-07	0.199370055817604	6.76542686805783e-07	0.0161941984811787	0.68952379406624	0.0978298086729736	0.015561063700504	-0.0314504269850272	0.437746198857947	0.0791873616941216	0.0504120663092446	-0.217920368919349	5.29402099299598e-08	-0.0453055153400535	0.263498042665474	0.0912218629737173	0.0241367458560703	-0.101874599266428	0.0117494921237799
ADGRG1	blue	0.11780743018027	0.00354311202377046	-0.11780743018027	0.00354311202377046	0.0603145545496003	0.136439143049413	0.12734636109888	0.00160936013511297	-0.242593575030721	1.2380982214167e-09	-0.213974545614372	9.28174549520182e-08	-0.0975396014302232	0.015872227110494	-0.142329552002522	0.000417231268340029	0.133960682604518	0.000901826451800684	-0.0637023971332571	0.115719811458672	0.146504546515215	0.000279528826277657	0.156970678283966	9.76734208788984e-05	-0.102036176220853	0.0116160953195104	-0.0541820561930456	0.181048201128846	0.0423490885709483	0.295963989557507
CCDC121	blue	0.144311906486094	0.000345432070385055	-0.144311906486094	0.000345432070385055	0.0472798915150397	0.243233219281518	0.180323129815708	7.29172578254898e-06	-0.255664020928789	1.42161994805227e-10	-0.225181536024367	1.83200089107541e-08	-0.263425014042038	3.70779994793951e-11	-0.201383765528289	5.18856881255722e-07	-0.0751250722901459	0.0634830501161884	-0.263283390584627	3.80136485870683e-11	0.097298018544862	0.0161354044918545	0.0992345658279172	0.0141293589785055	-0.132343284959648	0.00104156724484165	-0.0363011607058952	0.370378330035222	0.179340010386724	8.19088502694097e-06
DDX1	blue	0.00541706229170746	0.893696763283242	-0.00541706229170746	0.893696763283242	-0.0688874086215723	0.0888825240551648	0.0213385115306544	0.598586689997784	-0.130105970653084	0.00126794687816056	-0.0533671553262113	0.187708246819999	-0.103242524460873	0.0106617943548093	-0.156179445832978	0.000106006856333669	0.0163776691914302	0.686192043585085	-0.0934258565415112	0.0209067882196353	0.126183870893645	0.00177697410553079	0.0953760073399875	0.0183690575450039	-0.0729252996015365	0.0716547547088828	0.0113943301055821	0.778647394728316	0.0755303094338167	0.0620648451496156
CBWD2	blue	0.107917241660913	0.00758779777877704	-0.107917241660913	0.00758779777877704	-0.0172226683338737	0.670926488704218	0.0944346880583154	0.0195583025307295	-0.203241586470635	4.05207981939877e-07	-0.0930748487549543	0.0213945683083656	-0.148221109247507	0.000236349062609227	-0.0814608061737773	0.0441351748023434	-0.031086755732111	0.443065363654855	-0.184073228070166	4.65261082281596e-06	0.111109382721651	0.0059715232149164	0.104531424585726	0.00971964757763477	-0.153311317953743	0.000142168107686308	-0.0912474490780229	0.0240969038364534	0.0484796739604007	0.231466239531697
CAMK2N1	blue	0.167270374591362	3.24571873692339e-05	-0.167270374591362	3.24571873692339e-05	0.112094877135329	0.00553919959836563	0.173667376369032	1.58281348067453e-05	-0.325726608261346	1.44081310970353e-16	-0.210941254223782	1.41888634640528e-07	-0.155489073692874	0.000113820369554435	-0.142936154035294	0.000393905131350881	0.0493228295056629	0.223441950998527	-0.106470415689874	0.00844151090964029	0.0616463973232898	0.127976825169321	0.119420013266243	0.00311238280178206	-0.0724454009613367	0.0735471628642233	-0.00330260474612735	0.935069609222208	0.155230645576569	0.000116882189663766
F13A1	blue	-0.00128057437122981	0.974799846447729	0.00128057437122981	0.974799846447729	-0.101279796739638	0.0122523092752574	-0.0703068569913497	0.0824817313802779	0.19671553136886	9.55928287526233e-07	0.0327174116428501	0.419503687383124	0.156574157321706	0.000101769373810665	-0.223489835953358	2.35346845329804e-08	-0.156483434144521	0.00010272898829401	-0.329183014661476	6.58947991336463e-17	-0.0305295002727797	0.451287017679903	-0.0158356663517303	0.696051897412725	0.304493132034555	1.41901940331693e-14	0.14996398701378	0.000198954909570797	0.0973396379374623	0.0160897938669203
TMEM237	blue	0.0527349821866209	0.192997848730307	-0.0527349821866209	0.192997848730307	-0.0806561225841045	0.0462771566557615	0.0167055956364296	0.680252202858422	-0.13715575993303	0.000675317932567133	0.0253578051766482	0.531563041079101	0.00878218510102258	0.828487868755435	-0.141746961807511	0.000440839845757791	-0.0130913793597728	0.746733618359798	-0.189736997992214	2.31973705597433e-06	-0.0290366239786649	0.473731672662147	-0.0488387568644342	0.228024242450959	0.00934342356571097	0.817713592260598	0.00520351754962279	0.897863939597962	0.0388243285252287	0.338026507603058
NCF2	blue	-0.293177753426068	1.4123894430752e-13	0.293177753426068	1.4123894430752e-13	-0.0997691980917942	0.0136157254937136	-0.327343795630321	1.00042106379259e-16	0.470593797916395	5.36583508589232e-35	0.226735137607414	1.45299502183505e-08	0.134621219584807	0.000849912779843074	-0.0290837345800446	0.473014158214557	0.0997891826161424	0.0135968491050035	-0.134216816986499	0.000881357551430938	0.074527451360079	0.0656231838477958	-0.14242295768074	0.000413557557336706	-0.0436802099620602	0.281029692474111	0.0406830934250961	0.315389232634561	-0.0715001740416485	0.0773937444983532
CCL3	blue	-0.22271904736447	2.63625753403693e-08	0.22271904736447	2.63625753403693e-08	-0.0585775267484459	0.148115348156792	-0.272365316703101	7.46053174953739e-12	0.420803451535189	1.28600117253882e-27	0.17336067351358	1.63923855859889e-05	0.133415562271763	0.000946860732229593	0.113210289207131	0.00508403657998496	0.242795396241942	1.19852275094599e-09	0.0460547060319605	0.255675712132877	0.0450086720862205	0.266642492328496	-0.112633024310662	0.00531520841464902	-0.00754335000195559	0.852381654345144	0.0522616868600993	0.197028999011913	-0.0278489293191598	0.492016560570649
PSMB10	blue	-0.231411700131312	7.15901456427689e-09	0.231411700131312	7.15901456427689e-09	-0.0867156709331065	0.0321032353725168	-0.271421283388346	8.86182689855004e-12	0.353113040362135	2.21390446799222e-19	0.223346228053396	2.40382750625827e-08	0.19703780603035	9.1686864666249e-07	0.101436119075134	0.0121183526287056	0.320052729479915	5.09289966238842e-16	0.158555544547267	8.2802066975051e-05	0.0270104973138371	0.50514839947325	-0.106699314476582	0.00830098386701669	-0.0902175115625736	0.0257463585384342	-0.0419794030983234	0.300203955183895	-0.185163184415667	4.07602196694934e-06
MTPAP	blue	0.0407155981470618	0.31500241735694	-0.0407155981470618	0.31500241735694	0.0547720598895675	0.176336558539124	0.0772353403803192	0.0563813152208076	-0.115945404359971	0.00410728855721199	-0.0158701378378957	0.695423259017506	-0.0398450365307261	0.325469761607341	-0.0121137447952393	0.765069483744577	-0.0502084682230123	0.215229227112489	-0.143901932089147	0.000359261019440881	-0.0172849864181318	0.669805916082819	0.0210590994347422	0.603384780225359	-0.0243059540999824	0.548730895264606	-0.0385190501332644	0.341841551026687	0.0147027999706156	0.716825047888827
DGKQ	blue	-0.0986915581516725	0.0146684222903662	0.0986915581516725	0.0146684222903662	-0.0815639845352852	0.0438666610587608	-0.160284834765752	6.90220572048772e-05	0.193359807991014	1.46996581097583e-06	0.111822078522319	0.0056559604998221	0.177980400471021	9.61000172306647e-06	0.240842709958877	1.63917215907778e-09	0.285802640123513	5.98363752048017e-13	0.196084497454487	1.03708699375572e-06	0.0295533370226613	0.465894625322949	-0.00933604226058065	0.817855075618165	0.0888639116508669	0.0280616288077013	0.0379797690377399	0.34864777319205	-0.040783204374643	0.314198880879716
EXTL2	blue	0.044244975200144	0.274850308435778	-0.044244975200144	0.274850308435778	0.00899949795858682	0.824312105408097	0.0714833645752774	0.0774636022514024	-0.178001206186151	9.58661921503105e-06	-0.151505119514927	0.000170581807323883	-0.186981866630174	3.26294528893302e-06	-0.0391585450096241	0.333881234005308	-0.0929079131520662	0.0216299998423269	-0.202793610915723	4.30189473879296e-07	-0.00586471271465999	0.884970805482477	-0.0486535380856256	0.229795091621532	0.0141565193464752	0.726918413590401	0.132594685241895	0.00101860941452891	0.217975038330989	5.25260459614843e-08
CD274	blue	-0.0646062891275495	0.110631346612842	0.0646062891275495	0.110631346612842	0.0721072727941313	0.0749048513088638	0.00172935587271759	0.965973019171944	0.208892772557754	1.88317184184042e-07	0.0578878253212533	0.152957177351944	-0.0707234669778478	0.0806755277663069	0.0424800608388621	0.294471492498406	-0.0576297502155748	0.154799472543182	-0.146574889548627	0.000277623271964398	-0.0331962194275742	0.412727442824643	-0.0519695139215287	0.19954799635638	-0.111261735142279	0.0059027656234212	-0.16260007209216	5.39347702546687e-05	-0.0949126209118027	0.0189463602459978
SETD3	blue	0.11866431219413	0.00330792792781951	-0.11866431219413	0.00330792792781951	0.0504356888573551	0.213157582330498	0.133509287387002	0.000938972742460325	-0.224227714171004	2.11040520845758e-08	-0.247157742644811	5.89648424574606e-10	-0.284107592481899	8.28882181502152e-13	-0.129812625215536	0.00130077742964467	0.0637639843275598	0.115367379271764	-0.159329916005648	7.63382544439388e-05	0.19039924610658	2.13550509269516e-06	0.164291535370295	4.4944982508978e-05	-0.171661517934111	1.98813480728349e-05	-0.0384130860810689	0.343172176428129	0.166657689856594	3.47206235382049e-05
PPP6R1	blue	-0.100537617025397	0.0129063184022481	0.100537617025397	0.0129063184022481	0.0725141066560528	0.0732737573778074	-0.0851812906643724	0.035285918313418	0.132391366448476	0.00103713984916309	0.175092128274288	1.34405928125436e-05	0.182270074558674	5.78119546706956e-06	0.112488923689806	0.00537437269711058	0.212115377265519	1.20482550053615e-07	0.125199389293428	0.00193128208820983	-0.039254824447123	0.332693177834997	-0.039049170237726	0.335234189769131	0.00306510162698625	0.939729792423442	-0.0818950724769841	0.0430143045042265	-0.152286770451387	0.000157687154359386
NCF1	blue	-0.322133459019213	3.21526490892722e-16	0.322133459019213	3.21526490892722e-16	-0.144490646315439	0.000339559826304312	-0.39747920294117	1.46411913631267e-24	0.575605154650998	3.36226742479796e-55	0.283741187567237	8.89118515449407e-13	0.254776809978642	1.65305136534763e-10	0.190061764422697	2.22756473114019e-06	0.227868820017804	1.2256046056658e-08	0.124511768002174	0.00204623799944113	0.0582935290187928	0.150094725234882	-0.136901384688022	0.000691206279324684	-0.0402390378242629	0.320704776832399	-0.00758004394085832	0.851671867698997	-0.20215996224742	4.68069793187118e-07
FOLR2	blue	-0.268231359403316	1.5775146704881e-11	0.268231359403316	1.5775146704881e-11	-0.113073506489972	0.00513797766659359	-0.331630319225039	3.76401802190002e-17	0.430460131272249	5.91446221872626e-29	0.17334036438632	1.64304162591566e-05	0.254773904158211	1.65386659864085e-10	-0.0566001800848151	0.162316745630981	0.15660163890181	0.000101480360050327	-0.0377337912831582	0.351780563890237	0.0191163463731799	0.637211437359262	-0.130214708981309	0.00125597224574345	0.220014957104482	3.9125758271852e-08	0.254881801047517	1.62385723988307e-10	0.0566416833743618	0.162008493748098
HPSE	blue	0.023785697215267	0.5573220681046	-0.023785697215267	0.5573220681046	-0.0348675577650512	0.389586517020335	0.0139883691468488	0.730034880044292	0.217324707437685	5.76623975901763e-08	0.0539660381010454	0.182796390008769	0.0335064300066302	0.40837199116062	-0.155778702816353	0.000110478621684265	-0.132182877684432	0.00105646421468811	-0.282793731481078	1.06545239763569e-12	-0.0921175429825718	0.0227754579327673	-0.113780464267165	0.0048646432227855	0.0500986520778348	0.216235627760611	-0.0339021071901853	0.402856370259472	0.00441099727604002	0.913353101307964
NOD2	blue	-0.314158879483713	1.83813664070707e-15	0.314158879483713	1.83813664070707e-15	-0.169936782855435	2.41374242622732e-05	-0.408514427519359	5.6179520633378e-26	0.651281695268775	5.06791858481613e-75	0.385932604804344	3.90146349564307e-23	0.31601474578748	1.2308101617938e-15	0.218299275157292	5.01333284949973e-08	0.203467543888754	3.93143141221425e-07	0.0727788324059268	0.0722280592950863	-0.0170077611239809	0.674796432297735	-0.203402098121449	3.96601533274157e-07	-0.0508441548056416	0.209469644883528	-0.0568979609720188	0.160114833485886	-0.25237103483753	2.48115096526725e-10
COA7	blue	0.162210100923431	5.62359979876205e-05	-0.162210100923431	5.62359979876205e-05	-0.0547387196333605	0.17660035206796	0.135535917592194	0.000782579812958215	-0.206689660421846	2.54529326711628e-07	-0.127707816970062	0.00156028110105096	-0.136659381371551	0.000706642918274637	-0.22443250281185	2.04737559608936e-08	0.0195921528596748	0.628853176715115	-0.214034157291704	9.20407433436662e-08	0.113275242876031	0.00505860097109993	0.147583300650242	0.00025160706483939	-0.0560848385287375	0.166181126488025	-0.0314315775769407	0.438020992253603	0.133379623913803	0.00094990154374966
DEF6	blue	-0.403261732428418	2.69279164095278e-25	0.403261732428418	2.69279164095278e-25	-0.206842361332074	2.49295495542754e-07	-0.515912058055344	7.4065043181909e-43	0.614948535937738	7.83865804087002e-65	0.341724034486145	3.54191281232855e-18	0.329404412836288	6.26527224909538e-17	0.295232445857534	9.37551784803169e-14	0.380716973550318	1.64770190763428e-22	0.216256616329014	6.71685185720949e-08	0.0585701486751982	0.148166518134129	-0.210033117853488	1.60917352127515e-07	0.0280730084499516	0.488538145734831	0.126237091943392	0.00176896350146153	-0.131391309755108	0.00113289834228162
ZNF791	blue	0.0285703569557877	0.480865209521315	-0.0285703569557877	0.480865209521315	0.0466369594531054	0.249708614727879	0.0329339855175569	0.416430615465893	-0.115370946760494	0.00429708135628113	-0.113527575395531	0.00496087379814304	-0.100924651350177	0.0125615171071611	0.0647215380935735	0.109995421792686	0.00374949162309288	0.926307128717139	-0.103689192139622	0.0103264991589458	0.00699197585903073	0.863061166848785	-0.0306815414785345	0.449035324921273	-0.0947864850226838	0.0191062195184221	0.0210507229334706	0.603528888278877	0.109609933456343	0.00668763366161861
TMEM71	blue	-0.075897697182601	0.0608018006656471	0.075897697182601	0.0608018006656471	-0.107541398801565	0.00780180294547121	-0.149809655275622	0.000202027779745068	0.239378944633203	2.06910958800889e-09	0.0623762164836302	0.123515536992354	0.0866594777735762	0.032215310302739	0.064610080595163	0.110610379944891	0.0605124395352882	0.135155244308857	-0.093531036127341	0.0207625201830531	-0.00401000167766341	0.921203135066313	-0.079350334362196	0.0499385352910076	0.0780557060425742	0.0538047404475245	0.0713098521948279	0.0781876934860418	0.0294622948612578	0.467270237210918
SOAT1	blue	-0.0928503528378639	0.0217116978767666	0.0928503528378639	0.0217116978767666	0.139288770994581	0.000554815795700256	-0.0243061505231778	0.54872766401964	0.193803254527323	1.3893030739624e-06	0.166437049894958	3.55717521185544e-05	0.191020109279188	1.97557978180922e-06	-0.139088018011892	0.0005652413666352	0.00389593651182678	0.923437549209361	-0.143063718810285	0.000389157071979164	-0.170213097825242	2.34018264636476e-05	-0.167047373718773	3.32643301780647e-05	-0.0376308958449832	0.353096306781821	-0.171274768060171	2.07686618492432e-05	-0.210049946226932	1.60543336949593e-07
ERAP1	blue	-0.103852863654574	0.0102060014109026	0.103852863654574	0.0102060014109026	-0.0329881920777732	0.415663530624408	-0.108593050851591	0.00721616188244364	0.207135502511682	2.39537226414731e-07	0.0817860252877806	0.043293481349643	0.0704912747613798	0.0816781982909859	-0.13827248768106	0.000609493187088051	-0.0874074568450443	0.0307505845441277	-0.202627278559082	4.39837140809941e-07	0.0311568680486918	0.442037021619498	-0.0774048519531107	0.0558406818377566	-0.0681670598901576	0.0922803114747307	-0.00254278510398054	0.949985483105488	-0.023094018449273	0.568844187915405
TWISTNB	blue	-0.00117422361515962	0.976892090361225	0.00117422361515962	0.976892090361225	0.116332925461648	0.00398357789481416	0.0736615441536903	0.0688290119569538	-0.123864253739224	0.00216018016076087	-0.0201356532607991	0.619363545872998	-0.071830560285618	0.0760310683513642	-0.166020284828565	3.72336422605592e-05	-0.041455456458328	0.306282028027639	-0.223185740192796	2.4613404090833e-08	-0.0575113394884557	0.155650364961883	-0.0503826617517366	0.213639758578394	-0.045676644866794	0.25960271153963	-0.00482245775394623	0.905306966582847	0.0602164331111673	0.137079237783188
ICOS	blue	-0.280589505944156	1.61875241979163e-12	0.280589505944156	1.61875241979163e-12	-0.13953862598743	0.000542089815081765	-0.344504554872632	1.81891152319643e-18	0.634719882136902	3.3033127506434e-70	0.349190589892736	5.82672527156494e-19	0.15204521371039	0.000161570932776699	0.176614875500426	1.12692854708344e-05	0.0341328706182572	0.399660260843333	-0.0323279616269511	0.425063123384955	0.0221555167332994	0.584657085463255	-0.173250476220637	1.6599749524395e-05	-0.0650993215231321	0.10793105967798	-0.0262876867630346	0.516615443668118	-0.145614197710033	0.000304728728662449
CHMP3	blue	0.0692371190698764	0.0872696337979251	-0.0692371190698764	0.0872696337979251	-0.0229225046533288	0.571718765658652	0.0760078273128868	0.0604273486861223	-0.116858522614199	0.00382118114222837	-0.120528342512645	0.00284456708952936	-0.0963002899733448	0.0172632711288693	-0.239220689459362	2.12168411011231e-09	-0.0382651901776241	0.345034865065568	-0.220693835513482	3.54501951818704e-08	0.0609579650504395	0.132298728334315	0.0513061993946514	0.205353777542427	0.00430263192862088	0.915473701214194	0.0330833015844921	0.414319635727916	0.150603547687937	0.000186681652604131
CD2	blue	-0.399057716068147	9.25269684533219e-25	0.399057716068147	9.25269684533219e-25	-0.246441081526971	6.63143975181151e-10	-0.523687182899252	2.50317470838042e-44	0.7343133759958	1.50620223886044e-104	0.390983278872046	9.43103080863222e-24	0.276246612432896	3.65063023554156e-12	0.1727810186646	1.75114229830195e-05	0.205727824163771	2.90013265189792e-07	0.134604627046087	0.00085118226062309	0.102342562723765	0.011366821062031	-0.18574192462678	3.79830449529285e-06	0.00737940341864134	0.855554392651779	0.0960594258052282	0.0175456739452183	-0.143689831244226	0.000366616507507405
EXTL3	blue	0.00824618745481639	0.838807756550794	-0.00824618745481639	0.838807756550794	-0.0416572229229503	0.303931860045173	0.0338445938225513	0.403655311686344	-0.165196738591959	4.0736181687421e-05	-0.164252571804218	4.51350757706236e-05	-0.13815678394554	0.000616025768898881	-0.141430012059268	0.00045420043906288	0.0603449355751568	0.136241419848538	-0.044245975528831	0.274839446080928	0.0651081056391859	0.107883426206436	0.0207529833454856	0.608661143944867	-0.00121472335411436	0.97609531742877	0.152293969452055	0.000157572764093053	0.221232917567679	3.27716956052387e-08
JSRP1	blue	-0.132930158802133	0.000988701458583391	0.132930158802133	0.000988701458583391	0.110546947801541	0.00623163127818849	-0.133125239330767	0.000971684829308902	0.333121603226994	2.66918846048627e-17	0.235140992686991	4.02666442030036e-09	0.303587792756985	1.7118140163182e-14	0.227507419373255	1.29406213204248e-08	0.353400786256582	2.06108623465599e-19	0.318986157201406	6.43804218340952e-16	-0.125750330456001	0.00184347844477417	-0.0917721353679784	0.0232923292229732	0.00516668416883952	0.898583004750938	-0.13678771178338	0.000698417763872173	-0.278842134445261	2.24923260919466e-12
NGDN	blue	0.0051639808941274	0.898635781644776	-0.0051639808941274	0.898635781644776	0.0311124480456292	0.442688374521754	0.0124714137164215	0.758345423214483	-0.132278360186175	0.00104757327394713	-0.0628000387820508	0.120980913095754	-0.0721498310514426	0.0747328516645718	0.0399680392014377	0.323977281277712	0.211022444605733	1.40297336432193e-07	-0.00687242079428314	0.865380184208544	-0.0139499693654022	0.730747201248739	-0.0377507043294347	0.351564590436842	-0.0659519698212869	0.103384310157915	0.0648419212736721	0.109334247536276	0.123232441940979	0.00227692383550322
PCED1B	blue	-0.281018065236133	1.49275950160479e-12	0.281018065236133	1.49275950160479e-12	-0.0383429014145601	0.344055323221434	-0.326832361344153	1.12301929274034e-16	0.468455813106585	1.18078237168255e-34	0.307248106464589	7.98595878979046e-15	0.333005808558485	2.74156897396636e-17	0.216357295274045	6.62114802505353e-08	0.277963541330072	2.65143793023097e-12	0.11622837342848	0.00401661783787607	-0.0936882055760071	0.0205485544803428	-0.212977097320913	1.06792166591257e-07	0.107747021225361	0.00768406236597998	0.111632429108954	0.00573843270378317	-0.0932191341595884	0.0211928773012261
RIPK3	blue	-0.0280227002975774	0.489317933968276	0.0280227002975774	0.489317933968276	-0.0681929907292622	0.0921562190828027	-0.108732940838419	0.00714130179742967	0.24026816063647	1.79642772203232e-09	0.00802576289415166	0.843059868333757	0.0627496148054086	0.121280323548643	0.234448151262541	4.48430698877181e-09	0.175191514763789	1.32875145728263e-05	0.00567408192460561	0.888685094064843	-0.0348323267114997	0.39006604621736	-0.107950933600844	0.00756887237202884	0.0444968002302348	0.272125019538632	0.0793888525739082	0.0498271625065879	0.0648268941552063	0.109416608575292
NABP1	blue	-0.153774530975897	0.000135633353364379	0.153774530975897	0.000135633353364379	-0.0472313846687505	0.243717618765562	-0.213405950453129	1.00551206329949e-07	0.300547599423778	3.19859418128588e-14	0.207522866756153	2.27205602551997e-07	0.248558046559369	4.68221381891922e-10	0.291599329750795	1.93059211083464e-13	0.0946969541659578	0.019220399683292	-0.0572649383329209	0.157432333079869	-0.0116616207675865	0.77359455228906	-0.0483547067516727	0.232672706491607	-0.0308812562517966	0.446087283946858	-0.061081223080634	0.13151674803062	-0.160251117690963	6.92687028729984e-05
CORO2A	blue	-0.119894063983542	0.00299514513092187	0.119894063983542	0.00299514513092187	-0.0821099626513796	0.0424685954451726	-0.162446726078448	5.48288428424658e-05	0.285543178524866	6.29058692532482e-13	0.272351583779144	7.47927170395436e-12	0.302596201519185	2.10068400605797e-14	-0.0369418803235121	0.361986705765762	0.126058381186487	0.00179599413479553	0.00902787199040501	0.823767249000491	-0.012978250483082	0.748848308719594	-0.0218461065534763	0.589914701589715	0.0524876082709659	0.195097175998084	-0.120908107842211	0.00275774383070048	-0.232977566831879	5.62908592166134e-09
GZMH	blue	-0.372621165740563	1.4652515393832e-21	0.372621165740563	1.4652515393832e-21	-0.203470890918854	3.92967054504466e-07	-0.483871175397519	3.52709158976111e-37	0.559326225837912	1.39072351261091e-51	0.273540544980273	6.01592926047471e-12	0.257449553975938	1.04761396130122e-10	0.229288866994339	9.8904898386284e-09	0.385111153919071	4.90359649890583e-23	0.280055603627924	1.79034209722426e-12	0.0872963792268988	0.0309644278792011	-0.169505649705495	2.53291651079634e-05	0.0215966851724073	0.594168718781483	0.182017683650582	5.95863388430759e-06	-0.0514547655440549	0.204042899541983
PTAFR	blue	-0.252205718470331	2.55097071450649e-10	0.252205718470331	2.55097071450649e-10	-0.170580865774194	2.2455724959294e-05	-0.313551139595658	2.09485342754456e-15	0.551132138072543	7.74869094277013e-50	0.212672800768111	1.11445594405592e-07	0.253807031662735	1.94805123346479e-10	-0.0403821943638544	0.318984786731405	0.0994975740970381	0.0138745874259495	-0.00289593515688511	0.943050368824428	-0.0116334117860762	0.774127365366865	-0.16574547782168	3.83694029238175e-05	0.101140263470176	0.0123729826173313	0.0887607925875058	0.0282451269719879	-0.0899992421271416	0.0261081649438499
HLA-DMB	blue	-0.181558648103539	6.29475880850806e-06	0.181558648103539	6.29475880850806e-06	-0.135281767056994	0.000800775067200353	-0.248359051885947	4.83859862060024e-10	0.489052106309392	4.67312409300747e-38	0.128268389695206	0.00148687920959923	0.0561078773197639	0.166006905143303	0.0105897171922958	0.793913356768371	0.0664335061823285	0.100884429359468	-0.0677045989123665	0.0945159906563758	0.0704221683612175	0.0819785588132097	-0.134488788798415	0.000860093933792208	-0.0828715924077495	0.0405812615057032	0.038186965433655	0.346022669478316	-0.0323783000812905	0.424342130625674
LAG3	blue	-0.30008787123098	3.51348049069536e-14	0.30008787123098	3.51348049069536e-14	-0.128718402837749	0.00143026550395552	-0.392645344549923	5.87866343114432e-24	0.669717608713736	9.50832605594263e-81	0.429074053918483	9.25839082433315e-29	0.327216335940327	1.02968328456211e-16	0.254456232542827	1.74539349223657e-10	0.304298923941964	1.47736688188875e-14	0.239228135708057	2.11918152206566e-09	-0.0548652457775018	0.175600810732588	-0.208049044638167	2.1143115518879e-07	0.0156587833748122	0.699280889089819	-0.0320116766935154	0.429609545545368	-0.252221290158082	2.54431334701429e-10
MAFB	blue	-0.20838287490352	2.01976339895419e-07	0.20838287490352	2.01976339895419e-07	-0.0796612041530986	0.0490455903139495	-0.251609030611205	2.81925948691748e-10	0.456778630112461	7.95941773683570e-33	0.188844276698784	2.59230454935701e-06	0.198795445168029	7.29399894986117e-07	-0.0310449499061069	0.443679181099977	0.0119820692481623	0.767549426964149	-0.118193388006876	0.00343536312153669	-0.044484248529714	0.272260417476126	-0.168464686545953	2.84409275367151e-05	0.127603381003083	0.00157431844012144	0.138007403577548	0.000624555845561872	0.0182419128633035	0.65269223454652
CD5	blue	-0.330020636759082	5.44326671421949e-17	0.330020636759082	5.44326671421949e-17	-0.202193317818783	4.65998165945968e-07	-0.447504203658825	2.0126830827364e-31	0.608683016952058	3.30453862979339e-63	0.252295603444899	2.51277460537037e-10	0.260124302440527	6.60230074363287e-11	0.141635902592839	0.000445479185361173	0.248367384470663	4.83194943866752e-10	0.0879028407504384	0.0298122194438751	0.0656717497147594	0.104861521670889	-0.17966407322658	7.88341719739277e-06	0.144411145064381	0.000342160128961147	0.214760459363673	8.30672936566531e-08	0.00652991099177331	0.872030206598599
SLFN12L	blue	-0.265075991981134	2.76992734754417e-11	0.265075991981134	2.76992734754417e-11	-0.130329163456728	0.00124348071698367	-0.33825035778704	8.06755047760195e-18	0.557943591265117	2.76224833488325e-51	0.23313738480306	5.49210525881379e-09	0.104500967138899	0.00974102796448214	0.326071770508108	1.33313495919833e-16	-0.0305433407804208	0.451081779877115	-0.0803274934930001	0.047176704197089	0.0361220638661304	0.372745377994212	-0.174263425089613	1.47839621059041e-05	-0.0834267019322958	0.039250803979751	0.0564946711053447	0.16310236596659	-0.0550997331382539	0.173759528489173
IFI30	blue	-0.241988204637353	1.36458111725413e-09	0.241988204637353	1.36458111725413e-09	-0.0316424420159006	0.43495257812752	-0.30527450071971	1.20627747268616e-14	0.45318923209112	2.81158292127532e-32	0.284251834744657	8.06281455221104e-13	0.273656853299201	5.88881707205975e-12	0.489906495853734	3.3373299655637e-38	0.280581532315282	1.62119254553559e-12	0.203845361514982	3.73738371117216e-07	-0.060744891460011	0.133658988715427	-0.161801425050531	5.87469882525614e-05	-0.00779501735662313	0.847515970125597	-0.0489597720934895	0.226872484840598	-0.219020261398506	4.51845142255861e-08
CXCR3	blue	-0.302528886911707	2.13002011006976e-14	0.302528886911707	2.13002011006976e-14	-0.181733838221947	6.16439574892823e-06	-0.419535681224287	1.91257648136585e-27	0.699277149298126	7.60669728919221e-91	0.367112602024347	6.25911576533485e-21	0.298938248751011	4.4400966055612e-14	0.258764631307938	8.35419197564600e-11	0.2926803766078	1.55889659611277e-13	0.23052430146933	8.19776926840778e-09	0.0165498062360051	0.68307162842618	-0.167010125559928	3.3400988513472e-05	0.0513691773136051	0.20479734628269	0.0594507834560247	0.142153576060562	-0.163500867142976	4.89547598458382e-05
CXCL13	blue	-0.242766127531164	1.20418487346439e-09	0.242766127531164	1.20418487346439e-09	-0.0592454012828032	0.143538925189461	-0.322025535249878	3.29318084268634e-16	0.660612214469751	7.1988674982479e-78	0.513700969785361	1.91018563839231e-42	0.44608624519515	3.26953256235017e-31	0.214174728385333	9.02339415538835e-08	0.219925689423235	3.96356717264615e-08	0.216048297025666	6.91913972782878e-08	-0.14956567614782	0.000206976480734979	-0.19574257452274	1.08378499131811e-06	0.0508720865206434	0.209219150720834	-0.111406440651616	0.00583811908843361	-0.353765710532268	1.88215771792844e-19
ASB2	blue	-0.212560537772054	1.13211308094485e-07	0.212560537772054	1.13211308094485e-07	-0.116846905510789	0.00382470471059274	-0.306587845576178	9.17068661946717e-15	0.598191931790618	1.44556094466175e-60	0.300325390156568	3.347175086559e-14	0.297520177526951	5.91780034475498e-14	0.194788931893246	1.2249386423344e-06	0.258951903105186	8.08838573640706e-11	0.208081265501835	2.10500303926216e-07	-0.0292858328162595	0.469942895990232	-0.13331149250092	0.000955691051847576	0.130669126036154	0.00120704895628309	0.0264531536466718	0.51397856568405	-0.163846579118793	4.71615903823903e-05
CLEC7A	blue	-0.363948702441236	1.42310053035173e-20	0.363948702441236	1.42310053035173e-20	-0.202581432955136	4.42532684568194e-07	-0.457326073685075	6.55718595680229e-33	0.595974068793952	5.08070273431368e-60	0.220351260744708	3.72611110112322e-08	0.152628035321105	0.000152349418647605	0.270252996781208	1.09555062078797e-11	0.0451394200736446	0.265254324392717	-0.08700471839356	0.0315319952148252	0.0805650636820461	0.0465249550264665	-0.221542680460991	3.1322324258379e-08	-0.0553951436930222	0.171460385320893	0.115732487672513	0.00417672985676499	-0.0589706812398359	0.145408093781432
WDFY4	blue	-0.306654079312571	9.04445362639545e-15	0.306654079312571	9.04445362639545e-15	-0.162890249986435	5.22804892730947e-05	-0.385684954208125	4.18013381023321e-23	0.584365459168355	3.12650628837821e-57	0.150922381759329	0.000180831832927344	0.0744021729998705	0.0660792569748044	0.0904445545647868	0.025374607108697	0.0277330075649505	0.493821220403742	-0.166920964879254	3.37302706646958e-05	0.132547486947502	0.00102288360719259	-0.146604781131746	0.000276817207622642	0.0132970686191373	0.742893598854158	0.166922398868529	3.37249505011818e-05	0.0767981775709741	0.0577956724335712
PKNOX1	blue	0.043986258453725	0.277669478801092	-0.043986258453725	0.277669478801092	0.017565464295133	0.664771603702314	0.0464678826703875	0.251431272185391	-0.110804882294876	0.00611110738910955	-0.0721393832318528	0.0747750468040764	-0.0199847252722263	0.621992531309565	-0.0687339540253245	0.0895977904609385	0.0729538284958627	0.0715435203160278	-0.145437675821261	0.000309970523372148	-0.0443557630973249	0.27364906319695	-0.0514350692253042	0.204216340518953	-0.0247377977098618	0.541649604095536	0.032609535859492	0.421039338588443	0.12203661490873	0.00251379747668652
COMMD2	blue	-0.0157994134166326	0.696713247966805	0.0157994134166326	0.696713247966805	-0.00125474506076001	0.975307972450727	0.00840115620153429	0.835821123749639	-0.104319579534373	0.00986922582761627	-0.087146619903647	0.0312547548839343	-0.0795474819957815	0.0493706837277361	-0.0893998372464074	0.0271243797888718	0.0310903300840587	0.44301290542015	-0.102792761380464	0.0110091359682637	-0.00854904996204263	0.832973043258847	-0.0661236685722531	0.102487365633247	-0.0469145796701507	0.246897926222136	0.0892167392569342	0.0274415122865585	0.13445641421528	0.000862599963469385
TLR2	blue	-0.303258385460935	1.83243393429097e-14	0.303258385460935	1.83243393429097e-14	-0.0193041586190243	0.633906651620279	-0.317205408548852	9.50156038729639e-16	0.553411814196956	2.56054029601216e-50	0.231041165009576	7.57621229312105e-09	0.231739729672178	6.80834171567474e-09	0.0891052022135355	0.0276362583429587	0.042358779980849	0.295853378167799	-0.0743688991896952	0.0662008264700168	-0.0274237185496283	0.498653446309264	-0.220019987259899	3.90972147558724e-08	-0.0231350672852801	0.56815723086338	0.00179454858264751	0.96469110125634	-0.167754659235564	3.07677990701398e-05
OASL	blue	-0.267999588384431	1.64452991931993e-11	0.267999588384431	1.64452991931993e-11	-0.154648154728795	0.000124069931890129	-0.363112069342975	1.76563931802202e-20	0.438920084404175	3.66719254890615e-30	0.300613275373199	3.15593228977931e-14	0.298939690591378	4.43879623973194e-14	0.143924900565109	0.000358472805684716	0.33856259405411	7.49533830008376e-18	0.174483742817376	1.44148567719933e-05	0.00818317932456166	0.840022744897066	-0.153530204867477	0.000139044152553785	-0.0210693165681352	0.603209027114436	0.0236109609835758	0.560222130677069	-0.156730709374129	0.000100133281230635
KLHDC2	blue	0.0942277674309049	0.0198285400838959	-0.0942277674309049	0.0198285400838959	0.124820601815517	0.00199385406194225	0.168977429344689	2.68654363688846e-05	-0.213887838776949	9.39585127666222e-08	-0.250658404332734	3.30441460979808e-10	-0.23889130246055	2.23530666851674e-09	-0.0794278918147744	0.0497144952789092	-0.0088512683685361	0.82715987275216	-0.209911622645369	1.63642664306273e-07	0.122721041906118	0.0023756093980148	0.131778191358178	0.00109492544819697	-0.173438687707757	1.6247073755484e-05	-0.0554408512048633	0.17110668841059	0.148887624426749	0.000221332614519944
ADCY7	blue	-0.292275916109947	1.68892753944271e-13	0.292275916109947	1.68892753944271e-13	-0.138957125184092	0.000572136642494376	-0.335565891359381	1.51336005974865e-17	0.545043508156066	1.43096045107875e-48	0.315556078878076	1.35942085592907e-15	0.225489111235354	1.75006794999614e-08	0.148264785934205	0.000235336548297458	-0.0311742338331324	0.441782527206443	-0.170398547131469	2.29201164836169e-05	-0.0312972678828109	0.439981869594749	-0.20748268189533	2.28455862516556e-07	0.0537061679566384	0.184915966294989	0.067168796078557	0.0971601513266887	-0.0766254676014575	0.0583624911855872
ADAM8	blue	-0.309258958597975	5.22912814118146e-15	0.309258958597975	5.22912814118146e-15	-0.105344888908509	0.00916384051670804	-0.395343390129973	2.71361682235802e-24	0.525653872590567	1.04786372253732e-44	0.443839672460069	7.01947655549413e-31	0.45671445161489	8.14213118898725e-33	0.318405225043577	7.31179929957619e-16	0.283990463566845	8.47689939896431e-13	0.207768070069279	2.19718357905259e-07	-0.13138979026548	0.0011330498473189	-0.248300161654362	4.88584607351488e-10	0.0958861845328706	0.0177512817940996	-0.0128090225997688	0.752015159838876	-0.265694304325968	2.48205460255348e-11
TNFRSF1B	blue	-0.311242682988723	3.43261400555186e-15	0.311242682988723	3.43261400555186e-15	-0.193484226423109	1.44689179668435e-06	-0.419631896824213	1.85593257083785e-27	0.546916165153408	5.87340816156521e-49	0.243110189437275	1.13923855517589e-09	0.26183835746413	4.89784825866193e-11	0.0941863042182427	0.0198830802931929	0.202454626232653	4.50071478465505e-07	0.0614175138867492	0.12940140884329	-0.0220170624283332	0.587007066603488	-0.250092677440854	3.63076599166562e-10	0.146034532570982	0.000292578404621154	0.271092501758324	9.40783581897272e-12	0.0468199699950755	0.24785328172488
CCL22	blue	-0.170115043371321	2.36603941150768e-05	0.170115043371321	2.36603941150768e-05	-0.0504500299033327	0.213027313715916	-0.221067876136627	3.35702047556838e-08	0.454883902721146	1.5523916531469e-32	0.146770224428187	0.000272395243805298	0.121661351231433	0.002592640720813	0.0778956133706577	0.0542997055428944	0.147249056690552	0.000259966360925007	0.0200503774161124	0.620848355422441	0.055507232600972	0.170593982422092	-0.0594078978077516	0.142442000097049	0.0718526147085498	0.0759408046129167	0.0440064763550104	0.277448464505985	-0.0331566322236373	0.413285228214153
IFTAP	blue	0.0632473642215099	0.118349957712628	-0.0632473642215099	0.118349957712628	0.0209920818743102	0.604538172060253	0.0590238401287052	0.145044962458599	-0.183151526577872	5.20025501609367e-06	-0.118591793852859	0.0033272678579934	-0.0430609462119725	0.287912739226493	-0.0893695123411032	0.0271766845958001	0.130984175194362	0.00117416766675008	-0.0340010802402254	0.401483710873528	-0.000816040122643421	0.98393973595104	-0.00767407323637217	0.849853566890463	-0.0657413097573259	0.104493277609277	0.0221296274908793	0.585096170993736	0.0782145228020039	0.0533174383538391
CD4	blue	-0.354125004624367	1.7209735390153e-19	0.354125004624367	1.7209735390153e-19	-0.17667904261027	1.11855560872139e-05	-0.448103896275574	1.63817991343382e-31	0.590397404639781	1.14790337047277e-58	0.276037964243866	3.79472069769658e-12	0.224161101431164	2.13130923617478e-08	0.0177905907176422	0.660741667033061	0.110596290620761	0.0062084112777476	-0.064029015608129	0.11386033907705	0.0990179491335259	0.0143422752309979	-0.163675278979606	4.80421958056674e-05	0.0625223691925604	0.12263685587348	0.167844070158538	3.04651545852214e-05	-0.0386627312438121	0.340042567271098
CD48	blue	-0.374567724920718	8.71283534903663e-22	0.374567724920718	8.71283534903663e-22	-0.233605620665793	5.10914126936903e-09	-0.491226104167081	1.98046690870164e-38	0.662195726781709	2.31107651512262e-78	0.268225065639121	1.57929872549772e-11	0.210924540262388	1.42218376079358e-07	0.123324210780688	0.00225961670574732	0.241052580403825	1.58513582551182e-09	0.0943756859830672	0.0196350299955722	0.118220155886738	0.00342800175035498	-0.178362027011583	9.18963215925928e-06	-0.00108320001762604	0.978682928804282	0.156852654592535	9.88760519455566e-05	-0.054120110122656	0.18154824657885
CCDC69	blue	0.0106908374811032	0.791990331341737	-0.0106908374811032	0.791990331341737	0.128281673702005	0.0014851789351959	0.0413911883806088	0.307033136370626	0.155473677439253	0.000114000647491143	-0.114495014647448	0.00460177596628227	-0.071785675885786	0.0762150396526836	-0.0613224150513669	0.129996909570996	-0.00440155071787683	0.913537936605328	-0.161449161842476	6.0996001333688e-05	-0.10420604625131	0.00995022780722039	-0.141173389564444	0.000465293142274224	0.0485008435020805	0.231262302903618	0.113459649644438	0.00498701217355566	0.161229445977114	6.24396896453659e-05
GTF2E1	blue	-0.0398764171826899	0.325088574269035	0.0398764171826899	0.325088574269035	0.01070785930971	0.791666747468064	-0.0204248972849798	0.614338829296313	0.101738156779639	0.0118631917900796	0.0802353190253921	0.047431629643537	0.0768197953871165	0.0577250471854249	-0.0654820003850993	0.105871262700577	0.0956262122371902	0.0180637760574688	-0.0811275652986204	0.0450118795737976	-0.046519616438854	0.250903301144232	-0.0314928844821611	0.437127600855203	0.0275279416209067	0.497022304543257	-0.0186131616404609	0.64610098219453	-0.0158343324603475	0.696076227079838
SGCE	blue	-0.0442780343804542	0.274491480719984	0.0442780343804542	0.274491480719984	-0.0628120534273542	0.120909657007715	-0.00692943775731299	0.864274076966156	-0.147102277163985	0.000263718726325435	-0.117474789042666	0.00363842728503436	-0.172317488496239	1.84581428784904e-05	-0.0506105743533399	0.211572901014888	-0.0359981828456365	0.374388118323198	-0.120538742724015	0.0028421565758296	0.013518336248927	0.738769861733307	-0.0676257986568525	0.0949012181647106	-0.0288039494388397	0.477284144025593	0.0949546979413133	0.0188932937408704	0.207716024680528	2.21287399325091e-07
STK17B	blue	-0.181786826122905	6.12547654237424e-06	0.181786826122905	6.12547654237424e-06	-0.177874345931817	9.73003814113971e-06	-0.280464002964469	1.65757972255022e-12	0.429768094551591	7.39941468642986e-29	0.215701958711543	7.268546604656e-08	0.187732948736199	2.9746148464111e-06	0.0396226545250619	0.328179387769565	-0.0619571982286566	0.12606189423832	-0.180869542484957	6.83352651657339e-06	-0.0386739347333447	0.33990254694171	-0.188990690522089	2.54559104800367e-06	0.162778098961128	5.29140843496388e-05	0.165273458325302	4.03971641979479e-05	0.029001843984301	0.474261769520155
CD300C	blue	-0.26127062537043	5.40835886903745e-11	0.26127062537043	5.40835886903745e-11	-0.141980646593648	0.00043122454498408	-0.339789312731167	5.60934151185861e-18	0.455158073380148	1.40972023567025e-32	0.296875334031934	6.74013669082055e-14	0.321975855311163	3.32966853900849e-16	0.0114208961383452	0.778144770634178	0.0850749264093578	0.0355161687490728	-0.0553258555346555	0.171997596287431	-0.0472828647292647	0.243203550113615	-0.210877601219371	1.43148371791475e-07	0.0557894615431481	0.168426960243284	0.0558039788621593	0.168316052681144	-0.141884183715071	0.00043516973206277
PSME1	blue	-0.0366367765553973	0.365967780357292	0.0366367765553973	0.365967780357292	0.0646353298171162	0.110470832559151	-0.0237566707202662	0.557803309651757	0.111890867955964	0.00562631087481705	0.0455399810790655	0.261032465719306	0.013308814938034	0.742674497910091	-0.0199960133285879	0.621795739743896	0.167036005833312	3.3305981100252e-05	0.0533197317760138	0.188101313387934	-0.0326209981463569	0.420876012648023	-0.0711779987863567	0.0787416034612716	-0.055207473153908	0.172918354229903	-0.0243263332460001	0.548395699611299	-0.00151196538609849	0.970248296010093
SMARCB1	blue	-0.0331850322772783	0.412885025122448	0.0331850322772783	0.412885025122448	0.0437786957214632	0.279945391047916	-0.00555911425003762	0.890926331744291	-0.100365569431658	0.0130622555475241	-0.0475471213192468	0.240576709201605	-0.0169031140714648	0.676683983332879	-0.0543598058419291	0.179619021144792	0.205229944661269	3.10206723348637e-07	0.0423171061968168	0.29632921127565	0.0269450357618411	0.506181378849342	-0.00118617130686198	0.976657034632309	0.00673544425917144	0.868038547860073	0.0365885987020323	0.366598899965615	0.0595719225491268	0.141341281304644
TP53INP2	blue	0.0303255433372372	0.454317553984401	-0.0303255433372372	0.454317553984401	0.060550520586001	0.134909242324974	0.0618086724914152	0.126974206756423	-0.223878076497876	2.22238411835547e-08	-0.201636719871364	5.01750128038108e-07	-0.12570501227909	0.00185056027715106	-0.0254226080811208	0.530514306616748	0.0351900138926609	0.385214211528349	-0.110325947743752	0.00633659042881816	0.0797394853073074	0.0488228538076988	0.0366643970261886	0.36560626326518	-0.0648628234277252	0.109219767759512	0.110512713986791	0.00624778700032336	0.148179066334701	0.000237327553013195
CAPZA1	blue	-0.202156410955685	4.68290875829506e-07	0.202156410955685	4.68290875829506e-07	-0.105479805380241	0.00907444513258294	-0.239183236530126	2.1343151698991e-09	0.337602781495041	9.39487641874166e-18	0.221176839770523	3.30409293353038e-08	0.24317629284278	1.12715685119331e-09	0.0239225604754224	0.55505567993588	0.158740404504896	8.12137152094277e-05	-0.0306861755905194	0.448966794876053	-0.046634330245662	0.249735339576167	-0.150464023480666	0.000189296992139307	0.0585028525650353	0.148633866361965	0.0410741149355448	0.310756607949049	-0.0876974454937889	0.0301982599435037
IGFLR1	blue	-0.26177951278124	4.94849628638503e-11	0.26177951278124	4.94849628638503e-11	0.0444894282408714	0.272204537226539	-0.282789123990648	1.06638844203137e-12	0.461689176735046	1.38183927230214e-33	0.364103714679023	1.36725851349657e-20	0.382024639891639	1.15099092062762e-22	0.370007577698171	2.92834332800376e-21	0.379109745628948	2.55513802586788e-22	0.300768101395549	3.05755703377152e-14	-0.12483467938239	0.00199149576574475	-0.180526687481606	7.11770677636345e-06	0.0113770163589728	0.778975017126039	-0.0847860931826717	0.036147876314817	-0.302777191124869	2.02375958170872e-14
GBP1	blue	-0.273895661052475	5.63600266362127e-12	0.273895661052475	5.63600266362127e-12	-0.310304512349303	4.19036101959641e-15	-0.418356604249024	2.76235318340213e-27	0.526932108850097	5.93161262797336e-45	0.254573260589171	1.71111535744973e-10	0.101481994680685	0.0120792871658289	0.107899192544495	0.00759795371069357	0.0156486565467402	0.699465918906454	-0.0730892516098351	0.0710174281853911	0.136949223288921	0.000688192057534048	-0.144212637788824	0.000348734195515718	0.0127761148585317	0.75263146571379	0.182400841438043	5.69125785262769e-06	0.061992327040893	0.125846863679964
TLR6	blue	-0.268810929273027	1.42139644452149e-11	0.268810929273027	1.42139644452149e-11	-0.138273384336719	0.000609442814356472	-0.349490244810182	5.41409910052466e-19	0.531323496348232	8.24279167121945e-46	0.264925455704533	2.84480480350349e-11	0.262318176457321	4.50331720028934e-11	0.167698321581601	3.09599560877756e-05	0.0355973500308859	0.379733948667875	-0.0843440267566237	0.0371332118335494	-0.041200890392255	0.309264301136115	-0.218239917662791	5.05633313465124e-08	0.0528353760083069	0.192150600826421	0.0953913184702028	0.0183502474534897	-0.0689439995545476	0.0886199095286031
UBASH3B	blue	-0.00924486894639052	0.819603153876852	0.00924486894639052	0.819603153876852	-0.0537631200475666	0.184449903394747	-0.0349877151315324	0.387953749537919	0.19796994264596	8.12332874191363e-07	0.134139651633403	0.000887478519705754	0.151990281943316	0.000162466575900536	-0.0942268157630491	0.0198297904337978	-0.0368240291863835	0.363521238909581	-0.175465935170103	1.28734114754657e-05	-0.216549298985118	6.44227221953082e-08	-0.229093760689422	1.0187083712225e-08	0.134864096985915	0.000831529797139719	0.0635188952506285	0.116774906132004	0.0294077887600808	0.46809487720136
UCP2	blue	-0.0645623188034316	0.11087472955093	0.0645623188034316	0.11087472955093	-0.0391072968713524	0.334514730723872	-0.11574150169524	0.0041737685911722	0.392054849049617	6.95575340807632e-24	0.240282807623789	1.79224249534301e-09	0.302101539918645	2.32586267753403e-14	0.0521932360258546	0.19761706117232	0.279355024562248	2.04271800284211e-12	0.156762172234599	9.98074726800198e-05	-0.162458123147516	5.47619142017474e-05	-0.177787310077493	9.82961451162758e-06	0.0542000684599734	0.180902992821357	-0.0889528165272525	0.027904248190535	-0.214237951934857	8.94325234425531e-08
JAK2	blue	0.00580985320301347	0.886039444514339	-0.00580985320301347	0.886039444514339	-0.0227594250723979	0.574458359391432	-0.00340792357509966	0.933003789371491	0.261945057068045	4.80729835612537e-11	0.0230194581224173	0.570092975252645	-0.0933626550271678	0.0209938961716811	-0.0141551760558432	0.726943292133568	-0.139495748901596	0.000544254231084692	-0.296031471480893	7.98735133089259e-14	0.0598673566995404	0.139375179829516	0.0098687179398498	0.807660332031585	0.0257284057643588	0.525579625832788	0.0342852824518939	0.397557700239819	0.116697933991422	0.00387015081594596
SCML4	blue	-0.184980405550338	4.16769287798471e-06	0.184980405550338	4.16769287798471e-06	-0.0932965089180415	0.0210854002335664	-0.277384993677301	2.95386013510036e-12	0.495864660387274	3.10632875943952e-39	0.20207116822484	4.73627839497654e-07	0.22523846422357	1.81656108655064e-08	0.274938319257401	4.65102116357133e-12	0.112457136073531	0.00538750352822432	0.00679199405897498	0.866940878934298	-0.0120835746615701	0.765637489125226	-0.151300059926829	0.000174124872216739	0.126036084395431	0.00179939304488454	0.102844008488138	0.0109690590673474	-0.0324888151771746	0.422761737713809
FCMR	blue	-0.280447253662407	1.66282995919536e-12	0.280447253662407	1.66282995919536e-12	-0.127996678008809	0.00152205162224557	-0.353836668131477	1.84918823734461e-19	0.509402497065385	1.18138862633695e-41	0.187583857987032	3.02983578076351e-06	0.178625317109912	8.90989264638426e-06	0.0712306101243719	0.0785202050256288	0.129068948369615	0.0013875461884662	0.00403362628443629	0.920740431344935	0.0718025387390561	0.0761458800884712	-0.138818745392204	0.000579511228849928	0.122184422942441	0.00248334810801745	0.179241297829054	8.2867922907791e-06	0.0243769897435026	0.547562940170506
HLA-DQA1	blue	-0.340322421992373	4.94346975002319e-18	0.340322421992373	4.94346975002319e-18	-0.266073707820838	2.32010381009829e-11	-0.459379365996869	3.1599699032603e-33	0.634413088641333	4.03050349491192e-70	0.201951869365113	4.81195379355172e-07	0.13313032123686	0.000971245178639772	0.051511822491437	0.203541073530835	0.102970011212114	0.0108710702244329	-0.022708278548243	0.575318851040967	0.21363775553262	9.73259892874631e-08	-0.0920869087240875	0.0228208941094245	-0.0405209953622876	0.317322889524437	0.123478827645066	0.00223072849202002	-0.0531189220775845	0.189772424463667
P2RX1	blue	-0.115213890133628	0.00435033362173831	0.115213890133628	0.00435033362173831	-0.0774428392865494	0.0557201192270298	-0.174956241463025	1.36526077075816e-05	0.281340334020635	1.40438784058375e-12	0.0880203689217371	0.0295932348297316	0.198433493271054	7.64708813980538e-07	0.287636311566547	4.19547516048469e-13	0.204318902633988	3.50716624050529e-07	0.118431119709545	0.00337048451699629	-0.098130384640906	0.0152444402720791	-0.131805573836488	0.00109228282798392	0.330328757639383	5.07301910581524e-17	0.195312953484299	1.14532677338379e-06	0.0512774077102696	0.205608526613321
ANKRD22	blue	0.0446988835005097	0.269951431463424	-0.0446988835005097	0.269951431463424	0.212563357613702	1.13166627777994e-07	0.0843470328813238	0.0371264351214873	0.357432670264012	7.50726878338176e-20	0.182180730767006	5.8434220681577e-06	0.155090220846181	0.000118578245244378	0.0355302622929627	0.380633236844704	0.0934325358376322	0.0208976008148727	0.0430492212541113	0.288044145614509	-0.17231096628506	1.84718046287357e-05	-0.0515876951316913	0.202875149304448	-0.0516114024992263	0.202667397804573	-0.266187151302224	2.27371689237715e-11	-0.243017040015643	1.15647746707772e-09
NAIP	blue	-0.139931018434553	0.000522650318119896	0.139931018434553	0.000522650318119896	-0.0667526684362841	0.0992541525965963	-0.175500693294754	1.28218461187896e-05	0.346609687733549	1.09331748596763e-18	0.139872407769751	0.000525512178294174	0.131716331863242	0.00110091709322177	0.0875690325326454	0.0304417827339796	-0.113961880268211	0.00479665106157873	-0.248627663122054	4.62867466243826e-10	-0.0279463028213596	0.490503390310998	-0.143781290243873	0.000363427723817843	-0.0381101876003899	0.346993948467769	-0.00308968112596298	0.939247405896098	-0.055228942037533	0.172751100594607
SLC1A3	blue	-0.422322519106701	7.97493045726033e-28	0.422322519106701	7.97493045726033e-28	-0.161860145882524	5.83797906150503e-05	-0.444235105633719	6.13873095061231e-31	0.600351047306419	4.21210834595793e-61	0.234943856940419	4.15204677389576e-09	0.168040481598768	2.98102063547907e-05	0.0467665860543732	0.248393482971463	0.014221531299989	0.725714697252313	-0.144218865953041	0.00034852615572195	0.0313070737647403	0.439838537148707	-0.26876698166401	1.43268553165488e-11	-0.0147299870393557	0.716323994875959	0.137582525966694	0.000649420679905718	-0.0253942437452483	0.530973210402981
PLXNA1	blue	-0.170080227872363	2.37528524880843e-05	0.170080227872363	2.37528524880843e-05	-0.102422871150771	0.0113022712334054	-0.226590925933002	1.48469961755738e-08	0.30204932153769	2.35097237105814e-14	0.24128793813866	1.52659637246916e-09	0.327915427629634	8.78934741519679e-17	0.218535891645481	4.84540833014548e-08	0.218258874531951	5.04256161969162e-08	0.0933263991659444	0.0210440083394169	-0.110069966540615	0.00646014484560561	-0.19100081097711	1.98037312920648e-06	0.125445591186359	0.00189158190175025	0.0624323412638502	0.123177532490246	-0.103384724435647	0.0105540175553439
LILRB4	blue	-0.462475196204759	1.04132753962926e-33	0.462475196204759	1.04132753962926e-33	-0.132920914075741	0.00098951465458957	-0.516545880834879	5.63776242774938e-43	0.715783371652147	4.83150716674714e-97	0.380516486293524	1.7406208838542e-22	0.372122777877204	1.67288801090634e-21	0.146169074400432	0.0002887859497272	0.156663031828193	0.000100837502252211	0.0869418604881156	0.0316554748320704	-0.045809758139942	0.258215311480858	-0.313901643097698	1.94278653706471e-15	0.0526654268453312	0.193586446662766	0.0776266149275699	0.0551399104187822	-0.214398855132614	8.74238109341277e-08
FCGR1B	blue	-0.286551215819655	5.17794478586242e-13	0.286551215819655	5.17794478586242e-13	-0.108545748359438	0.00724163361279204	-0.379061509246366	2.58890654384414e-22	0.594988919418669	8.85197033360755e-60	0.32987183310438	5.63147028188909e-17	0.37611211446063	5.75382565449349e-22	0.244868151506033	8.5706511412986e-10	0.293901107346617	1.22311589584224e-13	0.171159738304142	2.10397469546874e-05	-0.0824959862216026	0.0415029652492846	-0.230123416652611	8.71363725995888e-09	0.011671371593181	0.773410402793872	0.0476027997247859	0.240025791062541	-0.189897922259909	2.27361753492689e-06
HENMT1	blue	-0.00204942745122313	0.95968019083938	0.00204942745122313	0.95968019083938	-0.0709688836683589	0.0796266134693016	-0.0854436456075471	0.034723416186293	0.270715379648378	1.00746669337167e-11	0.121984886791263	0.00252453400798737	0.22280995528258	2.60126752016655e-08	-0.00965237412293797	0.81179705727563	0.119641099482394	0.00305719612696344	-0.0240934122165789	0.552232779487441	-0.139994325914549	0.000519575402067729	-0.154408194179131	0.000127150172973715	0.129261721787064	0.00136455711728547	0.0753080291868288	0.062839484378898	-0.0161795104709735	0.689790782956897
TRIM69	blue	-0.0745848570282849	0.0654150663003905	0.0745848570282849	0.0654150663003905	0.0719526694943505	0.0755323978540883	-0.0139250022098755	0.731210469736584	0.110762143504835	0.00613093185367832	-0.0319553625928715	0.430421975199454	-0.0881145528635115	0.0294187438320327	-0.0366738682163412	0.365482348560942	0.143893018035152	0.000359567360046348	-0.0449141682344611	0.267648950612246	0.057646053491107	0.154682594731871	0.000499579009035129	0.990167507069143	-0.178995924264195	8.52985312932823e-06	-0.0765615510978175	0.0585734239063565	-0.0111923217490639	0.782472360379929
TXK	blue	0.0471636661177715	0.244395000374777	-0.0471636661177715	0.244395000374777	0.0640686307344162	0.113636411155271	0.0148035913732197	0.714968091482092	0.204814165993868	3.28101706249387e-07	0.0110876592196687	0.784456184595653	-0.0610516282558059	0.131704178302505	0.201837807067912	4.88539438740984e-07	-0.0693433550060116	0.0867843586822926	-0.133475100379107	0.000941842889315948	-0.0551730110754897	0.173187084009686	-0.122130080353361	0.00249450366976932	-0.128062128889209	0.0015135099585488	-0.0854323315262505	0.0347475155653728	-8.52625954572153e-05	0.998321858198926
DOCK2	blue	-0.361873711773105	2.4268213835159e-20	0.361873711773105	2.4268213835159e-20	-0.205778305189009	2.88038003104415e-07	-0.464961887567061	4.23408061511958e-34	0.681099052936024	1.70521840893279e-84	0.317226297768695	9.45841864376193e-16	0.265796831815064	2.43723279107254e-11	0.0866655168370032	0.0322032496221672	-0.00919256992775914	0.820606294353039	-0.160564890635167	6.70052018983482e-05	0.0344510630679924	0.395278283151122	-0.240460394602656	1.74224682414081e-09	0.0752424625811049	0.0630694988357187	0.150061239224771	0.000197041096448062	-0.0457920941122488	0.258399122713549
MARCHF1	blue	-0.273321206125157	6.26298257396571e-12	0.273321206125157	6.26298257396571e-12	0.23699429337833	3.01418823011897e-09	-0.169460273278014	2.54577924605049e-05	0.45484280796662	1.57497465054455e-32	0.220331449847222	3.73685281063764e-08	0.180932305760993	6.78269055169868e-06	0.0643735681736035	0.111924288957527	-0.049863556629313	0.218401491203162	-0.124031152409973	0.0021302689885842	-0.202431322549434	4.51470283689569e-07	-0.319671044109899	5.53908651661402e-16	0.0247205837163953	0.541931002899341	-0.000964541895534301	0.981017620647474	-0.140724480186768	0.000485305998165729
CXorf21	blue	-0.226372382665978	1.53402707192665e-08	0.226372382665978	1.53402707192665e-08	-0.176842029070392	1.09755361647337e-05	-0.32421212066494	2.02354236802682e-16	0.515654010066607	8.27540718646101e-43	0.191263074206701	1.91617484183885e-06	0.141773595804977	0.000439733956826052	0.0783000675183058	0.0530564864360934	0.00347184413059338	0.931750211692558	-0.141604641373853	0.000446793253134731	0.0784790607630178	0.0525139151206261	-0.135074727634933	0.000815886139714531	-0.00881602843760014	0.827837232853985	0.0476604943416676	0.239455859641979	-0.0589358697071937	0.14564626932251
CTLA4	blue	-0.22189437710599	2.97519075561253e-08	0.22189437710599	2.97519075561253e-08	-0.101777373895067	0.0118304122993536	-0.309240361112909	5.24972498076739e-15	0.588125445172027	4.01793728920055e-58	0.31389959027703	1.94364477653375e-15	0.247338792566002	5.72374072576962e-10	0.306534773449419	9.27308202109333e-15	0.153127495470038	0.000144842441786529	0.0613832569966274	0.129615678553417	-0.0658912440331057	0.103703024272605	-0.180584352865743	7.06913407669203e-06	-0.0232245766378136	0.566660655599464	-0.0371462041555935	0.359335828293165	-0.160744610713222	6.57403711326459e-05
EVI2B	blue	-0.358915500695661	5.15921039733462e-20	0.358915500695661	5.15921039733462e-20	-0.221916634318835	2.96551298228527e-08	-0.456094096093181	1.01369420627424e-32	0.661096104929578	5.09090177928678e-78	0.285762555831916	6.03008155489218e-13	0.206042789296321	2.77899054568899e-07	0.115779981351899	0.00416114870094259	0.132837361632261	0.000996892268233137	0.000135643843788281	0.997330255467803	0.0985343951355694	0.0148277810897139	-0.176081154920503	1.19892222619225e-05	-0.0232510894315445	0.566217730208083	0.122201976608514	0.00247975439519514	-0.0840947575972586	0.0376988067322053
ITGAL	blue	-0.455998892757638	1.04832232727773e-32	0.455998892757638	1.04832232727773e-32	-0.24873605553187	4.54649908690451e-10	-0.56320846976653	1.9902585316754e-52	0.73729620078272	8.13419282507089e-106	0.368492351838346	4.36218219228284e-21	0.229226311788434	9.98466025406242e-09	0.269556575183094	1.24259071439016e-11	0.152955360239844	0.000147389525815871	0.0324322964322218	0.423569539555822	0.0963998333313407	0.0171477272441919	-0.242094196834491	1.34156324437722e-09	0.0195714677419702	0.629215567513317	0.216278373958844	6.69605683429391e-08	-0.0382272423844555	0.345513836987914
PSTPIP1	blue	-0.304845060169401	1.31899416296026e-14	0.304845060169401	1.31899416296026e-14	-0.148047500927939	0.000240414108170176	-0.426310574944375	2.24841649621025e-28	0.657786437632533	5.37523115753687e-77	0.313383547673747	2.17163752991797e-15	0.264735542316534	2.94209244141512e-11	0.418934913174081	2.30700566793895e-27	0.294005298130498	1.19798798207346e-13	0.220435301960928	3.68087414194051e-08	0.0396645421989431	0.327667892394541	-0.164233674800318	4.52275430794329e-05	-0.0160502899906943	0.692141324108032	0.0562421373303464	0.164994344664629	-0.151187870055776	0.000176092415743087
ZNF416	blue	0.00593291913217737	0.883642465859591	-0.00593291913217737	0.883642465859591	0.0405233211641599	0.317295090476377	0.0664693372913105	0.100700350664101	-0.118211316118931	0.00343043116835561	-0.16137206793449	6.14989342703592e-05	-0.154764811239809	0.000122597954251188	-0.119441872916666	0.00310688619646552	-0.038392612910571	0.343429644774607	-0.152518513395235	0.000154043683074033	0.0300761741218473	0.458038357628267	0.00145126184014932	0.971442270651932	-0.0235572922690955	0.56111432186511	0.0953736164909269	0.0183719962797949	0.177476405316507	1.01933040445189e-05
PEX6	blue	0.016878724464897	0.677124197996362	-0.016878724464897	0.677124197996362	0.0104049894012618	0.79742958425556	0.0439651523430123	0.277900330223384	-0.111106138581688	0.00597299511115278	-0.00378532225150959	0.925604939718687	-0.00662778772883944	0.870128931980227	0.0936854545353039	0.0205522831071223	0.217913971376528	5.29888822175728e-08	0.0453703734319629	0.262814414731282	-0.0151161002300425	0.709221236870467	0.0314272005454183	0.438084816336308	-0.0648344369189809	0.109375261876751	-0.0541255805831498	0.181504046428214	-0.0101733754892581	0.801844064567043
CD53	blue	-0.322692436165764	2.83981712983549e-16	0.322692436165764	2.83981712983549e-16	-0.184786885180442	4.26689775257909e-06	-0.417354327999799	3.77139564855483e-27	0.640451124144189	7.70132981905208e-72	0.266551288618957	2.13085835689185e-11	0.269252864092366	1.31259786736585e-11	0.102549456881652	0.0112011840125973	0.126891559908451	0.00167312686928596	-0.0139887948120749	0.730026985196599	-0.0411262935200618	0.310141827265892	-0.294077984107197	1.18075853685439e-13	0.0968429388293935	0.016641569970917	0.161742692407541	5.9116441482595e-05	-0.0613318257242552	0.129937886315142
COTL1	blue	0.0203531405208756	0.615583709330582	-0.0203531405208756	0.615583709330582	-0.242442416091915	1.26856866228377e-09	-0.136056053810034	0.000746529449382433	0.292101849393506	1.74810715650351e-13	0.143183074097666	0.000384762937077523	0.0967977758899659	0.0166925534289736	0.00922037617354684	0.820072909920051	0.203854839108089	3.73263657908472e-07	0.0559581369113293	0.167141707317042	0.136886372236301	0.000692154706480954	0.120218315676035	0.00291728433539045	0.0837571591306152	0.0384764652344919	0.0381499913493735	0.346490194744121	0.018181190488389	0.653772912383628
CXCL11	blue	-0.313500469832465	2.11778262977889e-15	0.313500469832465	2.11778262977889e-15	-0.142088332349564	0.000426859720594628	-0.352174314530911	2.79430996945975e-19	0.6115616222837	5.98558239797227e-64	0.252892210523915	2.27300743323033e-10	0.0650055184009519	0.108440760499134	0.130629733071519	0.00121121950178194	0.0216355063994871	0.593505682828484	-0.0342168879522027	0.398500396004838	0.060145077169642	0.137546177291564	-0.169391308876506	2.56544714092697e-05	-0.0741500440798642	0.0670050256826097	0.0841231189415799	0.0376340880558163	-0.0480444306547362	0.235687419092262
FUT8	blue	-0.00577264081978863	0.886764443102977	0.00577264081978863	0.886764443102977	-0.0374942214268065	0.354848781783143	-0.022156917623434	0.58463333051145	0.145616605028988	0.000304657819340612	0.151349762126787	0.000173259822669947	0.223431438296996	2.37382232817634e-08	-0.0408183795035304	0.313781337816841	0.0595208347727051	0.141683413995846	-0.0599896790902543	0.138567304597481	-0.113602009453975	0.0049323729482523	-0.0572062372094717	0.157859124190885	0.106078097917002	0.00868730730087603	-0.07686393075234	0.0575810794578221	-0.147737690395468	0.000247831355739564
NCF4	blue	-0.343171269404649	2.50586294833556e-18	0.343171269404649	2.50586294833556e-18	-0.14617377065941	0.000288654405399947	-0.44222153455236	1.21275847821071e-30	0.550862836760018	8.82659126973032e-50	0.262561866425242	4.31499732723812e-11	0.335682105144909	1.47289041280554e-17	0.2691727603093	1.33169540691508e-11	0.279372078298127	2.03618014919423e-12	0.164590837215589	4.35098181083635e-05	-0.031139219402107	0.442295747091301	-0.231302192921034	7.27993495162237e-09	0.118455743712365	0.003363828467255	0.169105580449065	2.64848028342454e-05	-0.0877916260156217	0.030020718873312
PDK3	blue	-0.0197516394060822	0.626062068161899	0.0197516394060822	0.626062068161899	0.0268410630129671	0.507824338207055	0.0134165990839924	0.740665001954073	0.107570321124953	0.00778514499811028	0.0631075470512021	0.119167442645464	0.0815586570614776	0.0438804916323807	-0.109817663440858	0.00658403516999724	-0.0854614792097157	0.0346854589177638	-0.182596997572072	5.55884834238577e-06	-0.0273392393016475	0.499977667814467	-0.0277907988561648	0.492921089123033	0.0063126885654654	0.876252414384399	-0.0448365491786767	0.268477533102466	-0.0545157901241399	0.178371749993799
FFAR4	blue	-0.273548362273966	6.00730238100848e-12	0.273548362273966	6.00730238100848e-12	-0.12851746555319	0.00145529481531942	-0.308150346458478	6.60677598899833e-15	0.436832856571291	7.33564094590846e-30	0.21623204553468	6.74041061616555e-08	0.184414561720405	4.46414711129203e-06	0.0163946832050423	0.685883383120231	0.10152921516391	0.0120391927982885	-0.047359471573566	0.242439979001821	0.0604665545580407	0.135452118451463	-0.149001907969838	0.000218849341134826	-0.00112855645605939	0.977790552251111	0.0730795996728878	0.0710548190481401	-0.0778347553705886	0.0544888542132634
CALHM6	blue	-0.375238556944867	7.27786952069246e-22	0.375238556944867	7.27786952069246e-22	-0.19793069965811	8.16492904019428e-07	-0.476678810430169	5.51310226387534e-36	0.696314702784953	8.88462818131541e-90	0.358793303935778	5.32156979230498e-20	0.311725843206395	3.09664508141601e-15	0.186932981616632	3.28261034314237e-06	0.25589998383811	1.3655902072756e-10	0.134780734679117	0.000837797470744832	0.0078073940857532	0.847276828946778	-0.25001251904287	3.67947472358714e-10	-0.0311699532323592	0.441845251353359	0.0748817075147951	0.0643475145161164	-0.179469793686538	8.06639963323889e-06
GPR132	blue	-0.14713381557775	0.000262908211027198	0.14713381557775	0.000262908211027198	-0.134397492435172	0.000867178280490938	-0.226163503351971	1.58265519299829e-08	0.358029712352997	6.45648199788803e-20	0.171362937414165	2.05631266060742e-05	0.278081242760919	2.59373001063087e-12	0.180799874454039	6.89038079150316e-06	0.155729622694849	0.000111038334297534	-0.010245073852503	0.800476837208901	-0.10811929216587	0.00747493324758725	-0.217030276375644	6.01444350617767e-08	0.0844935058056983	0.0367975110164057	0.0717758331051766	0.0762554314324919	-0.0561268748045423	0.165863347630752
IL7R	blue	-0.30741478648293	7.71147429077865e-15	0.30741478648293	7.71147429077865e-15	-0.154690238807093	0.000123537007067953	-0.385417772100249	4.50284752851581e-23	0.563515850594887	1.70443607152808e-52	0.233637458994324	5.08406404051644e-09	0.209924361165208	1.6335484501141e-07	0.0658339729372178	0.104004319956346	-0.0084916192439959	0.834078764152541	-0.0618301695420681	0.126841845750214	0.0275128023627539	0.497259065110827	-0.183393495650539	5.05080534119713e-06	0.247686307260961	5.40586455445882e-10	0.259300383580143	7.61554987588003e-11	0.0561544684470561	0.165654997837604
FBXW7	blue	-0.117932033933549	0.00350799538665266	0.117932033933549	0.00350799538665266	0.00536074284053263	0.894795518624717	-0.122891994901905	0.00234219395150362	0.198692711672827	7.39259182053047e-07	0.0581132394849699	0.15136169065557	0.107271493316871	0.00795879866558783	0.205659121675938	2.92722485181584e-07	0.0086324090587197	0.831368706802625	-0.0751601999450399	0.0633590661206268	-0.055844606027114	0.168005965120944	-0.115499450126845	0.00425394982154611	0.0155987710387249	0.700377649216737	0.123082380787319	0.00230548576501991	0.0303451152886817	0.454026244651682
GAB3	blue	-0.289431266984539	2.95637427560399e-13	0.289431266984539	2.95637427560399e-13	-0.188316160527764	2.76771425689057e-06	-0.366471891663907	7.39728414233628e-21	0.469734722575138	7.3716212842225e-35	0.199810334429945	6.38554176980941e-07	0.158098757126885	8.68533812177268e-05	0.357263387334007	7.83473618168395e-20	0.0824207770108504	0.0416896311816006	-0.0286191917842273	0.480115347411072	0.00535764691460081	0.894855923955814	-0.209993167111864	1.61808637358043e-07	0.0579554779094442	0.152476996106376	0.218592205227924	4.80625168895267e-08	0.0520370576560838	0.198963586167311
ST3GAL5	blue	-0.181001901492773	6.72674251398507e-06	0.181001901492773	6.72674251398507e-06	0.111550294047652	0.00577448500953864	-0.148882689912834	0.000221440428843256	0.258805561531162	8.29537927994965e-11	0.161399604120651	6.1318850162451e-05	0.187090031995475	3.21983324132179e-06	0.058258459101682	0.150340541180907	0.120380048041044	0.0028791412676478	0.0185752900154012	0.646772108647214	-0.095771645599249	0.0178883737757555	-0.191155623174191	1.94223238127924e-06	-0.142140628531427	0.000424754877527626	-0.0898990854958761	0.0262756480015193	-0.198758433799496	7.32937207714793e-07
TSEN15	blue	0.0115514970330902	0.775675177424826	-0.0115514970330902	0.775675177424826	0.0161313043920559	0.69066731158766	-0.0148866690025106	0.713438753049844	0.12514204198929	0.00194063829146061	0.0985702565266982	0.0147912852628343	0.171909778083922	1.93308753848152e-05	-0.0225291139098535	0.578337908267463	0.181817197742218	6.10327468976255e-06	0.0773023048883471	0.0561672241691625	-0.0319637187156182	0.430301367302299	0.0126329848278322	0.755313872642285	0.0486352378473847	0.229970585719306	-0.0270041104267986	0.505249135376002	-0.116517001500003	0.0039260049146055
SCLT1	blue	-0.12840313815597	0.00146971487317372	0.12840313815597	0.00146971487317372	0.1071705728935	0.00801822204278212	-0.0748025918264636	0.0646306232084179	0.178766830214367	8.76291129570958e-06	0.131641101761883	0.00110824455503433	0.109995452479856	0.00649651455770295	0.18148457420386	6.35066680103796e-06	-0.0153776115492652	0.704424833901313	-0.0867386517951269	0.0320574971248792	-0.148220179530662	0.000236370659589113	-0.179964108799476	7.6085846510156e-06	0.0505477988796074	0.212140745055203	0.0829102269718618	0.0404874451994264	0.0205576606793143	0.612038491283738
HAPLN3	blue	-0.3655548440136	9.3895032375308e-21	0.3655548440136	9.3895032375308e-21	-0.145319499541085	0.000313526684562736	-0.432424858017302	3.12246901812285e-29	0.573300540604635	1.12452274525025e-54	0.444624396880278	5.37875903643104e-31	0.401129871375419	5.0466108801674e-25	0.288896872589689	3.28195499432971e-13	0.206296220353227	2.68506958837257e-07	0.175723439345494	1.24960289538145e-05	-0.163692952728183	4.79506256930992e-05	-0.322368435899257	3.05183785489874e-16	0.288052918202643	3.86895453424273e-13	0.219306654746738	4.33527967457876e-08	-0.100869584508929	0.012610073293984
DHX58	blue	-0.0346527825079076	0.39251537434068	0.0346527825079076	0.39251537434068	-0.0670233914856232	0.0978878021114805	-0.0911673188370739	0.0242218707987051	0.148504064841683	0.00022986124929952	0.107096744138349	0.00806194412536866	0.167916032292863	3.02236239577347e-05	0.230670609954113	8.01697647195356e-09	0.29538098175328	9.10069889440219e-14	0.149447930234145	0.000209405179253865	-0.0516064285935062	0.202710972124512	-0.0629693885718889	0.119979559033348	0.0299906407491049	0.459318506407881	-0.00425121559197997	0.916480077644216	-0.057559315709779	0.155305184978291
RHOH	blue	-0.331109614712253	4.24209195065129e-17	0.331109614712253	4.24209195065129e-17	-0.142440016986453	0.000412889866176449	-0.410293488145509	3.28319484477062e-26	0.676456273770205	6.03118097914906e-83	0.323661633918546	2.2883472937311e-16	0.248413898440695	4.79499562975994e-10	0.157002306285913	9.73534880236833e-05	0.146566531239915	0.000277849056566506	0.0262591943090173	0.51707020378631	0.0227479724443408	0.574650986166453	-0.199950816828634	6.26870656869342e-07	0.0801203516591188	0.0477512114057472	0.111216552794922	0.00592308207651555	-0.0761053836549481	0.0600972432236304
MYCL	blue	0.0776911066298052	0.0549374944812706	-0.0776911066298052	0.0549374944812706	-0.0350296598942258	0.387384760813157	0.0300220761270806	0.458847791644934	0.244487318715738	9.117406276003e-10	0.0168941384692588	0.676845973620499	0.0469954810479366	0.246083038564516	-0.0584187822877619	0.149219281951218	0.0321929052994493	0.427001044931485	-0.119783357203277	0.00302215856438402	-0.0430611068387934	0.287910939296266	-0.0522917127666057	0.19677144963805	0.0323791140018777	0.424330478782763	-0.0445751330289924	0.271281065415204	-0.00110243894718357	0.978304404374693
PHOSPHO2	blue	0.0440415106747477	0.277065765928079	-0.0440415106747477	0.277065765928079	-0.0295456582153638	0.466010562421829	0.0540317887778427	0.182262967298308	-0.120469679603915	0.00285819861833861	-0.182147459385122	5.86675808197741e-06	-0.252859720744113	2.28546996073449e-10	-0.0970581374837705	0.0164005058576649	-0.192001389661118	1.74597939504617e-06	-0.311160909467871	3.49291384237626e-15	0.114708924267059	0.00452561790176001	0.0187989902323604	0.64281206784247	-0.215514833202523	7.46436177707302e-08	-0.026395500623678	0.514896529991852	0.123522043181959	0.00222271479785914
CEBPA	blue	-0.249681580792968	3.88739579512325e-10	0.249681580792968	3.88739579512325e-10	-0.0979716688725646	0.0154109175046227	-0.294668489372404	1.04950155376848e-13	0.495243527282032	3.98744256299664e-39	0.229176856356782	1.00597250829865e-08	0.218074656165342	5.17794027151344e-08	0.0401314396578799	0.322001514248526	0.225855762941828	1.65702968337596e-08	0.10150119259258	0.0120629722204749	0.0875328395101561	0.030510722549266	-0.0714127129240261	0.0777577809718976	0.00307449899640285	0.939545361135242	-0.0289174304110843	0.475549704097011	-0.19069143663025	2.05875437429778e-06
DIPK1B	blue	0.0899732591790885	0.0261515252583527	-0.0899732591790885	0.0261515252583527	0.0516398940012339	0.202417926771278	0.104452174572346	0.00977536631421944	-0.20619630766031	2.72172594763748e-07	-0.183770042550564	4.82636619800137e-06	-0.0776562365617495	0.0550468620338217	0.0283233081565359	0.484668393868579	0.161760375080713	5.90049796778914e-05	0.0301660895231667	0.456694780051124	-0.0294177720337399	0.467943776984321	0.017496268366439	0.666012215376852	0.0871510720822353	0.0312460902970596	0.202660513004302	4.3789297018451e-07	0.233642080715078	5.08043371972103e-09
EFHD2	blue	-0.259647608661955	7.17127571941215e-11	0.259647608661955	7.17127571941215e-11	-0.0948458757475938	0.0190308042920892	-0.319717008057001	5.48338442765075e-16	0.379586013705073	2.24421089569447e-22	0.237113223228107	2.95844281294836e-09	0.276660525794391	3.38044718062902e-12	0.191124320317742	1.94988716890507e-06	0.434310503432361	1.68473317352346e-29	0.284498154385639	7.69073759760883e-13	0.0086180049083363	0.831645880444354	-0.131407566081805	0.00113127862762398	0.0338011667811734	0.40425920086694	0.0772066213798826	0.056473339642825	-0.120927933670017	0.00275327821166667
CORO1A	blue	-0.460540416607731	2.086688377548e-33	0.460540416607731	2.086688377548e-33	-0.23301615654976	5.59571000933439e-09	-0.579046217787305	5.44441182086914e-56	0.702601833099173	4.65012047223664e-92	0.370919118251581	2.30173444776607e-21	0.321853035341483	3.42158894116239e-16	0.272377289043594	7.44423174262689e-12	0.341380771997634	3.8438529971944e-18	0.229957358364858	8.93642541008242e-09	0.0782820113180571	0.0531114775947096	-0.235707435143387	3.68650859404754e-09	0.00135977099743548	0.973241918690925	0.154177697058198	0.000130176518812633	-0.14415887409961	0.000350534890983427
SIRPG	blue	-0.289584888809062	2.86878650808863e-13	0.289584888809062	2.86878650808863e-13	-0.1740188068505	1.52043065603733e-05	-0.404916968365111	1.64827461740892e-25	0.706307389121716	1.97066159455901e-93	0.40539720925702	1.42875042172409e-25	0.283377690004426	9.53104578456593e-13	0.230417516543796	8.33221281882783e-09	0.19546821522318	1.12270868727053e-06	0.153854424044264	0.000134535211604161	0.0131289494495657	0.746031749543016	-0.17417808909468	1.49293294233211e-05	-0.013588416212201	0.737465345130139	0.00818731485956301	0.839942987513637	-0.210158234671061	1.58156578913845e-07
S100A9	blue	-0.15933892191686	7.62659593245964e-05	0.15933892191686	7.62659593245964e-05	-0.0627198991771076	0.121457041334382	-0.206854316681739	2.48890132122926e-07	0.268457307670295	1.51475438252622e-11	0.153271710645103	0.000142740381916673	0.209011457802988	1.8526806124571e-07	-0.0392583874749647	0.332649263575316	0.129331174241446	0.00135636085237018	0.00998186715029941	0.805498925048718	-0.0261932474102777	0.518123556575076	-0.108951474150723	0.00702574806270468	0.113846118427061	0.00483993718228729	0.122170557946947	0.00248619000889961	-0.0275107419361549	0.497291292442956
LILRB3	blue	-0.318408447717401	7.30664464251835e-16	0.318408447717401	7.30664464251835e-16	-0.105257469768274	0.00922218209572215	-0.391368722114228	8.45390574771478e-24	0.527359233964751	4.90182801448567e-45	0.260000645057237	6.74551707114052e-11	0.255265018260875	1.5215027067094e-10	0.330962175027308	4.38799131506075e-17	0.276793696835421	3.29775363544978e-12	0.171024252509466	2.13633497777915e-05	0.0216286161602633	0.593623338015523	-0.185725515491269	3.80592318238496e-06	-0.0241538812423398	0.551235366277592	0.036864683969356	0.362991417176253	-0.152037330171661	0.000161699185647421
LILRA4	blue	-0.198055666715691	8.03316236890156e-07	0.198055666715691	8.03316236890156e-07	-0.0531721220415552	0.189328642816534	-0.197085143034385	9.11262138649267e-07	0.390957029066993	9.50149380415523e-24	0.0532680726472764	0.188530175270494	0.0387378799600808	0.339104070457005	-0.00982461423222983	0.808503210896574	0.119649338919224	0.00305515674474291	-0.00483284172584137	0.905104029253624	0.0790434655290597	0.0508332834728715	-0.0752991936270781	0.0628704400475834	-0.0108034656241081	0.789849944332053	0.0227589631512849	0.574466128055239	-0.0502629549385196	0.214731139771505
HCST	blue	-0.2961863601696	7.74260865149697e-14	0.2961863601696	7.74260865149697e-14	-0.116516057197895	0.00392629832776219	-0.380992167292479	1.52808737378685e-22	0.549124171186919	2.04056732446874e-49	0.284980022443124	7.01082852691656e-13	0.315060683890585	1.51317533910719e-15	0.176290639140013	1.17015777503904e-05	0.460447953295837	2.15692824604846e-33	0.347395926705685	9.031307222826e-19	-0.00734534959765935	0.856213705364975	-0.156261440455623	0.000105113152754968	0.0914345190728451	0.0238073278250296	0.119343031592645	0.00313181031883348	-0.120151648183791	0.00293314070959957
FCGR2B	blue	-0.276797982028947	3.29512583961376e-12	0.276797982028947	3.29512583961376e-12	-0.13567049730044	0.000773100684350224	-0.346686005818954	1.07324880006817e-18	0.528089843353985	3.5353091381186e-45	0.240294330935074	1.78895648966201e-09	0.298340846994416	5.01231469311647e-14	0.0727370724112411	0.0723922017449926	0.157992209599969	8.78248748398564e-05	0.0878985685405003	0.0298202057566702	-0.0108035094156849	0.789849112422614	-0.181128027059804	6.62647047625576e-06	0.112094052646725	0.00553954919511931	0.0311046046378334	0.442803443211916	-0.183651810433234	4.8957910164212e-06
KIAA1324	blue	-0.16141026592335	6.12492568029212e-05	0.16141026592335	6.12492568029212e-05	-0.0111666181101286	0.78295942941302	-0.202777569179706	4.31110984986731e-07	0.370180424166476	2.79781907594241e-21	0.284968692060419	7.0261180798542e-13	0.289374931459692	2.98914624426613e-13	0.174744921157198	1.39886503342958e-05	0.203077792815415	4.141755953042e-07	0.134177216136719	0.000884493906350216	-0.0869977491844342	0.0315456653567652	-0.134539779057635	0.000856160567807673	0.0625980977250266	0.122183490279282	-0.0423609530213468	0.295828580299563	-0.202056692747298	4.74539928212538e-07
CTSZ	blue	-0.299524741270658	3.94083984438468e-14	0.299524741270658	3.94083984438468e-14	-0.0510493047770085	0.207634883382011	-0.316343265174458	1.14611935386355e-15	0.408192301348449	6.18966791957497e-26	0.20780781022303	2.18527515214022e-07	0.349211859917077	5.79644170177621e-19	0.071938150482473	0.0755915508534884	0.357600139710599	7.19659772918604e-20	0.181228031776101	6.54798048171251e-06	-0.0436480452457701	0.281384432534205	-0.17841868683543	9.12873456483149e-06	0.027246963292912	0.501426228739489	0.0212411145936596	0.600257238735629	-0.205396068858455	3.03322869124532e-07
HLA-DOA	blue	-0.179750553602675	7.80324497653109e-06	0.179750553602675	7.80324497653109e-06	-0.211424809809819	1.32661906375691e-07	-0.26587346503003	2.40424828809737e-11	0.558132172913272	2.51592084642448e-51	0.142839260421849	0.000397547609074423	0.0237116931572607	0.558549408298167	-0.0155782479814096	0.70075286313344	-0.00300868960476317	0.940836993298419	-0.114086541289959	0.00475042838660878	0.166908373971503	3.37770176443886e-05	-0.0510593351125438	0.207545476062258	-0.107174660967529	0.00801580724689272	-0.00324917860185232	0.936117726120125	-0.0487759486397405	0.228623652541726
ARHGAP30	blue	-0.369356661983927	3.47606238694882e-21	0.369356661983927	3.47606238694882e-21	-0.244731641246741	8.76286502543455e-10	-0.487710120572789	7.91451698625687e-38	0.647093501362642	8.92438603338228e-74	0.303426759002086	1.76977350161772e-14	0.242295401248904	1.29890261859327e-09	0.195379884920342	1.13552327079213e-06	0.146406702721716	0.000282199697869447	0.0111087499785808	0.78405630727617	0.0687069668227298	0.0897240570928955	-0.223818731952725	2.24195301395536e-08	0.0152348461067286	0.707041869084245	0.135267966884982	0.000801774177398784	-0.0736856696201589	0.0687379854336092
ALOX5	blue	-0.345820264387638	1.32386040116711e-18	0.345820264387638	1.32386040116711e-18	-0.228256256196311	1.1561156121941e-08	-0.422903567981201	6.63852897608874e-28	0.536060616638776	9.49042655497495e-47	0.294579387846587	1.06834850813244e-13	0.405372420679354	1.43933828049078e-25	0.178553190740659	8.98570723290099e-06	0.214528697148757	8.58347023428867e-08	0.106363839975578	0.00850766173659991	-0.0427225960610044	0.291720987193687	-0.234873660140752	4.19760202143348e-09	0.108869271768118	0.00706901617673882	0.0753102432373329	0.0628317293514586	-0.185932342976348	3.7109539120841e-06
TAPT1	blue	0.0302207127490475	0.455879642370851	-0.0302207127490475	0.455879642370851	0.0831824783873918	0.0398315240584652	0.0854069138930891	0.0348017079589875	-0.135241477562771	0.000803695195723722	-0.205958595815654	2.81088697867584e-07	-0.172059703602539	1.90054879907035e-05	-0.0808343525420577	0.0457953474117926	0.0119792630617954	0.767602303900421	-0.0641682062315412	0.113075079843607	0.114729231160395	0.00451844758091269	0.0605427003005571	0.1349597328536	-0.0785353388025482	0.0523442820710406	-0.0039921655976607	0.921552484256274	0.0828935479660659	0.0405279243018535
SLC2A6	blue	-0.171225601173768	2.08841226646466e-05	0.171225601173768	2.08841226646466e-05	-0.0809710902954393	0.0454285680118932	-0.249021847141942	4.3365825492794e-10	0.366306868793116	7.72208231465775e-21	0.305988777883358	1.03938752594695e-14	0.33052522150245	4.84999839349255e-17	0.230509677748804	8.21605559928949e-09	0.323861868554733	2.18830229952988e-16	0.239972977730638	1.88282662333971e-09	-0.153419617047861	0.000140614311393754	-0.232817061259828	5.7699904689172e-09	0.138981801219208	0.000570830791960804	0.10203939893807	0.0116134483569604	-0.123056730413367	0.00231040056849751
MAP4K1	blue	-0.343112786615085	2.54123848266623e-18	0.343112786615085	2.54123848266623e-18	-0.180264002435614	7.34302895977184e-06	-0.469625346953417	7.67529972124983e-35	0.67316821660907	7.24486721318521e-82	0.356529320086615	9.42543985416624e-20	0.326902845196901	1.10528402526136e-16	0.33996234662363	5.38407194756026e-18	0.303763048614626	1.65085183100628e-14	0.215047428476712	7.97599427568753e-08	0.0380385267871485	0.347902054642272	-0.186471058134132	3.47411242286699e-06	0.0465338587432456	0.250758086336829	0.0839595939382529	0.0380085403101159	-0.181523795948933	6.32100503769316e-06
FASLG	blue	-0.282802602819392	1.06365238692029e-12	0.282802602819392	1.06365238692029e-12	-0.172940642628431	1.71962257691385e-05	-0.37669116102842	4.9220091369557e-22	0.608270212156056	4.21594062363258e-63	0.315326610878585	1.42863079349256e-15	0.189170363098084	2.48936720591195e-06	0.26200819458436	4.75448870576277e-11	0.149575623424594	0.000206772515795621	0.112757625979334	0.00526452370166042	0.0830562396040704	0.0401345376595893	-0.123493192014779	0.00222806190250937	-0.0472425824453135	0.243605735461898	0.0616041962724497	0.128238568212929	-0.120516137890036	0.00284739819601021
MILR1	blue	-0.309293123245984	5.19149714465457e-15	0.309293123245984	5.19149714465457e-15	-0.13981466356111	0.000528345971494179	-0.370318284278296	2.69784460057989e-21	0.537195566368197	5.62530076350991e-47	0.303942562557516	1.59061822249899e-14	0.331212451886253	4.14316565501285e-17	0.149509701584485	0.000208127736145068	0.10187070491744	0.0117527239310237	0.0309798952835427	0.444635313818011	-0.0740442983203351	0.0673964612136203	-0.238199240320563	2.49362279354484e-09	0.138689627366567	0.000586471759608369	0.0772221960810586	0.056423418091989	-0.174473827995113	1.44312772886722e-05
CXCL16	blue	-0.155149360786378	0.000117861148111346	0.155149360786378	0.000117861148111346	-0.21328876397709	1.0222070944181e-07	-0.248451538743244	4.76529320468963e-10	0.386016858240571	3.81090484272236e-23	0.184209844332267	4.57628470165424e-06	0.282805145225069	1.06313707722173e-12	-0.00733092448941213	0.856493018694974	0.241036535448116	1.58920510969587e-09	0.139634748553137	0.000537266627115265	0.00996394883159237	0.805841107326221	-0.112756389846067	0.00526502438214956	0.0347353378560573	0.391388007540982	-0.0648190325533573	0.109459716146842	-0.196423751188344	9.92666335938132e-07
SBDS	blue	0.0257371404512225	0.525439018307687	-0.0257371404512225	0.525439018307687	-0.0290901395135618	0.472916654449171	0.0260056010626572	0.521126827409736	-0.0925928395154501	0.0220804873652085	-0.046835757448229	0.247693683046161	-0.0194185696394571	0.631897008669595	-0.086636087038984	0.032262060644749	0.0715817879168488	0.0770552962418284	-0.0929559621351642	0.0215620062349784	0.0200233226232659	0.621319751747796	-0.0198330735101397	0.624638978348015	-0.0337042606802778	0.405608703667951	0.0129662634877063	0.749072489437139	0.0356159007969674	0.379485512166655
IL10RA	blue	-0.387831191687057	2.29441401435388e-23	0.387831191687057	2.29441401435388e-23	-0.224984923381926	1.88630897910908e-08	-0.475303483903124	9.25757564671375e-36	0.66452805558879	4.2806153137743e-79	0.281406665808515	1.38684454886218e-12	0.188740242628568	2.62599433359232e-06	0.212528280965323	1.13723629423427e-07	0.130883592005287	0.00118457458552268	0.0202596330434133	0.61720759103653	0.122403384462607	0.00243885904854969	-0.172658814243345	1.77564338388345e-05	0.0117339619451015	0.772228654267991	0.12284124364798	0.00235206899201071	-0.081914149164653	0.0429656217076418
IGSF6	blue	-0.422248297305844	8.1637684029162e-28	0.422248297305844	8.1637684029162e-28	-0.106758437511533	0.00826502763093267	-0.465036758186193	4.12042452233108e-34	0.616269328820872	3.52398469694256e-65	0.297856483062503	5.52882735772282e-14	0.231567748270188	6.99006330692963e-09	0.205006362666798	3.19709418614049e-07	0.166655490535086	3.4729011510386e-05	0.0591435863861512	0.144229508119014	0.0246315102112007	0.543388257341082	-0.254955791566156	1.6035857355951e-10	0.0286058948246545	0.480319460102486	0.173036090133127	1.70103372523436e-05	-0.0814653472896663	0.0441233278500008
AKNA	blue	-0.274264698866326	5.26605329073028e-12	0.274264698866326	5.26605329073028e-12	-0.120005084857812	0.0029682759057977	-0.361721070217265	2.52361359802869e-20	0.538641308046802	2.88105999357075e-47	0.222400126994176	2.76264761539817e-08	0.205325844159723	3.06214695460911e-07	0.228144094872947	1.17582966112464e-08	0.15483545666363	0.000121714547654731	0.0365148431113869	0.367566393114321	-0.0232582111510877	0.566098782290623	-0.239268509896542	2.10566214108516e-09	0.0769723561168207	0.0572286644111369	0.162461926028078	5.4739599186424e-05	-0.00803958210307595	0.842793152651758
JAML	blue	-0.334111519460624	2.12246244599695e-17	0.334111519460624	2.12246244599695e-17	-0.211009294209793	1.40553904942631e-07	-0.440930367548894	1.87216991855915e-30	0.555268042160365	1.0327906988069e-50	0.184008677199713	4.68909647060599e-06	0.160983648041645	6.40929783813247e-05	0.229991342045976	8.89038707023039e-09	0.170282764982073	2.32197478187086e-05	0.0711210622044531	0.0789817739177954	0.124615491587357	0.00202850570734904	-0.160515686054156	6.73554779847012e-05	0.0670646083122019	0.0976811003019852	0.180594380649691	7.06071981831083e-06	-0.000269026225406651	0.994705049987379
CCDC65	blue	0.0328530953806801	0.417576851552413	-0.0328530953806801	0.417576851552413	-0.104327847167455	0.00986335012171298	-0.0548548066573163	0.175683118861051	0.142909027445633	0.000394921741143372	0.0900026945988897	0.0261024081312558	0.203273009615738	4.03509081142197e-07	0.152107583381321	0.000160559636219135	0.179575670249082	7.96618337356608e-06	0.0385698294951505	0.34120506657721	-0.00770773963442264	0.849202732689907	0.00183060682444461	0.963982108318056	0.0368643551674505	0.362995700257297	-0.0788359990857904	0.0514457584577449	-0.120794566326331	0.00278344557957035
USF1	blue	-0.0682567523307072	0.0918516556224881	0.0682567523307072	0.0918516556224881	-0.0959990309854972	0.0176171146040025	-0.154567069118525	0.00012510284714941	0.210840227800257	1.43893038417192e-07	0.113694762753768	0.00489706443186393	0.190744963655349	2.04498372079464e-06	0.187299759773702	3.13778877183808e-06	0.322692639342766	2.83968882860916e-16	0.18096195806258	6.75879897809298e-06	-0.0513771206308692	0.204727242127955	-0.108475373027007	0.00727967871001158	0.0491101678697798	0.225446874710729	0.0516302755597166	0.202502120686243	-0.0501888904903492	0.215408398529827
PIK3AP1	blue	-0.100055427514253	0.0133475588336729	0.100055427514253	0.0133475588336729	-0.166864007961607	3.39422275607404e-05	-0.152826987952884	0.000149316371143595	0.40998904441179	3.60011805209578e-26	0.149751956574237	0.000203187987231935	0.0839585663310985	0.0380109033621628	-0.0777121264515975	0.054871654617372	-0.0327522600490333	0.419008310449743	-0.143739107947697	0.000364895211981977	0.179207680734866	8.31969774149329e-06	0.0689214602049466	0.0887244302472777	-0.0966864224669014	0.0168188427689724	-0.0921355636036203	0.0227487667181985	-0.130511222848823	0.00122384640623625
PSMA4	blue	-0.147648889563299	0.000249996514373292	0.147648889563299	0.000249996514373292	-0.042129857168666	0.298473530217748	-0.150054716816285	0.00019716890828795	0.207402867276134	2.30958805319085e-07	0.209245957688306	1.79382914509254e-07	0.178389654308693	9.15989031804035e-06	0.0210576925063112	0.603408983729538	0.229568372422755	9.48013931070004e-09	0.176710993151235	1.1144086223805e-05	0.00633739027631312	0.875772101534501	-0.0240854568641243	0.55236406570501	0.0323549599391828	0.424676340482417	0.000727777593673293	0.985676609376541	-0.135386297664888	0.0007932445655636
KCNAB2	blue	-0.0772678489017934	0.0562772983122932	0.0772678489017934	0.0562772983122932	-0.197903018269604	8.19439626553387e-07	-0.220615186390555	3.58582627911858e-08	0.410119125059038	3.46116472759658e-26	0.186629051115804	3.40744054740719e-06	0.206070203900952	2.76868007371091e-07	0.164968152752271	4.17623187156481e-05	0.204243125446933	3.54306546462555e-07	0.130064135061225	0.00127258189598149	0.205561762045134	2.96603562534963e-07	0.179306315437423	8.22350280374848e-06	0.09693428922508	0.0165388633151161	-0.0208875441769686	0.606339263716068	-0.129103724539707	0.00138337281742928
BCL2A1	blue	-0.286964604725203	4.77960879645591e-13	0.286964604725203	4.77960879645591e-13	-0.0440912627562415	0.276522914192703	-0.329985147472093	5.48758287626708e-17	0.475612541732519	8.24142760310303e-36	0.33750051644659	9.62327952393338e-18	0.398475082360233	1.0963731034574e-24	0.0866492226029539	0.0322357998632658	0.233475941303558	5.21252832004778e-09	0.143784089859048	0.000363330522515442	-0.11857131511582	0.00333274790613634	-0.236395889297755	3.31052156160548e-09	0.0489622643758676	0.226848808216651	-0.00944845672834949	0.815700981870385	-0.255704022949807	1.41196615153539e-10
ZNF614	blue	0.0287324956727085	0.478378010582231	-0.0287324956727085	0.478378010582231	-0.0125862805100528	0.756189799544964	0.0679835427574435	0.0931623660003569	-0.156046118821994	0.000107475346398016	-0.115271438977009	0.00433075198795258	-0.126879061517749	0.00167491153495457	-0.0813445432717482	0.0444393970554479	-0.143248108473023	0.00038238817028925	-0.214851782452064	8.20006720518155e-08	-0.00996026809249173	0.80591140220287	0.00432642786991002	0.915007986831232	0.0307952951056397	0.447354828641893	0.175601734910515	1.26730600413774e-05	0.247224215905276	5.83247919340257e-10
PLEKHO2	blue	-0.236681816477525	3.16556006248158e-09	0.236681816477525	3.16556006248158e-09	-0.166931167019744	3.36924375628123e-05	-0.303712735957511	1.66813147523464e-14	0.413532675570555	1.22444249422501e-26	0.218964126997298	4.55522089230814e-08	0.207753364514569	2.20160604194955e-07	0.0374471568620139	0.355453521569231	0.13996440637175	0.000521026526011327	0.111838312581001	0.00564895064810807	-0.023206371383869	0.566964890340519	-0.16233786477667	5.54720319918791e-05	0.193313212636353	1.47869765451746e-06	0.247544087360603	5.53382141169255e-10	0.0517091879814661	0.201812121817737
SIDT1	blue	0.0476781761343755	0.2392813822775	-0.0476781761343755	0.2392813822775	0.0713583593725404	0.0779847149701163	0.0230670332902984	0.569296003247233	0.28111877177054	1.46457503183243e-12	0.0182610058970151	0.652352585344068	0.0616218018497071	0.128129322939782	0.0113710364681313	0.779088181761879	-0.0440339666131913	0.277148143412746	-0.12267498575922	0.00238468594231596	-0.102724806536991	0.0110624789820685	-0.0735279131762974	0.069334998873139	0.140006768340778	0.000518973040497604	0.037769019151816	0.351330811324156	0.050584953579958	0.211804524667426
PRDM8	blue	-0.0587853679224245	0.146679410780564	0.0587853679224245	0.146679410780564	-0.105252828457227	0.00922528882658464	-0.180517773467308	7.12524358354628e-06	0.406391189300261	1.06208373032462e-25	0.313792959040324	1.98874084642315e-15	0.26366171155114	3.55641824801381e-11	0.153580243019264	0.000138339122836542	0.102077204045254	0.0115824371626788	0.0595447717157059	0.141523030355958	-0.107000228048632	0.0081194229222591	-0.124509010297802	0.00204671137896589	0.164151234804209	4.56330410014736e-05	0.0547460198781584	0.176542566272274	-0.0860515641924648	0.033449301380164
NVL	blue	-0.0474631135327693	0.241409617368204	0.0474631135327693	0.241409617368204	0.0234402038726706	0.563063181953732	-0.03868021594383	0.339824061000715	0.107334657584805	0.00792180711957569	0.116382176930821	0.0039680991808469	0.131969521472645	0.00107658330967594	0.107630264443442	0.00775072154487878	0.104530070155047	0.00972059746783065	0.00473362506988756	0.907043303294337	-0.108474956202324	0.00727990457854384	-0.113624045777359	0.00492396361372039	0.0190581825152102	0.638236366739071	0.0150364394910347	0.710684599803969	-0.0504552137484746	0.212980239746188
FBXO5	blue	-0.0532568230909424	0.188623661744384	0.0532568230909424	0.188623661744384	-0.0212333238167298	0.600390956664155	-0.0610234561407159	0.131882790047459	0.171062678151086	2.12710945730628e-05	0.257134935290818	1.10569736513789e-10	0.0856134779858357	0.0343633750927952	0.0109238441545338	0.787564016554068	-0.00292674984501252	0.942445430650547	-0.074326837000382	0.0663547682597734	-0.114637805883583	0.00455081078817207	-0.135921409747013	0.000755710993832847	0.0814975535393891	0.0440393843661142	0.0129416439847764	0.749532989560461	-0.00442272513511059	0.91312363563147
PTPN22	blue	-0.277603159428176	2.83605120251238e-12	0.277603159428176	2.83605120251238e-12	-0.146267653985342	0.000286036411351085	-0.358338984518789	5.97061600205243e-20	0.620973027851381	1.98167805119199e-66	0.405636885148658	1.33026881443255e-25	0.294864608743998	1.00915887529811e-13	0.180797840718438	6.89204723137908e-06	-0.0121170477766303	0.765007307007571	-0.0525358748360238	0.194686257736206	-0.0466342184860902	0.249736475611946	-0.200886119844882	5.5416352664714e-07	0.0699807502513612	0.0839182606727778	0.0356013091463742	0.379680918831313	-0.182170523574643	5.85057178912757e-06
OLFML3	blue	0.0907494626917082	0.0248826580839736	-0.0907494626917082	0.0248826580839736	-0.0732814421723242	0.0702762411673839	-0.01589838147841	0.694908350156808	0.273649022502278	5.89729218926512e-12	0.163094580188495	5.11445240740001e-05	0.276489677181307	3.48951203143056e-12	-0.116762389611226	0.00385042789179147	0.0717730344772664	0.0762669193302667	-0.00698120000448424	0.863270138851004	-0.105653703157168	0.00896036691343924	-0.0210379550119115	0.603748575345566	0.301977997367385	2.38569948408058e-14	0.0431842899458756	0.286532819718955	-0.0539542764880042	0.18289193132803
CD74	blue	-0.320756433168271	4.36097853271845e-16	0.320756433168271	4.36097853271845e-16	-0.187138913343427	3.2005296340212e-06	-0.427890057485193	1.35540438592787e-28	0.598365217959087	1.30980153589342e-60	0.240793248804599	1.65216554401934e-09	0.240145111937807	1.83196476503561e-09	0.121794202059851	0.00256447434006202	0.340248053532544	5.03145959486101e-18	0.229238746081429	9.96587274573847e-09	0.122263032818471	0.00246729146423145	-0.137844881723959	0.00063396077074793	0.00454169047745285	0.910796387717415	0.0947427929570817	0.019161866616346	-0.10936959527303	0.00680931660938185
LAX1	blue	-0.225988508035493	1.62454173178626e-08	0.225988508035493	1.62454173178626e-08	-0.146086340850978	0.000291112560108626	-0.309713016709706	4.75016506005467e-15	0.593172486599046	2.45152130048698e-59	0.269226933728456	1.31875044652978e-11	0.246564779840597	6.49851235389085e-10	0.174809809656645	1.38846360414434e-05	0.0480077883842344	0.236045255638724	-0.0407006746147519	0.31517997293145	-0.0251786623630134	0.534467633713529	-0.170048641064772	2.38370331381982e-05	0.10946495515983	0.00676080047501576	0.101357603527504	0.0121854719173298	-0.0529210877241586	0.191429420149504
RAB8B	blue	-0.0478772273551365	0.237323388223099	0.0478772273551365	0.237323388223099	-0.0693190073050371	0.0868953841433274	-0.0787884204204995	0.0515870836773886	0.164925266955414	4.19575414144741e-05	0.0275226064384213	0.497105733817209	0.0296211209583468	0.464871895182607	-0.102658550106398	0.0111147091908111	-0.0422385015567867	0.297228112239493	-0.19008019005178	2.2224419015141e-06	0.0249981850314902	0.537401921664306	-0.0349755276782866	0.388119169868836	0.0458790873465096	0.257494748368127	0.0825838635727231	0.0412857524094462	0.0857944933553466	0.0339831343447615
GZMM	blue	-0.288935051261693	3.25757345285437e-13	0.288935051261693	3.25757345285437e-13	-0.16511920833091	4.10815155766461e-05	-0.383127149926171	8.49495323881081e-23	0.458647873765474	4.10085730250736e-33	0.209275488076183	1.78654709298758e-07	0.223233013466869	2.44426243149842e-08	0.183314974700088	5.09884745883628e-06	0.372773426013705	1.40704809037865e-21	0.290275996377758	2.50519036573394e-13	0.0580878556728041	0.151540723428639	-0.131901035947358	0.0010831159441136	0.0747092076139281	0.064966109197586	0.214145210204938	9.06104831310366e-08	0.00631247088416553	0.876256647294609
PARP8	blue	-0.242706730255256	1.21575553293676e-09	0.242706730255256	1.21575553293676e-09	-0.0699103116780749	0.0842311870538907	-0.27284779211556	6.83050192680641e-12	0.385343877806275	4.5963634280602e-23	0.169362313381564	2.5737593145692e-05	0.155039525267048	0.000119196215676961	0.136798232785773	0.000697747386973067	0.084579276719184	0.0366060531333969	-0.0315447681733142	0.436372346992357	-0.0156883874711214	0.698740087407212	-0.183739868372027	4.8439942652501e-06	-0.0660678365151932	0.102778349015841	0.01333396761743	0.74220540166617	-0.108088300199773	0.00749214712538089
MDFIC	blue	-0.0624064955726535	0.123333095337452	0.0624064955726535	0.123333095337452	0.0207030312923925	0.609524082897169	-0.057762688394791	0.153848391284674	0.187676001115521	2.99559271798378e-06	0.0828791989073675	0.0405627761238065	0.157312206453691	9.42704805748821e-05	-0.0407168174539989	0.314987913318009	0.0189869400577488	0.639492699685353	-0.0752528443695146	0.0630330322546086	-0.133770756924994	0.000917287113364521	-0.172035625357176	1.90573925270124e-05	0.0904834298544377	0.025311421030643	0.0461053051040916	0.255153270375582	-0.0314037635548509	0.438426655693087
LY75	blue	-0.0556750088445166	0.169303258237019	0.0556750088445166	0.169303258237019	-0.18757562651466	3.03291299510846e-06	-0.149004916501674	0.000218784322453394	0.284695796472335	7.40439481835042e-13	0.116633133054885	0.0038900716466097	0.191481912858322	1.86413733275473e-06	0.100772286641468	0.0126962727380949	0.058479298215345	0.148797708199673	-0.0318717875536555	0.431629329891795	-0.117642177062908	0.00359017683022106	-0.187193556791487	3.1790816118173e-06	0.119039541855459	0.00320947970122183	0.0842897196062919	0.0372558175716779	0.00420111497004031	0.917460829943583
GSDME	blue	-0.00845495875740634	0.834784764476809	0.00845495875740634	0.834784764476809	-0.141855535019899	0.000436347878534608	-0.0925784448045394	0.0221012617468656	0.243698460476742	1.03600211978741e-09	0.192794260655393	1.57937197595941e-06	0.363251638816107	1.70331701770491e-20	-0.0374197703935577	0.355805712828574	0.179600499377215	7.94285410777324e-06	0.0844759558357483	0.0368367907490893	-0.0339373699007026	0.402366989539605	0.0147980734579996	0.715069708800905	0.126366040135986	0.00174969190246352	-0.166282664639997	3.61790122370046e-05	-0.283571398911555	9.18464855855141e-13
HLA-DOB	blue	-0.226652041236305	1.47118255642748e-08	0.226652041236305	1.47118255642748e-08	-0.186575375030577	3.42995298722897e-06	-0.327141226792078	1.04731939416351e-16	0.624037639520048	2.95872377606988e-67	0.222410328251294	2.75851549242059e-08	0.129505109923482	0.0013360326377777	0.185971738065287	3.69312362244334e-06	0.142239093620286	0.000420818018502572	0.0733078189108737	0.0701750145820448	0.119124057096091	0.00318767642918301	-0.0923309625132893	0.0224610883620392	-0.0789476062758309	0.0511155143509902	-0.0307491013820396	0.448036823641054	-0.15905325883599	7.85908784023605e-05
CD69	blue	-0.209711718936516	1.68223947835998e-07	0.209711718936516	1.68223947835998e-07	-0.157013138486761	9.72441420513188e-05	-0.311851416460441	3.01475306441899e-15	0.53453072227887	1.91471369768362e-46	0.204227317382002	3.55059896466013e-07	0.179901729241824	7.6649608736703e-06	0.0908504338407411	0.0247215741334258	0.0531435876604845	0.189566574976926	-0.0307749923635487	0.447654501760994	0.0580934511056006	0.1515012448587	-0.114978513212915	0.0044312593849799	0.102868350820671	0.0109500679163573	0.108044199889623	0.00751670290611069	-0.0338009756673273	0.404261859655375
PCNX2	blue	-0.0679010199900467	0.0935611961291961	0.0679010199900467	0.0935611961291961	-0.0697946495203192	0.0847470639934151	-0.105760045695631	0.00889123661127279	0.193982386343855	1.3579381801642e-06	0.135274415306565	0.000801307178534786	0.201667040614467	4.99736394116393e-07	0.228908128313252	1.04772701732698e-08	0.0526227780739167	0.193948002941114	-0.0589790233854096	0.145351062227133	-0.134455095295596	0.000862702200545022	-0.167201713305743	3.27037051532821e-05	0.0953788183483245	0.0183656028924581	0.00936015574721769	0.817392895142782	-0.0714894072146918	0.0774384840039368
CD247	blue	-0.359629736267895	4.30342000766424e-20	0.359629736267895	4.30342000766424e-20	-0.18154060834472	6.30833105676576e-06	-0.468549363377856	1.14086031214464e-34	0.642082628865302	2.60309420461047e-72	0.30123404626975	2.77929815179812e-14	0.233365087587946	5.30251388984448e-09	0.195868026813072	1.06642165478153e-06	0.20387680972525	3.72165426228912e-07	0.15621760353342	0.000105590068870845	0.07999288848749	0.0481076369781013	-0.178151782398976	9.41900292951285e-06	0.0566755939922429	0.161756961256345	0.193848485633562	1.38131842892188e-06	-0.0399714653283106	0.323935773363125
SFMBT2	blue	-0.171872602314586	1.9412374029575e-05	0.171872602314586	1.9412374029575e-05	-0.0937340333611754	0.0204865282210388	-0.20571049496728	2.90694339434831e-07	0.426668104471805	2.00550159810393e-28	0.137212745540574	0.000671805345258944	0.0609484271424462	0.132359388693534	0.202073426156092	4.73485721138544e-07	-0.114339990831675	0.00465769050134884	-0.160231568885767	6.94120861432993e-05	0.0322159151769085	0.426670513961665	-0.117803047657507	0.00354435292237902	-0.0121386507487244	0.764600680673493	0.0846153168193837	0.0365258573708978	0.0276267861251212	0.495477964118549
ATG7	blue	0.0184610527460087	0.648798252583078	-0.0184610527460087	0.648798252583078	0.000713888446360913	0.985949933220853	0.0381414129940889	0.346598722575862	0.124117941861832	0.00211486496729219	-0.0336249068742586	0.406715772108855	0.0369993621466218	0.361239709391504	-0.102183612733713	0.0114955442032989	0.0202663898197269	0.617090187899474	-0.0817974890464979	0.0432640607857202	-0.0450053662734803	0.266677655064432	-0.0169466754192311	0.675898006894259	0.0408409463735383	0.313513651763752	0.00760340113747516	0.85122012177684	0.00718248629693434	0.859368262438997
RBM15	blue	-0.0409985481957933	0.311648374703313	0.0409985481957933	0.311648374703313	-0.0551378670325144	0.173461452219629	-0.0770013097227142	0.0571348598050952	0.151784534788039	0.000165862794048219	0.117161018151662	0.00373046115748163	0.0500654263903626	0.21654078658366	0.0506567356037597	0.21115604303931	0.0338524201493906	0.403546537423204	-0.0681062556664023	0.0925718159626292	0.0105816476583579	0.794066870787595	-0.0436536172327576	0.281322958187801	-0.0190608755363054	0.63818889665206	-0.00378542913831479	0.92560284509593	-0.00878591796594873	0.828416098906456
LCK	blue	-0.248620846300636	4.63389075451127e-10	0.248620846300636	4.63389075451127e-10	-0.231526668541395	7.03416086779316e-09	-0.388194760148934	2.07180881727634e-23	0.617710856426541	1.4662254449974e-65	0.287290732615928	4.48668230613661e-13	0.192738309700801	1.59061062537717e-06	0.148544341347409	0.000228951432726092	0.202997262449493	4.18654332827959e-07	0.128593026507586	0.00144583586474176	0.0519816003539003	0.19944332885332	-0.197402371250157	8.74531113391909e-07	0.0394711373212831	0.330033894288394	0.132807596270636	0.00099953277439043	-0.0433202489369987	0.285016936408112
CHRNA1	blue	-0.17904783177238	8.4778747646325e-06	0.17904783177238	8.4778747646325e-06	0.0121227345186286	0.764900260879211	-0.1490170192568	0.000218522947311664	0.258171511715012	9.25349730191317e-11	0.211686959219201	1.27904705914655e-07	0.214166534589947	9.03383119449708e-08	0.0114997512259681	0.776653393905127	0.116134790198239	0.00404640174781789	0.0491844715993937	0.224744905276645	-0.0993561134869193	0.0140111104796355	-0.138990458547386	0.00057037330442583	0.132891478993176	0.000992107976052886	-0.0651357685102455	0.107733527702417	-0.185307532038461	4.00499137500681e-06
DAPP1	blue	-0.155409961763564	0.000114749567890128	0.155409961763564	0.000114749567890128	-0.147493373567354	0.000253831026891658	-0.207345168680782	2.32784638746117e-07	0.512026801789126	3.89600617488312e-42	0.188277569182509	2.78096806648801e-06	0.139542041702475	0.000541917735791745	0.114300107017059	0.00467217482956207	-0.0627915425317682	0.12103132217596	-0.146807031720442	0.00027142048220274	-0.0542942686219618	0.180144990529891	-0.176239292053845	1.17714687177318e-05	0.0838509810731608	0.038258993474494	0.0278612215935671	0.491825402707304	-0.0462990687161951	0.253159485338332
CSTA	blue	-0.305558515162452	1.13698349998983e-14	0.305558515162452	1.13698349998983e-14	-0.120914745838313	0.00275624793744885	-0.372036279753485	1.71177085820034e-21	0.540463993880911	1.23361479125889e-47	0.352758583591516	2.41757155578179e-19	0.377139579423396	4.36046359136695e-22	0.121990366521942	0.00252339467353799	0.299728341384136	3.78074689728674e-14	0.189127826015012	2.50256963479334e-06	-0.0251043580171327	0.53567473239557	-0.176289809436957	1.17027039515774e-05	0.0559527520788746	0.167182624113277	-0.00882514232073136	0.827662039175872	-0.226833271555927	1.4317966627561e-08
TRAF5	blue	-0.177666558412155	9.96937379113515e-06	0.177666558412155	9.96937379113515e-06	-0.114537701924326	0.00458648621572126	-0.238096882738437	2.53421040608933e-09	0.340499700796469	4.73978539360615e-18	0.197760668286411	8.34755065475313e-07	0.158332318583406	8.47591040349807e-05	0.373811881041599	1.06659761799475e-21	0.0945192178232048	0.0194488336639177	0.0715985309809035	0.0769860126331549	-0.0742434609319464	0.0666607825897404	-0.188774751178769	2.61477309291341e-06	0.0960771386246932	0.0175247696642513	0.0770569542509721	0.0569549394844216	-0.0322407922522229	0.426313328630694
LIMD2	blue	-0.306494826637041	9.35089343808297e-15	0.306494826637041	9.35089343808297e-15	-0.193089670009472	1.5212853917596e-06	-0.417656009495203	3.4343806646864e-27	0.588063729015605	4.15645573162962e-58	0.340465650485697	4.77825543923463e-18	0.27375232316745	5.78644460979395e-12	0.320806872389645	4.31268229649958e-16	0.370163838633833	2.81009037920838e-21	0.321785830112998	3.47293777012133e-16	0.0305352958764167	0.451201069551759	-0.161251057764042	6.22962667217373e-05	0.0844064674378701	0.0369926672206911	0.162827681364596	5.26330795778726e-05	-0.0740627526188787	0.0673280146671948
PLAC8	blue	-0.217433540388576	5.67702457434565e-08	0.217433540388576	5.67702457434565e-08	-0.111189073971165	0.0059354687784822	-0.285062265262109	6.90081995529383e-13	0.422008517118461	8.80457433661219e-28	0.267082579308045	1.93802515086867e-11	0.209074896197983	1.8365785657099e-07	0.0342213084041468	0.398439427423831	0.0924334098109406	0.0223115236089236	0.0214671002637056	0.596384369175332	0.0101543536453218	0.802206896900587	-0.126420634249116	0.00174159086335832	0.0798077838044232	0.0486292138968683	0.138214038653436	0.0006127851131926	-0.0365937950035045	0.366530796970467
FCRL6	blue	-0.281028661371522	1.4897691794935e-12	0.281028661371522	1.4897691794935e-12	-0.187826898283302	2.94031348581555e-06	-0.384024901757821	6.62791677241377e-23	0.506230898664781	4.45731864088167e-41	0.197706441500828	8.40661351496477e-07	0.149897548647287	0.000200272342353581	0.280346399389097	1.69478948864333e-12	0.174459836595159	1.44544795389946e-05	0.0563021639030821	0.164543140265828	0.0894525456788657	0.0270336738027729	-0.149087552570493	0.000217005495633272	-0.00130486981825513	0.974321904614862	0.165154087204999	4.09258172286317e-05	0.0159044116121494	0.694798433166957
ITGB7	blue	-0.109485094505606	0.00675059392830541	0.109485094505606	0.00675059392830541	-0.0368858525516371	0.362715734723346	-0.122547842739453	0.00240990736653104	0.330135182305643	5.30262017016241e-17	0.118652834133808	0.00331098219425194	0.0148267321008954	0.714541989292102	0.0787135228311278	0.0518102122061933	0.0656592524371059	0.104927789810113	-0.0245256103959282	0.54512332057957	0.100716761564345	0.0127456970779331	-0.0230816735128249	0.569050859265531	-0.197935445155224	8.15988762533693e-07	-0.161812193487357	5.86794872768047e-05	-0.139712255229275	0.000533406616832014
TMEM155	blue	-0.28394981799163	8.54313677943918e-13	0.28394981799163	8.54313677943918e-13	-0.144625022923063	0.000335206566435356	-0.340614852530689	4.61193300700294e-18	0.567843167031285	1.8888273302432e-53	0.287865448016202	4.01268426852093e-13	0.0837637897227967	0.0384610617091742	0.198410941152788	7.66962322311744e-07	0.0061629097814412	0.879165757954941	-0.00964349514015285	0.811966945781277	0.0286665054304946	0.479389450122256	-0.184158187352755	4.60500317857577e-06	-0.00815098283012624	0.840643738221358	0.136946889576525	0.000688338817217694	-0.0113707094534557	0.779094370386953
CAPZB	blue	-0.0539143093019131	0.183216866582267	0.0539143093019131	0.183216866582267	-0.0449122878863505	0.267669002559559	-0.0871341628067819	0.03127900913359	0.159913287829746	7.17863301612093e-05	0.19147016697259	1.86689563775793e-06	0.21097123233432	1.41299058517695e-07	0.0120775542385394	0.765750849144515	0.240484202835493	1.73564807320776e-09	0.162673519986847	5.35114349594232e-05	-0.0233638609133722	0.564335612448186	0.0120818571390549	0.76566982826689	0.0838447141466539	0.0382734871486891	-0.0171527105757622	0.672185304319573	-0.118896108621712	0.00324679312779413
ZNF799	blue	-0.055134700089	0.173486192333512	0.055134700089	0.173486192333512	0.0387760678979366	0.338627795197207	-0.0457144287015444	0.259208379551688	0.109644692733678	0.00667019742201465	0.0668073925421705	0.0989767403962885	0.0188961567895877	0.641095122709591	0.163923373498564	4.6771788414398e-05	0.0872652499639337	0.0310245849631443	0.0549423825299974	0.174993508602261	0.0167789760607927	0.678925728118356	-0.012480957219981	0.758166255394879	-0.00238418895405962	0.953101235045216	0.0738341613144378	0.0681798898958667	0.076382083740446	0.0591690680036658
OPRL1	blue	-0.191026672175548	1.97395221251492e-06	0.191026672175548	1.97395221251492e-06	-0.0723994455986187	0.0737305003946419	-0.223878472122516	2.22225421755512e-08	0.386187737907204	3.63356461365667e-23	0.302494285179421	2.14525579954888e-14	0.216186059493814	6.78471730195224e-08	0.150037288091178	0.000197510819521646	0.205987745796979	2.79980389061213e-07	0.172574348238796	1.79276824217584e-05	-0.0346860083849445	0.392061409444214	-0.142719183465486	0.000402105164668174	0.0472345956318621	0.243685532539657	0.0101366069027732	0.802545445667284	-0.131517561809111	0.00112037508599887
CCNB1IP1	blue	0.0763690566301266	0.059212498921007	-0.0763690566301266	0.059212498921007	0.18387332495179	4.76649033033621e-06	0.182440790430465	5.66404958345222e-06	-0.292174869816314	1.72303806873599e-13	-0.189876942491631	2.27957998462849e-06	-0.236949471916457	3.03546077658635e-09	-0.00717765078490001	0.859461957684032	0.12691042399436	0.00167043654013236	0.02518946091745	0.53429232165782	0.0112056689986042	0.782219471291422	0.0567489647710216	0.16121373917684	-0.0907825311382516	0.0248298028945373	0.0357863992515935	0.377206826785452	0.186199478000871	3.59164308722433e-06
IRF5	blue	-0.0350258997936647	0.387435746575632	0.0350258997936647	0.387435746575632	-0.107191251068225	0.00800601425935538	-0.110829163646646	0.00609987011279683	0.20630449746629	2.6820542756215e-07	0.176491300615899	1.14322183690091e-05	0.130296447892905	0.00124703955284106	0.234507558258635	4.4431662783504e-09	0.281717393058689	1.30747891851033e-12	0.258359265501283	8.95906323552736e-11	0.0199305618905312	0.622937169382682	-0.0463030222426144	0.253118917422426	-0.0911795022091949	0.0242028341920275	-0.154737227579136	0.000122944516276035	-0.226694107232442	1.46194805598348e-08
FYB1	blue	-0.275922049584574	3.8771583578507e-12	0.275922049584574	3.8771583578507e-12	-0.157931872991733	8.83795526192189e-05	-0.350335068172587	4.39956637427827e-19	0.664379016061282	4.7697950135739e-79	0.307025651808981	8.3672817975385e-15	0.214978307229502	8.05447446371697e-08	0.0214912856056545	0.595970561947068	-0.0671764409176495	0.0971220138130425	-0.160467503689862	6.77001515542775e-05	0.0510545793041107	0.207587864399278	-0.154206453194776	0.000129795297707913	0.0344244462430835	0.395643721889041	0.0664251626766731	0.100927331641136	-0.0958844738978438	0.0177533224831257
NLRP3	blue	-0.221428139047983	3.18508816809198e-08	0.221428139047983	3.18508816809198e-08	-0.144345856288602	0.000344309458359244	-0.289078041269656	3.16782449083892e-13	0.425426620207108	2.98116317713692e-28	0.150522042447915	0.000188205298930309	0.168851913651215	2.72432681707424e-05	0.0983558968323099	0.0150106172635748	0.0082416280505702	0.838895662902843	-0.0659994871904304	0.103135461401176	0.049216701340856	0.224440906236099	-0.135291360672762	0.000800081184136071	0.0984713322529272	0.0148921516576246	0.158563723364638	8.27311781763066e-05	0.0418065259362557	0.302200497158218
ITGAX	blue	-0.491239159962933	1.97024588178746e-38	0.491239159962933	1.97024588178746e-38	-0.142333996648802	0.000417055770598202	-0.52715641792286	5.36656639921449e-45	0.603897096538697	5.44564231433388e-62	0.376101519500998	5.77027142432285e-22	0.268327277579395	1.5505677329944e-11	0.451084188100042	5.85266946627337e-32	0.255047491133137	1.57880447902563e-10	0.220459613073204	3.66788755796207e-08	0.0570421360932604	0.159056872213836	-0.226319321661804	1.5462409547934e-08	-0.0318307892740008	0.432222320721279	0.0646405691288591	0.110441893319329	-0.185918529691724	3.71722530048943e-06
ADA2	blue	-0.160702914789757	6.6031793832761e-05	0.160702914789757	6.6031793832761e-05	-0.19745877985532	8.68150416764268e-07	-0.228643055394274	1.09055735166374e-08	0.484136741173834	3.18262859136315e-37	0.122428612716655	0.00243378014106762	0.0855037756477448	0.0345955759591759	-0.0383688998019082	0.343728012030806	0.0675801868077063	0.0951247716588421	-0.0208018774025427	0.607817008167389	0.0654908977535762	0.105823744546737	-0.0789925695208554	0.0509829700391234	0.047841459609546	0.237674387655263	0.0470057305555538	0.245979933703841	-0.0461166988935833	0.255035730275645
TNIP3	blue	-0.220592820777741	3.5975133310314e-08	0.220592820777741	3.5975133310314e-08	-0.0680030369502475	0.0930683501408495	-0.243529432898305	1.06469480092067e-09	0.484876758897535	2.38897978091553e-37	0.38111499142872	1.47750822899292e-22	0.323894896324883	2.17221883725183e-16	0.125286128120305	0.00191720914852571	0.0577000679880477	0.154295843766054	0.076942499664903	0.0573255278582165	-0.0708766227819198	0.080019633038625	-0.115835683943281	0.00414294150603758	-0.0307245878115966	0.448398976314241	-0.138647550082322	0.000588756794266222	-0.321269731451248	3.89334176506595e-16
C19orf38	blue	-0.138362925923897	0.000604431924378945	0.138362925923897	0.000604431924378945	-0.0916852028281211	0.023424004927091	-0.218199984903834	5.08546199682005e-08	0.358576955863289	5.62147272870012e-20	0.185483532357515	3.91998558757059e-06	0.178254994467749	9.30572809698478e-06	0.0890433188236486	0.0277448200476698	0.304271031231961	1.48593799556535e-14	0.251209989351469	3.01381462825862e-10	-0.0334376698497058	0.409335042102062	-0.131526661854569	0.00111947738113809	-0.0336192643043202	0.406794560280554	0.0137410050558025	0.734627564277932	-0.0970621362450389	0.0163960555837033
PYCARD	blue	-0.32996363611548	5.51461711673558e-17	0.32996363611548	5.51461711673558e-17	-0.165052351676349	4.13815305290068e-05	-0.414162666983296	1.00944277757779e-26	0.525385435051741	1.18051199751583e-44	0.414464999287198	9.19974287157368e-27	0.442697493788175	1.03289817483988e-30	0.223744947179052	2.26651635661196e-08	0.441970328972921	1.31985301850037e-30	0.416820159396047	4.45024472135318e-27	-0.0317963066187138	0.432721435085664	-0.187035125275709	3.2416491435376e-06	0.0832235320246762	0.039733400353362	0.00949575486056876	0.814795065908212	-0.291411213390783	2.00360124156577e-13
SLC31A2	blue	-0.0695380161899415	0.0859008066833117	0.0695380161899415	0.0859008066833117	-0.0741884213158385	0.0668634284834802	-0.0970067171838664	0.0164578265790628	0.216446312399576	6.53762845874029e-08	0.0208463241350136	0.607050105849414	-0.0533955628214942	0.187473083227339	-0.0764893544101163	0.0588124415112743	0.0190465591832649	0.638441269062986	-0.00614294344108942	0.87955424695744	0.236914123713462	3.05234003331068e-09	0.141162753097339	0.00046575830859942	-0.107665522939436	0.00773053737275914	-0.0252007729709959	0.534108704122222	0.0165996912204941	0.682168343900057
APOBEC3G	blue	-0.37207018236202	1.69642572993417e-21	0.37207018236202	1.69642572993417e-21	-0.262291700430788	4.52425422020043e-11	-0.493210631518101	8.99655275513402e-39	0.576953297073878	1.65186826202775e-55	0.324195787756059	2.03094675399274e-16	0.223542035993635	2.33541779473196e-08	0.257063824220769	1.11925429059855e-10	0.236677938953778	3.16748404260653e-09	0.179665534290405	7.88205620814222e-06	0.128220545369702	0.00149301783711231	-0.181108709842665	6.64173495351955e-06	-0.0984101247867316	0.0149548630811835	0.091406516651874	0.0238504817612779	-0.128830612707999	0.00141646118024133
ITGAE	blue	-0.0476011520813461	0.240042081165243	0.0476011520813461	0.240042081165243	0.0448547864159925	0.268282693038276	-0.0639471419649645	0.114324235224778	0.200877158790755	5.54819994329163e-07	0.217391818166802	5.71106727444054e-08	0.240498660957719	1.73165268562646e-09	0.167949681365745	3.01113095732903e-05	0.240001809739093	1.87421274622487e-09	0.192557777490184	1.62739871752935e-06	-0.134858434695951	0.000831954144402893	-0.0922934086816288	0.0225161312678298	0.0437556113724724	0.28019928863784	-0.0924712743492864	0.0222564634981221	-0.193992572455441	1.356175219612e-06
SOWAHD	blue	-0.177772724221693	9.84639667053486e-06	0.177772724221693	9.84639667053486e-06	-0.130094083808001	0.00126926225304066	-0.26903678659802	1.3647362068854e-11	0.409857704024744	3.74601180034433e-26	0.219732564562799	4.07609279033651e-08	0.219808138856746	4.03169565191723e-08	0.154799854379642	0.000122158995971497	0.282862722381588	1.05153222158989e-12	0.220960632662	3.40991303491838e-08	0.0229792380346083	0.57076714972428	-0.12872623628302	0.00142929781287754	-0.0421635006894816	0.298087495076519	-0.0216728899714341	0.592867520444349	-0.137636559739048	0.000646208301156755
PLXNC1	blue	-0.274177281791972	5.35147942321483e-12	0.274177281791972	5.35147942321483e-12	-0.201273549593864	5.2648477533643e-07	-0.329819180423348	5.69958595442547e-17	0.500383994282076	4.97108493354921e-40	0.224156450604402	2.13277619660141e-08	0.135620973077487	0.00077657649181395	0.0183789038479212	0.650256873774835	-0.0791387944391037	0.0505539064535014	-0.145461468225572	0.000309259133341553	0.131279007380734	0.00114414624324047	-0.0866185003082949	0.0322972488825514	0.0163002308780301	0.687597553213124	0.0480937654329656	0.235206236681938	-0.0955566267476633	0.0181482309442664
SIT1	blue	-0.283185842853412	9.88670843591423e-13	0.283185842853412	9.88670843591423e-13	-0.184173539456861	4.59645030571253e-06	-0.383918316758938	6.82639005155557e-23	0.673655305949193	5.02317225383175e-82	0.343856675343925	2.12573910223105e-18	0.221317671041631	3.23688123172649e-08	0.179533240510956	8.00620135737661e-06	0.223726616225781	2.27265912204903e-08	0.179688077839443	7.86108514433806e-06	0.0738814299489201	0.0680030158834736	-0.118945231341323	0.00323396994020306	0.0112237756684597	0.781876442617641	0.039864168749766	0.325237324051902	-0.146447653725829	0.000281078956464337
TEP1	blue	-0.0881716507622947	0.029313391179143	0.0881716507622947	0.029313391179143	-0.0216817666259147	0.592716036165605	-0.0838459477160015	0.0382706338746717	0.19911051120449	6.99944962842111e-07	0.0999635180497464	0.0134331562090476	0.0126325977133843	0.75532113158167	0.236642866322501	3.18493832945979e-09	-0.108413068515156	0.00731350990502458	-0.130290007499975	0.00124774125033356	0.042977072348651	0.28885363578199	-0.00888765861624617	0.826460536573183	0.00516190930815278	0.898676226180735	0.0237709283100368	0.557566902326141	0.0201153089993229	0.61971763658317
DOCK10	blue	-0.285196905206962	6.72436279192988e-13	0.285196905206962	6.72436279192988e-13	0.0140490751905399	0.728909248667648	-0.254641832297618	1.69133615008165e-10	0.439033500249282	3.53111846375472e-30	0.210496870261689	1.50911638173662e-07	0.10611511747295	0.00866384404828439	0.155353604792548	0.000115415848823905	-0.13490452616883	0.000828505740779733	-0.148864036181352	0.000221848439238065	-0.053936651886605	0.183035167676242	-0.235703503545102	3.68877048045172e-09	0.102886309949489	0.0109360754375387	0.173147262429516	1.67962320902954e-05	0.033900835722077	0.402874022511686
CD226	blue	-0.169886181968374	2.42744881212783e-05	0.169886181968374	2.42744881212783e-05	-0.100270221018583	0.0131493894867021	-0.223854785508559	2.23004453609865e-08	0.474344548569508	1.32691609562024e-35	0.189339475441622	2.43753569929722e-06	0.136115842228684	0.000742485629256662	0.121610827516637	0.00260342636230905	-0.0115182318087375	0.776303991410372	-0.0830976367579766	0.0400349569913498	-0.00410422668891319	0.919357835325886	-0.136436956328911	0.00072111194175909	0.113774612178171	0.00486685091282742	0.0882657054238703	0.0291405547458564	-0.0172104682771306	0.671145949593081
CLEC2D	blue	-0.40187061873186	4.05916118415886e-25	0.40187061873186	4.05916118415886e-25	-0.10476496150547	0.00955709208428385	-0.472749724402377	2.40864001741298e-35	0.548391180174107	2.90101809413977e-49	0.396959114038243	1.70219747715375e-24	0.312632120578889	2.55130164978794e-15	0.538312413589412	3.35570488733708e-47	0.19015150738745	2.20271990035323e-06	0.155809773787144	0.000110125660097811	-0.0511731315975541	0.206533079691963	-0.30953754607565	4.92992341327293e-15	0.053028633041954	0.190527343474516	0.168848530624626	2.72535213003143e-05	-0.0950890167817833	0.0187247608057039
SHKBP1	blue	-0.0806619657866379	0.0462612934828676	0.0806619657866379	0.0462612934828676	0.0424373110798679	0.294958093981821	-0.0697630037447578	0.084888653969779	0.127405186688316	0.00160127732997808	0.207072638828572	2.41598356498167e-07	0.184954438162368	4.18087536607194e-06	0.0653439513535311	0.1066107058938	0.217785666203665	5.39742073380363e-08	0.21975975197527	4.06006698928078e-08	-0.0763344464126489	0.0593280137045394	-0.0835654927945635	0.0389239913501343	0.0563061375918658	0.164513303808991	-0.0501636275767263	0.215639757930001	-0.136433618692924	0.000721331135144222
APOL1	blue	-0.270877115529106	9.78321040892044e-12	0.270877115529106	9.78321040892044e-12	-0.191507951949398	1.85803645246763e-06	-0.392663644558739	5.84806060517442e-24	0.503996156059297	1.12664309524828e-40	0.331944140885701	3.50192711728339e-17	0.442308093932785	1.17788696134385e-30	0.170609107170879	2.23845940844379e-05	0.230596664277292	8.10786208275789e-09	0.199767182453947	6.42184837464331e-07	-0.0363924119834867	0.369175889355248	-0.189853499125536	2.28626030685345e-06	0.0757424816135469	0.061332801339395	0.0712616705613685	0.0783897342637293	-0.182110973362288	5.8924510720273e-06
EIF2B2	blue	0.0316164764663584	0.435329748741014	-0.0316164764663584	0.435329748741014	0.0121851038769339	0.763726526601574	0.0321268531954235	0.427950692966857	-0.100570347952283	0.0128768390971973	-0.00299218304434432	0.941160989846489	0.0264371561785317	0.514233195784748	-0.0446758316129481	0.270198773373528	0.134915013937291	0.000827722931939133	0.0342204895806315	0.39845072053117	-0.0111049821021708	0.784127741423441	0.0116208675058677	0.77436433666223	0.00358651370120275	0.929501795150815	0.0326658961475279	0.420236619114306	0.0385252187131959	0.34176419170138
SAMSN1	blue	-0.0795972733749166	0.0492281256462533	0.0795972733749166	0.0492281256462533	-0.14463735186254	0.000334809778448786	-0.171761311314024	1.96583077177944e-05	0.476547158843765	5.7941253029557e-36	0.279292612923136	2.06682021744079e-12	0.277244048594327	3.03250140497786e-12	-0.00468404762992341	0.908012544476895	-0.00826875615485192	0.838372656440166	-0.0721113958460217	0.0748881738552582	-0.157789522837368	8.97012959993173e-05	-0.249567778589112	3.9615048345495e-10	0.138882972592408	0.00057607749888353	-0.0228975062963912	0.572138313682254	-0.15171557180791	0.000167015979243495
APOL2	blue	-0.242735062884785	1.21022288049889e-09	0.242735062884785	1.21022288049889e-09	-0.0270092088378451	0.505168720854108	-0.247771618011035	5.33049639335046e-10	0.342694247906714	2.80917051462436e-18	0.325709829129591	1.44626013575918e-16	0.355030690441328	1.3725943319344e-19	0.161944628680182	5.78552983425525e-05	0.227910505884212	1.21793790652901e-08	0.209462714168065	1.7410370449956e-07	-0.115011992938239	0.00441966618995136	-0.18195461600257	6.00377756780671e-06	0.0273682887864756	0.499522104052524	-0.0290244340191113	0.473917428083233	-0.214165398520939	9.03527920903711e-08
POU2AF1	blue	-0.0615487987792046	0.128582789311058	0.0615487987792046	0.128582789311058	-0.0245819757605144	0.54419948863992	-0.133775336063299	0.00091691148969843	0.493684400313123	7.44615631314858e-39	0.288945779129569	3.25075445225837e-13	0.38676865904092	3.0894878020356e-23	0.1178708538222	0.00352519789141757	0.140785665138353	0.00048253194976701	0.118140047334526	0.00345007503008669	-0.179830397640907	7.72991586855554e-06	-0.122478015029064	0.00242386251251099	0.223050218281362	2.5109418971104e-08	-0.062287152700277	0.124053394510871	-0.231249119743327	7.33925009432631e-09
RNF4	blue	-0.0432928014541051	0.28532252712714	0.0432928014541051	0.28532252712714	0.0284467686068877	0.482765756545417	-0.034452945435614	0.3952524466775	0.140289453935932	0.000505461408554783	0.0624946356474701	0.122803216470254	0.0767298358224168	0.0580194158496281	-0.0188469763119459	0.64196390923397	0.00667310416121472	0.869248904347002	-0.0433971248604785	0.284162202336131	-0.0470691589910922	0.245342547702937	-0.0850826862845856	0.0354993275418417	0.043839890584952	0.279273082615882	0.0118144625448273	0.770709522864528	-0.00889218196737547	0.826373617835615
CD86	blue	-0.380615053627957	1.6943092848169e-22	0.380615053627957	1.6943092848169e-22	-0.189968801976403	2.25358381011395e-06	-0.448665132476738	1.35058000738797e-31	0.64701850369176	9.39089918897958e-74	0.332743318468725	2.91287370904062e-17	0.210459167542378	1.51702148357327e-07	0.0838062877102697	0.0383624587546456	0.0551451051771659	0.17340491782018	-0.0292579593193043	0.470365831611191	0.0566753511990851	0.161758761132155	-0.229038961300837	1.02719272907741e-08	0.0350147438308623	0.387587041883587	0.134594645659013	0.000851946772697879	-0.0730704708329879	0.0710901982863842
NXPE3	blue	0.0400510651319547	0.322972385590775	-0.0400510651319547	0.322972385590775	-0.0776334529663248	0.0551184189588817	-0.0207866398003368	0.608080023236604	0.165458176287914	3.95918357553298e-05	0.167206411645353	3.26867800930305e-05	0.14316648588461	0.000385370861935892	-0.0237966786823737	0.557140054684991	-0.0699643210178382	0.0839911641675465	-0.119833949427529	0.00300978622680116	-0.174671370440271	1.41074462432284e-05	-0.175177567867479	1.330889550434e-05	0.183243149112689	5.1431751027682e-06	0.0799427838741448	0.0482483538443918	0.0492536509542563	0.224092749010677
NLRC4	blue	-0.28487368133962	7.15561974898144e-13	0.28487368133962	7.15561974898144e-13	-0.154995870671113	0.000119730783828797	-0.356316018578656	9.9446374175817e-20	0.562023079663724	3.61325396253042e-52	0.304244390558986	1.49416993024422e-14	0.237194358980011	2.92098843918146e-09	0.0638925298304254	0.114634491800802	0.0275245941127944	0.497074650556016	-0.0212215264191226	0.600593468276214	0.0026226800707545	0.948416166590978	-0.206256961400572	2.69941597740386e-07	0.0189761459836214	0.639683139101485	0.0861474203645844	0.0332520865812374	-0.0868230263993827	0.0318900459078086
MRPL32	blue	-0.0154190982420404	0.703664993252037	0.0154190982420404	0.703664993252037	0.0609939123604609	0.132070299251226	0.0170079076734889	0.674793790366333	-0.100081547276551	0.0133233208254123	-0.0263744420237665	0.515232041451555	-0.0308053707055688	0.447206152736568	0.0448892734822284	0.267914510580636	0.168625038000818	2.7939040029411e-05	0.103352125129727	0.010578639589642	0.0316140990926469	0.435364291422083	0.0299801481946204	0.459475682428858	-0.0861108316466793	0.0333272468905802	-0.016936792948173	0.676076285239934	0.0126288560790338	0.755391293589496
BASP1	blue	-0.0616192092589931	0.128145405824467	0.0616192092589931	0.128145405824467	-0.0295768390447192	0.465539883573724	-0.14992604714451	0.000199706236141213	0.486001036268684	1.54301360761526e-37	0.471870068088502	3.34199968212974e-35	0.548165052750294	3.23305302628915e-49	0.0600405236223402	0.138232563806049	0.177447256460611	1.02280513892064e-05	0.159511542661041	7.48926629789207e-05	-0.249632127886057	3.91943261415414e-10	-0.161054836364958	6.36099469552806e-05	0.318225082860738	7.60569131771946e-16	-0.111895040305437	0.00562451701597233	-0.347082986573871	9.74569492415077e-19
XCR1	blue	-0.160618437214429	6.66259702354622e-05	0.160618437214429	6.66259702354622e-05	-0.137829023089066	0.000634885492212482	-0.240705389754711	1.67549331176556e-09	0.533189732934969	3.53186253509552e-46	0.166057660642839	3.70816527000509e-05	0.16624436663833	3.63311667965933e-05	0.0133128537496974	0.742599167839699	-0.00247613015575997	0.951294884270901	-0.0352735514126152	0.384086392405731	0.0379354804546569	0.34921052672684	-0.0908245721110332	0.0247627464714158	0.0873551931933604	0.0308510428922155	0.074380642238052	0.0661579009897409	-0.0379615978542364	0.348878596032961
LAPTM5	blue	-0.531728996497673	6.85952818162339e-46	0.531728996497673	6.85952818162339e-46	-0.193898520446585	1.37253707213769e-06	-0.607911092708387	5.20948227724449e-63	0.695623276791622	1.57000097878918e-89	0.399078134711954	9.19778346913329e-25	0.354551963344853	1.5470527203726e-19	0.184713348021454	4.3051838798885e-06	0.232080991170147	6.4612247409621e-09	0.189755348849842	2.31443293988506e-06	0.00560738516817679	0.88998520725086	-0.346066809197107	1.2471419056037e-18	0.0890815121050605	0.0276777745258358	0.208329484170051	2.03460606742777e-07	-0.136043958713374	0.000747349984644731
CD22	blue	-0.120818494226815	0.00277801107644199	0.120818494226815	0.00277801107644199	0.212985489520115	1.06666525756126e-07	-0.0305735040135363	0.450634678629384	0.255785024249659	1.39261321792954e-10	0.0939989249902102	0.0201311891104497	0.143837729331938	0.000361472862154227	0.151096575637078	0.000177708873288751	0.0761552619045892	0.0599290452082233	0.0648844345672168	0.109101504350341	-0.108299411251766	0.0073755881889599	-0.0873980872283676	0.0307685736715981	0.121991255211978	0.00252320994313517	-0.0242987631201222	0.548849196386591	-0.0933720451615332	0.0209809342290371
S1PR2	blue	0.00430255547626339	0.915475197522916	-0.00430255547626339	0.915475197522916	0.0150517516189534	0.710403234144781	-0.0391007537996557	0.334595667591796	0.227021521791186	1.39196759905184e-08	0.253677305945685	1.99121158677334e-10	0.308459990306104	6.18965261595702e-15	0.0289309345598593	0.475343536931055	0.193234974167683	1.49347133889617e-06	0.186778334486801	3.34556996087324e-06	-0.223590313308356	2.31884297036443e-08	-0.149594643181645	0.000206383047465306	0.318391400615143	7.33395201186236e-16	0.048443709838843	0.231812991677421	-0.107342267303725	0.00791736094461733
SLC37A2	blue	-0.437630954027204	5.63055526915164e-30	0.437630954027204	5.63055526915164e-30	-0.154024409992076	0.000132226472984339	-0.481227589369194	9.76266424877438e-37	0.603662670570293	6.23919222452576e-62	0.327012811796609	1.07816280929776e-16	0.236223658704217	3.40093003181016e-09	0.151929689927766	0.000163459911463961	0.0833793100338963	0.0393629293014973	0.0406962045834441	0.315233168746378	0.0733574050064293	0.069985040030677	-0.235788485767394	3.64017832350119e-09	-0.0141140610533778	0.727704905296581	0.0774047606592157	0.0558409718433808	-0.150400617810302	0.0001904968304132
CD300A	blue	-0.466786226886774	2.17761691853686e-34	0.466786226886774	2.17761691853686e-34	-0.229709785162016	9.27886497215034e-09	-0.530910827593771	9.93468007884909e-46	0.618888687822896	7.13774817400187e-66	0.369196714660586	3.62543215459695e-21	0.319223984637649	6.11071336076745e-16	0.218468950990329	4.89235567195758e-08	0.172569668422687	1.79372161481896e-05	0.125319540486756	0.0019118132679069	-0.0391028530706481	0.334569698536052	-0.333533373375549	2.42671239934027e-17	0.0551560599699625	0.173319380222154	0.211173202981115	1.37388089018974e-07	-0.0801387604690372	0.0476999182482941
LY96	blue	-0.275489968047139	4.20017030445203e-12	0.275489968047139	4.20017030445203e-12	-0.080290125888724	0.0472799122916486	-0.329726998848699	5.82079651183047e-17	0.484417374538281	2.85483086829363e-37	0.389435867539934	1.46093297910378e-23	0.490768113177013	2.37430022168867e-38	0.0791433915627058	0.05054046632743	0.240892106395155	1.62629493694987e-09	0.169225331526922	2.61337475458651e-05	-0.184058205531298	4.66107761134835e-06	-0.248545337547179	4.6920526512312e-10	0.204466146317059	3.43840883552352e-07	0.03581777882009	0.376788362482116	-0.272935895213056	6.72120981345042e-12
RFX5	blue	0.0253352070751953	0.531929002650067	-0.0253352070751953	0.531929002650067	-0.0303085207437022	0.454571004051417	0.00385266474338841	0.92428535536293	0.239704379407425	1.96494433942849e-09	0.0841262210447442	0.0376270149901317	-0.00649021305960509	0.872801557546542	0.00202269841646463	0.960205611655128	-0.0465667374550733	0.250423077887214	-0.063409159717171	0.117409452819531	0.0184067225065727	0.649762780582128	0.00602368373070761	0.881875305742372	-0.0708816796226081	0.0799980508889488	-0.121068427346818	0.00272182138790961	-0.086489451199546	0.0325564604106984
LACTB	blue	-0.034397920420836	0.396008113698778	0.034397920420836	0.396008113698778	0.0815631117598255	0.0438689266063207	-0.0269011324567562	0.506874790862591	0.223469265772765	2.3606186162362e-08	0.163962764698984	4.65730263436413e-05	0.0882047374175585	0.0292524905352785	0.00920896819839497	0.820291729733157	0.0365995684581895	0.366455139006098	0.0509549772596171	0.208477053471264	-0.0168096784439872	0.678371024773523	-0.00819876080138054	0.839722251136703	-0.0290778780438987	0.473103323259657	-0.150899766999091	0.000181241026178261	-0.173908936652757	1.53967810958506e-05
GMPR2	blue	0.0137822080240913	0.733861906955457	-0.0137822080240913	0.733861906955457	0.00742701412268668	0.854632775135946	0.0339706187867737	0.40190588282446	-0.0927153160956887	0.0219044140618615	-0.112337165766228	0.00543732159371639	-0.0843310655522815	0.0371624423294891	-0.0314264567110553	0.438095663154961	0.0870197115992828	0.0315026031400755	-0.0213188686390038	0.598923434764544	0.0564121554295426	0.163718768559183	0.0540024773001461	0.182500623307128	-0.0469479072088559	0.246562002977414	0.0616230509620556	0.128121574751486	0.139150801644523	0.000561961468356461
BORA	blue	-0.132823768662475	0.000998097309916708	0.132823768662475	0.000998097309916708	-0.0348921439109933	0.389252087459854	-0.14353023529233	0.000372243511692121	0.271624038175609	8.54068245644045e-12	0.313347861669479	2.18834102282406e-15	0.193916440892447	1.36940499060406e-06	0.179014269817295	8.51144791583864e-06	-0.0470413396975844	0.245621958574245	-0.030583317339165	0.450489272410246	-0.148734484019645	0.000224701597524194	-0.195453176653547	1.12488056947939e-06	0.0442943277203283	0.274314748617473	-0.0835148787041194	0.0390429048856941	-0.176543902577429	1.13625906014424e-05
DUSP4	blue	-0.345209927370588	1.53435346346836e-18	0.345209927370588	1.53435346346836e-18	0.043581426278917	0.282120127359396	-0.294455897753416	1.09501904040007e-13	0.430846067661671	5.21873244200443e-29	0.237598502086096	2.74118123070393e-09	0.128219670884841	0.00149313025362892	0.113347930908753	0.00503027272916754	-0.00691685852112179	0.864518086599195	-0.0268058592155027	0.508381254504988	-0.13720515381318	0.000672272318304905	-0.338385650680512	7.81451311779701e-18	0.0176735319867965	0.662835893376257	0.18150975446408	6.33160879644799e-06	0.0137023166106644	0.735346734912733
CYBB	blue	-0.303852956870427	1.62040963298598e-14	0.303852956870427	1.62040963298598e-14	-0.191651700336104	1.82469957277802e-06	-0.354142900108139	1.71331134483947e-19	0.604094294594645	4.85639392068643e-62	0.271434996191234	8.83973997236485e-12	0.114917658805929	0.00445240217054696	-0.043814507019989	0.2795518224057	-0.203788210674728	3.76613282728938e-07	-0.242551304468892	1.24654663533862e-09	0.0329974488342923	0.415532620194097	-0.220949968045744	3.41521669516816e-08	0.044953380597468	0.267231026430373	0.0750934851167541	0.0635947085684946	-0.0466681493112065	0.249391734295553
BCAT1	blue	-0.224545249023394	2.01345685074585e-08	0.224545249023394	2.01345685074585e-08	0.154982934055199	0.000119889630524551	-0.167220245274322	3.26369947172998e-05	0.295585197401999	8.73571797947209e-14	0.379572268206892	2.25263744344815e-22	0.332724107402511	2.92581689819566e-17	0.0131022899748047	0.746529769159217	-0.0430983106412932	0.287494249922864	-0.052976847508482	0.190961323547555	-0.277020364001455	3.16153038310008e-12	-0.282426551508503	1.14262758741154e-12	0.251354006554439	2.94213542512268e-10	0.118870580862846	0.00325347522596086	-0.0956313974542291	0.0180574966043435
TYROBP	blue	-0.472568649589029	2.57682107307462e-35	0.472568649589029	2.57682107307462e-35	-0.163764364870256	4.75823078464649e-05	-0.561191063549735	5.48349682482829e-52	0.662149794756539	2.38874607980382e-78	0.413925963570774	1.08544951610647e-26	0.370179680278142	2.79836832964688e-21	0.207630875839272	2.2387774465751e-07	0.371483764633129	1.98205117507529e-21	0.29303275418502	1.45364662015148e-13	0.0189811849389163	0.639594234067113	-0.27040838896271	1.06514009488085e-11	0.0886636384568548	0.0284189533612059	0.169894016190701	2.4253219152372e-05	-0.155173709320954	0.000117567098823633
BIN2	blue	-0.384174189692309	6.35947348469489e-23	0.384174189692309	6.35947348469489e-23	0.00363910719342982	0.928470739805187	-0.38352916462096	7.60215038195672e-23	0.624330442646026	2.46439720522006e-67	0.356104485501186	1.04873504769188e-19	0.280999450166057	1.49802706841853e-12	0.281646202142023	1.32526025446402e-12	0.131916733358401	0.00108161539134317	0.116869485776768	0.0038178586185654	-0.0609155966959848	0.132568352107205	-0.25714754500016	1.10331016706798e-10	0.00522760358578537	0.897393774654341	0.0730456379163224	0.071186512296499	-0.165378279077986	3.9938286216782e-05
SLAMF8	blue	-0.371733275835129	1.85514380741626e-21	0.371733275835129	1.85514380741626e-21	-0.129149519873345	0.00137789468895452	-0.459840582072352	2.68023603974522e-33	0.750752691677199	9.31837792117321e-112	0.4716205928822	3.66665208481343e-35	0.464058835549306	5.87572765612852e-34	0.171677492523329	1.98454836407501e-05	0.161837436482339	5.85215409143955e-05	0.127412136733954	0.00160032483991545	-0.0977455628978761	0.0156508366303022	-0.27631622095292	3.6037604162606e-12	0.148168587237349	0.000237572029064611	0.063378356748372	0.117588055681449	-0.241025566847926	1.59199278268858e-09
PLCB2	blue	-0.330187304347285	5.2398108926973e-17	0.330187304347285	5.2398108926973e-17	-0.175229976098513	1.32287216427642e-05	-0.456140163737549	9.97347340487075e-33	0.600179702570473	4.64673743956405e-61	0.394564106942315	3.39497481775678e-24	0.303586344264242	1.71232696265625e-14	0.48099872182094	1.06577677822455e-36	0.191874553554378	1.77414817457138e-06	0.164494884560246	4.3965124132778e-05	-0.0101395809055457	0.802488709014725	-0.23230757238217	6.24030704506291e-09	0.072803265843158	0.0721321619270454	0.122836961702643	0.00235290389843424	-0.102608672794225	0.0111541717176367
LILRA6	blue	-0.287940781801313	3.95430942474058e-13	0.287940781801313	3.95430942474058e-13	-0.0930982945345991	0.0213616813314596	-0.343412695592392	2.36489036450983e-18	0.508051140511104	2.08375421118873e-41	0.327022404342682	1.0758282665745e-16	0.251845629678352	2.70974068093379e-10	0.255740331093205	1.40325915763396e-10	0.0815847369357261	0.0438128210711926	0.108164569877722	0.0074498482352815	-0.0499678994732811	0.217438300580945	-0.209519596108849	1.72743331747077e-07	0.0379227029803753	0.349372990777306	0.0622228786857642	0.124442677478003	-0.145119407220712	0.000319634865310774
MARCO	blue	-0.15856690371053	8.27036284096148e-05	0.15856690371053	8.27036284096148e-05	-0.0657926456499669	0.104222167992058	-0.186236756742996	3.57528784805436e-06	0.376027694206127	5.88616011586988e-22	0.345289589241444	1.50511332504694e-18	0.338272948130685	8.02474589918016e-18	0.00222822872175847	0.956165899952494	0.149311847134169	0.000212245364934361	0.14495145695034	0.000324847440380258	-0.133893424787494	0.000907273725088505	-0.16602286951789	3.72231126053605e-05	0.128442433761847	0.00146474378955605	-0.0928776462129976	0.0216729257785893	-0.260616010726968	6.06160173691467e-11
ASGR1	blue	-0.170232197943707	2.33517729431268e-05	0.170232197943707	2.33517729431268e-05	0.0324396800511713	0.423463957044385	-0.196870352021583	9.36968684965369e-07	0.280567402789588	1.6255253704801e-12	0.316761046138087	1.04664834680593e-15	0.339512389642123	5.98931749387767e-18	0.278316995462378	2.48181399374524e-12	0.338373668239395	7.83660472564066e-18	0.290204357426556	2.5406759428706e-13	-0.113461932452416	0.00498613171723477	-0.0852837922595386	0.0350652331298003	0.0977481025145293	0.0156481237656593	-0.00117103620950144	0.976954798876827	-0.215326710037055	7.66635392463328e-08
GPR84	blue	-0.207639289814239	2.2362048428317e-07	0.207639289814239	2.2362048428317e-07	-0.0388669033258676	0.337496629001801	-0.261609780255697	5.0974665519617e-11	0.532918522413796	3.99609957241644e-46	0.41973499011744	1.79708069074787e-27	0.418848435643228	2.370044773175e-27	0.160460053174465	6.77535973661184e-05	0.137838211962792	0.000634349534008292	0.130979423788389	0.00117465737201822	-0.196011342498224	1.0469127093525e-06	-0.227958552223355	1.20915907346925e-08	0.0993074617907051	0.0140583366350961	-0.0533582256617634	0.18778221342573	-0.288161472206681	3.78804682860421e-13
PSD4	blue	-0.0140600276634491	0.728706226304976	0.0140600276634491	0.728706226304976	-0.112044634663097	0.00556053954262977	-0.0995942320162458	0.013781978335504	0.168241279024577	2.91544460368726e-05	0.103347953450302	0.0105817941061534	0.0917997562699473	0.0232506265771469	0.233272128701909	5.37913394803715e-09	0.168144824505045	2.9467719492614e-05	0.120738480463886	0.00279622177696919	0.0390223055262057	0.335567041865031	-0.0319794144379797	0.430074876380251	-0.0566634005046559	0.161847372740125	-0.0412339795579385	0.308875578701504	-0.0552210933887321	0.172812231602519
DCP2	blue	-0.0299324377025236	0.460190753279493	0.0299324377025236	0.460190753279493	-0.0158919965069588	0.695024742085471	-0.0339391358315347	0.40234249106357	0.143991409861864	0.000356199482286439	0.0590372509758053	0.14495346176809	0.0147340421849933	0.716249269672097	-0.00629446605777076	0.87660677140661	-0.181137169684314	6.61925764616759e-06	-0.186753733961912	3.35569116784151e-06	-0.0456742471869608	0.259627748962801	-0.0759808487546916	0.0605189013294735	0.0587911796371963	0.146639411892936	0.0483534827309479	0.232684545484288	0.0435670107108148	0.282279494244259
BCL11B	blue	-0.290075203027065	2.60589971094427e-13	0.290075203027065	2.60589971094427e-13	-0.160571328443454	6.69595000352734e-05	-0.377163696723566	4.33212351232128e-22	0.591386289022642	6.63334838525112e-59	0.357099910377771	8.16432450172564e-20	0.250025390958614	3.67161036104483e-10	0.168155482666055	2.94329467683408e-05	0.0239454427448621	0.554677199666845	-0.00720539495136975	0.858924400020611	-0.00951984877360859	0.814333682505592	-0.207310436090505	2.33890427423372e-07	0.0600748289970384	0.138007061868177	0.135001633030918	0.000821283790053225	-0.0576579371533037	0.154597443170103
GPR82	blue	-0.222471353939479	2.73392106894119e-08	0.222471353939479	2.73392106894119e-08	-0.0259490372072695	0.522033879668875	-0.223406882603639	2.38243175710057e-08	0.42762069746514	1.47787066217052e-28	0.183553850584896	4.95403385593315e-06	0.14468521754374	0.000333273446174971	0.0616471712667762	0.127972028821826	-0.0364457606096439	0.368474024332563	-0.0718314927425761	0.0760272502501755	-0.000746113576994311	0.985315779039533	-0.142737720789197	0.000401398411378228	-0.0240128600973271	0.55356282684304	-0.0118803680020421	0.769466469787271	-0.0933215522672638	0.0210507155036844
INCENP	blue	-0.0256324323174022	0.527125831563145	0.0256324323174022	0.527125831563145	-0.0341361810145553	0.399614522307932	-0.0324674070255362	0.423067610677059	0.115563947499747	0.00423244955020334	0.196504650391113	9.82346676115122e-07	0.0730394433119563	0.0712105545764567	0.0288328998355169	0.476841339151696	-0.0457014164021675	0.259344136005551	-0.0914281707076288	0.0238171052289933	-0.0728095507854804	0.0721075113508085	-0.089769069265079	0.0264944435357336	0.0615785459585456	0.128397861559658	-0.00326664172410308	0.935775121434458	-0.00953436533770325	0.814055730361583
LINS1	blue	-0.0945420816976618	0.0194193160893244	0.0945420816976618	0.0194193160893244	0.0123063118009198	0.76144705506313	-0.107038632136197	0.00809650821983647	0.202036617955113	4.75807622764939e-07	0.116994522338085	0.00378014953379266	0.0815967987007042	0.0437815536372762	0.215210520918587	7.79373596301045e-08	0.0342073300343403	0.398632241659948	0.0429638979939085	0.289001613243415	-0.0337811061989526	0.404538341958373	-0.0864464539689554	0.0326432196663956	-0.0413861101158539	0.307092538461445	0.0414891693918744	0.305888507301493	-0.0084429317484046	0.835016407181185
RMC1	blue	-0.109544916409681	0.00672035782004629	0.109544916409681	0.00672035782004629	0.0302562261668094	0.455350116983322	-0.0777317120791812	0.0548103661256049	0.152593878354999	0.000152875927684487	0.0944170114233202	0.0195812621186655	0.00145498403353253	0.971369057174302	0.146623336949902	0.00027631792770733	0.0659030513156145	0.103640993833372	0.11422974311819	0.004697827622629	0.0621522321906386	0.124871651932755	0.00377628662106003	0.925782009617677	-0.01617569036686	0.689860228585563	0.00674549104043146	0.867843514606086	-0.0216111650452043	0.593921374460938
CRTAM	blue	-0.262830883771941	4.11602735147212e-11	0.262830883771941	4.11602735147212e-11	-0.148413504212615	0.000231919323176136	-0.345106306520598	1.57322647875798e-18	0.654966134112687	3.91266430377846e-76	0.351828919845428	3.04364393696527e-19	0.199143082898196	6.9696594327379e-07	0.148641571773377	0.000226768943863819	0.069195258226111	0.0874614488629337	0.0286185896561813	0.480124589254291	0.027556526312827	0.496575436290416	-0.163845424615943	4.716747392111e-05	-0.0214052028024733	0.59744401866026	0.00681276540207911	0.866537757608215	-0.142911964510227	0.000394811552289017
AIM2	blue	-0.242496288241629	1.25762646692154e-09	0.242496288241629	1.25762646692154e-09	-0.0730689405192451	0.0710961304972352	-0.309892521844631	4.57293638484379e-15	0.635153931427981	2.49190114394358e-70	0.495623428865109	3.42288094464847e-39	0.405219860304591	1.50622987225101e-25	0.215183163392665	7.82402500551682e-08	0.103267162178696	0.0106430511973249	0.116661466731508	0.00388135002413981	-0.176185424716963	1.18452172291167e-05	-0.239276100617729	2.10312974933788e-09	0.0607293819541456	0.133758421188343	-0.0945331789377968	0.0194308050290335	-0.297148871518932	6.37845731106632e-14
PPT2	blue	0.0497947469797621	0.219038345321007	-0.0497947469797621	0.219038345321007	-0.0443467255745124	0.273746920466332	0.0307268659617747	0.448365312941246	-0.154098398121013	0.000131233248160543	-0.0828642363218702	0.0405991451053674	-0.060980470720179	0.132155679158668	0.086425673958512	0.0326852200502719	0.105457469648488	0.00908919088485799	0.0940693973097883	0.0200375622978206	0.0379713510802204	0.348754691828327	0.00325188233416608	0.936064681489481	-0.00635712083599872	0.875388483099166	0.115828544374966	0.0041452711411546	0.139791137498064	0.000529504578896656
ARPC5	blue	-0.173751906586704	1.56758986454146e-05	0.173751906586704	1.56758986454146e-05	-0.0646137047284094	0.110590341555744	-0.216389264932279	6.59103479153232e-08	0.302854681983315	1.99167575599372e-14	0.145638290549547	0.000304019751066041	0.191362805528443	1.8922894351212e-06	0.0651936459376787	0.107420435902036	0.128773699646202	0.00142344737273469	0.105677004104775	0.00894517878784128	-0.0412978944403978	0.30812563688144	-0.12285880016465	0.00234864859877871	0.0986431028684143	0.0147173932195779	0.121667031727145	0.00259143061883461	-0.0507622813467138	0.210205141659688
ASGR2	blue	0.0262338212604415	0.517475349957598	-0.0262338212604415	0.517475349957598	-0.0418631497126677	0.301545586217071	-0.0548398069585609	0.175801435506889	0.224555718844784	2.01033485298175e-08	0.146383442282788	0.000282838144974807	0.243582030664081	1.05568441062762e-09	0.000988591950115615	0.980544403162995	0.185108372946078	4.10330778593028e-06	0.133797896949732	0.00091506291029007	0.0831690445980195	0.0398636771250659	0.161398797511674	6.13241182222822e-05	0.0818631510725252	0.0430958704270207	-0.0639124902275871	0.114521018396451	-0.159396574313379	7.58046814051589e-05
DNAJC5B	blue	-0.26139438945292	5.29282200793684e-11	0.26139438945292	5.29282200793684e-11	-0.095234874766453	0.0185432366315859	-0.283845035858633	8.71623905115895e-13	0.588457257727218	3.34817249557468e-58	0.304632672167497	1.37849864542859e-14	0.248989813454883	4.35963360096713e-10	0.0481501219800401	0.234657417388376	0.0912530459558713	0.0240881961093842	0.0950754899511686	0.0187416736188064	-0.0183540564803791	0.65069832294201	-0.15582554174363	0.000109946944656147	-0.0191860777511001	0.635983583871568	-0.062264533805861	0.124190280215565	-0.228422313858074	1.12751561057665e-08
HMGB2	blue	-0.0557120063706614	0.169019617301839	0.0557120063706614	0.169019617301839	0.0474478030221794	0.241561633680626	-0.0651648935821407	0.107575883710322	0.146056250820573	0.000291963078803519	0.208566210743026	1.96958642826065e-07	0.137511411243017	0.000653671125485197	0.14535762058599	0.000312375404061915	0.196480358944726	9.85434468314039e-07	0.202607170449634	4.4101746872954e-07	-0.16335499570153	4.97305572405509e-05	-0.163183108507745	5.06596351408684e-05	0.0140405465759552	0.729067353907218	-0.0163395505454717	0.686883764160071	-0.0841530366877312	0.0375659200050797
TMEM97	blue	0.0956513105896384	0.0180333989233189	-0.0956513105896384	0.0180333989233189	-0.0879023813710881	0.0298130781027802	0.0964593592475798	0.0170789570087142	-0.237074169112887	2.9766371124908e-09	-0.00740440229257217	0.855070455872943	-0.0235132292439439	0.561847339993103	-0.164596818377272	4.34815850675169e-05	-0.0126152109973049	0.75564717912962	-0.0380297443996399	0.348013451150093	-0.0366073200902664	0.366353573390158	0.000135097619078658	0.997341006232416	0.0186928768610364	0.644689280684825	0.0146651265382433	0.717519563764236	0.0597924477454929	0.139871696929418
TRPM2	blue	-0.417742919373125	3.34294375373564e-27	0.417742919373125	3.34294375373564e-27	-0.142255439449652	0.000420167773976516	-0.483609665180719	3.90236341352948e-37	0.665310561287567	2.42286493450781e-79	0.383858197979005	6.940915058896e-23	0.380726886521647	1.64323688914542e-22	0.274173587513241	5.35511924723207e-12	0.215997176241591	6.96967280237782e-08	0.223729541605383	2.27167773744832e-08	-0.0534196141659477	0.187274150495295	-0.273122581229858	6.49524419106921e-12	0.0688595187479015	0.0890121790365483	0.0952628505893203	0.0185085960854275	-0.192763879054764	1.58546512698617e-06
CYSLTR2	blue	-0.023302051802302	0.565366813472184	0.023302051802302	0.565366813472184	0.0261051754411868	0.51953203162351	0.0188515171147002	0.641883674206894	0.282975510810272	1.02915762544855e-12	0.0177765413814817	0.660992875659288	-0.0358191168507006	0.376770525438566	0.00219838362343275	0.956752440088959	-0.122645977171868	0.00239041907176564	-0.0886119107512918	0.0285118780912289	-0.063221018836734	0.118503657889228	-0.0997946769952502	0.0135916634309734	-0.0874761106851871	0.0306190477327199	-0.118555050341497	0.0033371061515321	-0.0955727078465465	0.0181286829659334
ZNF398	blue	-0.0115469095733245	0.775761885666703	0.0115469095733245	0.775761885666703	-0.0445838652933883	0.271187095312509	-0.0333781888984762	0.410169215215167	0.103621276928624	0.0103768691391835	0.0690747928939122	0.08801533982741	0.00470107832868511	0.907679578070936	0.0264566789652402	0.513922462340125	-0.008314499554122	0.837490924531984	-0.0486541412679258	0.229789308892326	0.0315948427489121	0.435644139701267	-0.0254018875499088	0.530849522270836	0.00754887292702556	0.852274814390824	0.0231011634188557	0.568724587566165	0.0558161398846508	0.16822318855245
CFB	blue	-0.208368740624271	2.02368254884497e-07	0.208368740624271	2.02368254884497e-07	-0.252329790858709	2.4983936139525e-10	-0.356376954476072	9.79350251663262e-20	0.438367435466069	4.40821585284029e-30	0.312239686822705	2.77476947707913e-15	0.411876839171137	2.02999686134596e-26	0.174264724102284	1.47817597149461e-05	0.261803818679655	4.92751437437848e-11	0.205510545935833	2.98665053489488e-07	0.0411357564470468	0.310030418648768	-0.0837706074835146	0.038445228824988	0.0345208062682789	0.394321701664625	-0.00856941358593113	0.832581058849022	-0.251611273810363	2.81820116682487e-10
[truncated: 13,672 more rows]
