# Supplementary material for: LGALS1 was related to the prognosis of clear cell renal cell carcinoma identified by weighted correlation gene network analysis combined with differential gene expression analysis
Source: Front Genet. 2023 Jan 12;13:1046164. doi: 10.3389/fgene.2022.1046164 (PMC9878452; doi:10.3389/fgene.2022.1046164)
Supplement: Supplementary file 12 [file Table8.XLS]

gene	pValue
LGALS1	0.001269722
TIMP1	0.003726831
P4HB	0.057397282
C3	0.084017228
ALB	0.124201218
VCAN	0.219757712
EGF	0.280683991
GPC3	0.314990988
KNG1	0.371011027
CHGB	0.630783715
